# Supplementary material for: Transcriptome profiling and environmental linkage to salinity across Salicornia europaea vegetation
Source: BMC Plant Biol. 2019 Oct 16;19:427. doi: 10.1186/s12870-019-2032-3 (PMC6794796; doi:10.1186/s12870-019-2032-3)
Supplement: Supplementary file 2 — Additional file 2. GO terms classification for the total sequences of S. europaea transcriptome. (a) cellular component (7348 GO terms), (b) biological processes (18,448 GO terms) and (c) molecular function (34,429 GO terms). [file 12870_2019_2032_MOESM2_ESM.xlsx]

## Sheet: Cellular component
Title: Transcriptome profiling and environmental linkage to salinity across Salicornia europaea vegetation
Authors: Bliss Ursula Furtado, Istvan Nagy, Torben Asp, Jarosław Tyburski, Monika Skorupa, Marcin Gołębiewski, Piotr Hulisz, Katarzyna Hrynkiewicz
Additional file 2 GO terms classification for the total sequences of S. europaea transcriptome. (a) cellular component (7,348 GO terms), (b) biological processes (18,448 GO terms) and (c) molecular function (34,429 GO terms)
No. of genes	Cellular component
1	AP-5 adaptor complex
1	bacterial-type flagellum
1	bacterial-type flagellum basal body rod
1	box H/ACA snoRNP complex
1	BRCA1-A complex
1	BRISC complex
1	catalytic step 2 spliceosome
1	cell cortex
1	checkpoint clamp complex
1	chloroplast outer membrane
1	condensed chromosome outer kinetochore
1	CST complex
1	cytochrome b6f complex
1	cytoplasmic dynein complex
1	DNA-directed RNA polymerase III complex
1	dynactin complex
1	extracellular matrix
1	Golgi stack
1	H4/H2A histone acetyltransferase complex
1	heterotrimeric G-protein complex
1	integral component of Golgi membrane
1	integral component of mitochondrial outer membrane
1	integral component of thylakoid membrane
1	integrator complex
1	melanosome
1	methylosome
1	mitochondrial respiratory chain
1	mitochondrial ribosome
1	nuclear chromosome telomeric region
1	pICln-Sm protein complex
1	preribosome small subunit precursor
1	sarcoplasmic reticulum membrane
1	signal recognition particle chloroplast targeting
1	spindle microtubule
1	sulfite reductase complex NADPH
1	TORC1 complex
1	zeta DNA polymerase complex
2	acetyl-CoA carboxylase complex
2	ATG1/ULK1 kinase complex
2	beta-galactosidase complex
2	BLOC-1 complex
2	cell outer membrane
2	chromatin
2	ELL-EAF complex
2	ER membrane protein complex
2	F-actin capping protein complex
2	fibrinogen complex
2	gamma-tubulin complex
2	glycine cleavage complex
2	histone acetyltransferase complex
2	intracellular membrane-bounded organelle
2	lysosome
2	Mpp10 complex
2	mRNA cleavage factor complex
2	nuclear exosome RNase complex
2	nuclear origin of replication recognition complex
2	periplasmic space
2	Rad51B-Rad51C-Rad51D-XRCC2 complex
2	ribonuclease MRP complex
2	ribonuclease P complex
2	SAGA-type complex
2	succinate dehydrogenase complex
2	THO complex part of transcription export complex
2	transcription factor TFIIE complex
2	transcription factor TFIIF complex
2	tricarboxylic acid cycle enzyme complex
2	virion
3	AP-3 adaptor complex
3	CCR4-NOT complex
3	chromosome centromeric region
3	CIA complex
3	Hrd1p ubiquitin ligase complex
3	microtubule associated complex
3	mitochondrial envelope
3	mitochondrial outer membrane translocase complex
3	mitochondrial respiratory chain complex IV
3	molybdopterin synthase complex
3	NURF complex
3	proteasome regulatory particle
3	protein kinase CK2 complex
3	small nuclear ribonucleoprotein complex
3	small nucleolar ribonucleoprotein complex
3	vacuolar proton-transporting V-type ATPase complex
4	DNA replication factor C complex
4	kinetochore
4	mismatch repair complex
4	mitochondrial proton-transporting ATP synthase complex coupling factor Fo
4	mRNA cleavage and polyadenylation specificity factor complex
4	outer membrane-bounded periplasmic space
4	Piccolo NuA4 histone acetyltransferase complex
4	protein farnesyltransferase complex
4	pyruvate dehydrogenase complex
4	RISC complex
4	SAGA complex
4	thylakoid membrane
4	transcription factor complex
4	ubiquitin ligase complex
4	vacuolar proton-transporting V-type ATPase V1 domain
5	cytosol
5	extracellular space
5	mitochondrial inner membrane presequence translocase complex
5	mitochondrial respiratory chain complex III
5	Mre11 complex
5	origin recognition complex
5	signal recognition particle endoplasmic reticulum targeting
5	tRNA m1A methyltransferase complex
6	bacterial-type flagellum filament
6	eukaryotic translation elongation factor 1 complex
6	eukaryotic translation initiation factor 2 complex
6	katanin complex
6	Ku70:Ku80 complex
6	nuclear cap binding complex
6	photosystem
6	photosystem I reaction center
6	proteasome regulatory particle base subcomplex
6	proton-transporting ATP synthase complex coupling factor Fo
6	transcriptional repressor complex
6	U4/U6 x U5 tri-snRNP complex
6	vacuolar proton-transporting V-type ATPase V0 domain
7	Elongator holoenzyme complex
7	exosome RNase complex
7	glycerol-3-phosphate dehydrogenase complex
7	intracellular ribonucleoprotein complex
7	NuA4 histone acetyltransferase complex
7	nucleolus
7	oxoglutarate dehydrogenase complex
7	signal peptidase complex
7	transcription factor TFIIIB complex
8	anaphase-promoting complex
8	condensin complex
8	cullin-RING ubiquitin ligase complex
8	DNA-directed RNA polymerase II core complex
8	GPI-anchor transamidase complex
8	MCM complex
8	mitochondrial membrane
8	outer membrane
8	proteasome complex
8	thylakoid
9	extrinsic component of membrane
9	oligosaccharyltransferase complex
9	PAS complex
9	proton-transporting two-sector ATPase complex proton-transporting domain
9	retromer complex
9	signal recognition particle receptor complex
10	mitochondrial matrix
10	transcription factor TFIIA complex
10	U1 snRNP
10	vacuolar membrane
11	cis-Golgi network
11	clathrin coat of coated pit
11	clathrin coat of trans-Golgi network vesicle
11	core TFIIH complex
11	phosphopyruvate hydratase complex
11	photosystem II oxygen evolving complex
12	integral component of plasma membrane
12	mitochondrial outer membrane
12	nuclear chromosome
12	prefoldin complex
12	proton-transporting V-type ATPase V1 domain
12	Smc5-Smc6 complex
12	spindle
13	cytoskeleton
13	Golgi transport complex
13	integral component of peroxisomal membrane
13	microtubule organizing center
13	peroxisomal membrane
13	signal recognition particle
13	spindle pole
14	1,3-beta-D-glucan synthase complex
14	chromosome
14	clathrin-coated vesicle
14	protein phosphatase type 2A complex
15	CCAAT-binding factor complex
15	HAUS complex
15	photosystem II
15	transcription factor TFIID complex
16	Golgi apparatus
17	photosystem I
18	actin cytoskeleton
18	Ino80 complex
18	proton-transporting ATP synthase complex catalytic core F1
18	small-subunit processome
19	COPI vesicle coat
20	mediator complex
20	mitochondrial inner membrane
20	proteasome core complex alpha-subunit complex
20	proton-transporting two-sector ATPase complex catalytic domain
21	anchored component of membrane
21	Arp2/3 protein complex
22	Golgi membrane
22	nuclear pore
23	proton-transporting V-type ATPase V0 domain
24	chloroplast
24	plasma membrane
25	clathrin adaptor complex
26	COPII vesicle coat
26	spliceosomal complex
28	Cdc73/Paf1 complex
28	microtubule
28	mitochondrion
29	extracellular region
32	apoplast
34	peroxisome
37	proteasome core complex
39	exocyst
41	eukaryotic translation initiation factor 3 complex
41	small ribosomal subunit
42	membrane coat
44	large ribosomal subunit
49	nucleosome
50	cell wall
59	endoplasmic reticulum membrane
62	endoplasmic reticulum
75	myosin complex
85	kinesin complex
378	cytoplasm
457	ribosome
639	intracellular
823	nucleus
1363	membrane
1530	integral component of membrane

## Sheet: Biological Processes
Title: Transcriptome profiling and environmental linkage to salinity across Salicornia europaea vegetation
Authors: Bliss Ursula Furtado, Istvan Nagy, Torben Asp, Jarosław Tyburski, Monika Skorupa, Marcin Gołębiewski, Piotr Hulisz, Katarzyna Hrynkiewicz
Additional file 2 GO terms classification for the total sequences of S. europaea transcriptome. (a) cellular component (7,348 GO terms), (b) biological processes (18,448 GO terms) and (c) molecular function (34,429 Go terms)
No. of genes	Biological processes
21	Arp2/3 complex-mediated actin nucleation
21	ATP biosynthetic process
21	cellular response to extracellular stimulus
21	cellulose microfibril organization
21	cytoskeleton organization
21	exocytosis
21	methionine biosynthetic process
21	pentose-phosphate shunt
21	protein kinase C-activating G-protein coupled receptor signaling pathway
21	protein methylation
21	protein peptidyl-prolyl isomerization
21	pyridoxal phosphate biosynthetic process
21	telomere maintenance
21	transcription elongation from RNA polymerase II promoter
21	vitamin B6 biosynthetic process
21	xyloglucan metabolic process
22	fatty acid beta-oxidation
22	RNA modification
23	anion transport
23	protein sumoylation
23	pseudouridine synthesis
24	actin filament bundle assembly
24	calcium ion transmembrane transport
24	guanosine tetraphosphate metabolic process
24	NAD biosynthetic process
24	tRNA aminoacylation
25	dephosphorylation
25	G-protein coupled receptor signaling pathway
26	cellular amino acid biosynthetic process
26	cellular glucan metabolic process
26	cellular protein modification process
26	isoprenoid biosynthetic process
26	photosynthetic electron transport in photosystem II
26	protein catabolic process
26	proton transport
26	sodium ion transport
27	acetyl-CoA biosynthetic process from pyruvate
27	defense response
27	phosphatidylinositol phosphorylation
27	transcription initiation from RNA polymerase II promoter
28	glutamate biosynthetic process
28	vacuolar transport
29	cellular metabolic process
29	iron-sulfur cluster assembly
29	regulation of cell cycle
30	photosynthesis light reaction
31	GPI anchor biosynthetic process
31	histone modification
31	intracellular signal transduction
31	magnesium ion transport
31	mismatch repair
31	phosphorylation
32	glycerol ether metabolic process
32	pyrimidine nucleotide biosynthetic process
32	SRP-dependent cotranslational protein targeting to membrane
33	response to hormone
34	fatty acid metabolic process
34	gluconeogenesis
34	tRNA processing
35	autophagy
35	ribosome biogenesis
36	ER to Golgi vesicle-mediated transport
36	multicellular organism development
36	nucleosome assembly
36	RNA 3'-end processing
37	aromatic amino acid family biosynthetic process
37	phosphatidylinositol metabolic process
37	proteolysis involved in cellular protein catabolic process
37	rRNA processing
38	nucleotide-excision repair
38	potassium ion transmembrane transport
39	ion transport
39	photosynthesis
41	tricarboxylic acid cycle
42	ATP synthesis coupled proton transport
42	cell growth
42	trehalose biosynthetic process
43	RNA polyadenylation
46	translational elongation
47	cell cycle
47	fatty acid biosynthetic process
47	phospholipid transport
53	amino acid transmembrane transport
53	drug transmembrane transport
53	mRNA splicing via spliceosome
54	nucleocytoplasmic transport
55	carboxylic acid metabolic process
55	vesicle docking involved in exocytosis
56	translational initiation
57	DNA-templated transcription initiation
57	DNA topological change
57	mRNA processing
59	ATP hydrolysis coupled proton transport
59	nucleobase-containing compound metabolic process
63	malate metabolic process
65	DNA replication
68	protein glycosylation
69	metal ion transport
69	protein deubiquitination
72	phosphorelay signal transduction system
75	regulation of transcription from RNA polymerase II promoter
75	response to stress
78	nitrogen compound metabolic process
81	cellular amino acid metabolic process
83	glycolytic process
84	microtubule-based movement
93	cellulose biosynthetic process
94	tRNA aminoacylation for protein translation
99	RNA processing
100	cation transport
104	cell redox homeostasis
117	DNA repair
121	response to oxidative stress
125	ubiquitin-dependent protein catabolic process
126	DNA integration
140	small GTPase mediated signal transduction
146	protein ubiquitination
167	protein folding
173	protein transport
174	biosynthetic process
194	lipid metabolic process
198	protein dephosphorylation
198	vesicle-mediated transport
215	transcription DNA-templated
228	signal transduction
308	intracellular protein transport
436	transport
441	proteolysis
486	translation
640	carbohydrate metabolic process
799	regulation of transcription DNA-templated
846	transmembrane transport
1422	protein phosphorylation
1838	oxidation-reduction process

## Sheet: Molecular Functions
Title: Transcriptome profiling and environmental linkage to salinity across Salicornia europaea vegetation
Authors: Bliss Ursula Furtado, Istvan Nagy, Torben Asp, Jarosław Tyburski, Monika Skorupa, Marcin Gołębiewski, Piotr Hulisz, Katarzyna Hrynkiewicz
Additional file 2 GO terms classification for the total sequences of S. europaea transcriptome. (a) cellular component (7,348 GO terms), (b) biological processes (18,448 GO terms) and (c) molecular function (34,429 Go terms)
No. of genes	Molecular function
1	1-acylglycerol-3-phosphate O-acyltransferase activity
1	1-alkyl-2-acetylglycerophosphocholine esterase activity
1	2,3-bisphosphoglycerate-independent phosphoglycerate mutase activity
1	2-amino-4-hydroxy-6-hydroxymethyldihydropteridine diphosphokinase activity
1	2-C-methyl-D-erythritol 2,4-cyclodiphosphate synthase activity
1	2-C-methyl-D-erythritol 4-phosphate cytidylyltransferase activity
1	2-isopropylmalate synthase activity
1	2-polyprenyl-6-methoxy-1,4-benzoquinone methyltransferase activity
1	3'2',5'-bisphosphate nucleotidase activity
1	3-deoxy-8-phosphooctulonate synthase activity
1	3-oxoacyl-acyl-carrier-protein reductase NADPH activity
1	3-oxoacyl-acyl-carrier-protein synthase activity
1	4-hydroxy-tetrahydrodipicolinate reductase
1	4-hydroxy-tetrahydrodipicolinate synthase
1	5'-3' exodeoxyribonuclease activity
1	6-phosphofructo-2-kinase activity
1	aconitate hydratase activity
1	acylphosphatase activity
1	alpha-1,6-mannosylglycoprotein 2-beta-N-acetylglucosaminyltransferase activity
1	alpha-amylase activity
1	alpha-L-fucosidase activity
1	amidophosphoribosyltransferase activity
1	aminomethyltransferase activity
1	ammonia-lyase activity
1	arginine decarboxylase activity
1	argininosuccinate lyase activity
1	arginyltransferase activity
1	ATP adenylyltransferase activity
1	beta-glucosidase activity
1	biotin synthase activity
1	CDP-diacylglycerol-glycerol-3-phosphate 3-phosphatidyltransferase activity
1	cellulose binding
1	centromeric DNA binding
1	cofactor binding
1	cyanate hydratase activity
1	cyclic-di-GMP binding
1	cyclin-dependent protein serine/threonine kinase regulator activity
1	cytidine deaminase activity
1	D-aminoacyl-tRNA deacylase activity
1	deoxyhypusine monooxygenase activity
1	dihydropteroate synthase activity
1	diphosphate-fructose-6-phosphate 1-phosphotransferase activity
1	diphosphomevalonate decarboxylase activity
1	DNA 5'-adenosine monophosphate hydrolase activity
1	DNA-apurinic or apyrimidinic site lyase activity
1	DNA photolyase activity
1	dTDP-glucose 4,6-dehydratase activity
1	ethylene binding
1	ethylene receptor activity
1	farnesyl-diphosphate farnesyltransferase activity
1	ferric-chelate reductase activity
1	ferroxidase activity
1	folic acid binding
1	formyltetrahydrofolate deformylase activity
1	GDP-mannose 4,6-dehydratase activity
1	geranylgeranyl reductase activity
1	glucan endo-1,3-beta-glucanase activity C-3 substituted reducing group
1	glucosidase activity
1	glutamate-1-semialdehyde 2,1-aminomutase activity
1	glutathione-disulfide reductase activity
1	glycerone kinase activity
1	glycine dehydrogenase decarboxylating activity
1	glycylpeptide N-tetradecanoyltransferase activity
1	GMP synthase glutamine-hydrolyzing activity
1	growth factor activity
1	GTP cyclohydrolase I activity
1	heme-copper terminal oxidase activity
1	homoserine dehydrogenase activity
1	hydrolase activity acting on acid halide bonds in C-halide compounds
1	hydroxymethylbilane synthase activity
1	hypoxanthine phosphoribosyltransferase activity
1	imidazoleglycerol-phosphate dehydratase activity
1	IMP cyclohydrolase activity
1	inorganic anion transmembrane transporter activity
1	inositol 3-kinase activity
1	isocitrate dehydrogenase NADP kinase activity
1	isocitrate lyase activity
1	jasmonate-amino synthetase activity
1	L-3-cyanoalanine synthase activity
1	long-chain fatty acid-CoA ligase activity
1	L-threonine ammonia-lyase activity
1	magnesium-protoporphyrin IX monomethyl ester oxidative cyclase activity
1	malate dehydrogenase NADP activity
1	malonyl-CoA decarboxylase activity
1	MAP kinase tyrosine/serine/threonine phosphatase activity
1	molybdopterin cofactor binding
1	molybdopterin synthase activity
1	myosin binding
1	NADPH-hemoprotein reductase activity
1	NADP transhydrogenase AB-specific activity
1	nitrate reductase NADPH activity
1	nitrite reductase NADPH activity
1	odorant binding
1	olfactory receptor activity
1	O-phospho-L-serine:2-oxoglutarate aminotransferase activity
1	oxidoreductase activity acting on iron-sulfur proteins as donors
1	oxidoreductase activity acting on NADPH quinone or similar compound as acceptor
1	oxidoreductase activity acting on paired donors with incorporation or reduction of molecular oxygen 2-oxoglutarate as one donor and incorporation of one atom each of oxygen into both donors
1	oxidoreductase activity acting on paired donors with incorporation or reduction of molecular oxygen NADPH as one donor and incorporation of one atom of oxygen
1	oxidoreductase activity acting on paired donors with incorporation or reduction of molecular oxygen reduced flavin or flavoprotein as one donor and incorporation of one atom of oxygen
1	oxidoreductase activity oxidizing metal ions
1	pantoate-beta-alanine ligase activity
1	peptide deformylase activity
1	phosphatidate cytidylyltransferase activity
1	phosphatidylinositol-3-phosphate binding
1	phosphoethanolamine N-methyltransferase activity
1	phosphoribosylaminoimidazolecarboxamide formyltransferase activity
1	phosphoribosylanthranilate isomerase activity
1	phosphoribosyl-ATP diphosphatase activity
1	phosphoribosylformylglycinamidine cyclo-ligase activity
1	phosphoribulokinase activity
1	phosphoserine phosphatase activity
1	polyamine binding
1	protein-arginine deiminase activity
1	protein C-terminal S-isoprenylcysteine carboxyl O-methyltransferase activity
1	protein C-terminus binding
1	protein histidine kinase activity
1	pyridoxal kinase activity
1	pyrophosphatase activity
1	pyrroline-5-carboxylate reductase activity
1	racemase and epimerase activity acting on amino acids and derivatives
1	riboflavin kinase activity
1	ribonuclease inhibitor activity
1	ribonuclease P activity
1	ribonucleoside-diphosphate reductase activity thioredoxin disulfide as acceptor
1	RNA-dependent ATPase activity
1	RNA helicase activity
1	rRNA adenine-N6,N6--dimethyltransferase activity
1	rRNA N-glycosylase activity
1	scytalone dehydratase activity
1	serine-type D-Ala-D-Ala carboxypeptidase activity
1	single-stranded RNA binding
1	sirohydrochlorin cobaltochelatase activity
1	sphingomyelin phosphodiesterase D activity
1	succinate-semialdehyde dehydrogenase NADP activity
1	sucrose-phosphate synthase activity
1	sulfiredoxin activity
1	sulfite reductase NADPH activity
1	thiamine-phosphate kinase activity
1	thioredoxin-disulfide reductase activity
1	thymidylate kinase activity
1	transferase activity transferring amino-acyl groups
1	tRNA adenine-N1--methyltransferase activity
1	tRNA cytosine-5--methyltransferase activity
1	U6 snRNA binding
1	UDP-glucose:hexose-1-phosphate uridylyltransferase activity
1	UMP kinase activity
1	uracil DNA N-glycosylase activity
1	urate oxidase activity
1	uroporphyrinogen decarboxylase activity
2	3-phosphoshikimate 1-carboxyvinyltransferase activity
2	4-alpha-glucanotransferase activity
2	4-cytidine 5'-diphospho-2-C-methyl-D-erythritol kinase activity
2	4-hydroxy-3-methylbut-2-en-1-yl diphosphate synthase activity
2	5'-3' exoribonuclease activity
2	5'-nucleotidase activity
2	6-phosphogluconolactonase activity
2	acetate-CoA ligase activity
2	acetyl-CoA:L-glutamate N-acetyltransferase activity
2	acetylglutamate kinase activity
2	acid-amino acid ligase activity
2	acireductone dioxygenase ironII-requiring activity
2	acireductone synthase activity
2	adenosylmethionine decarboxylase activity
2	adenylosuccinate synthase activity
2	ADP-dependent NADPH-hydrate dehydratase activity
2	AMP binding
2	aspartate kinase activity
2	aspartate-tRNA ligase activity
2	ATPase activity coupled
2	ATP-dependent 5'-3' DNA helicase activity
2	beta-galactosidase activity
2	calcium-dependent cysteine-type endopeptidase activity
2	calcium:proton antiporter activity
2	carbamoyl-phosphate synthase glutamine-hydrolyzing activity
2	carboxylic ester hydrolase activity
2	chromate transmembrane transporter activity
2	citrate Si-synthase activity
2	coproporphyrinogen oxidase activity
2	cyclin-dependent protein serine/threonine kinase inhibitor activity
2	diaminopimelate decarboxylase activity
2	diaminopimelate epimerase activity
2	dihydroneopterin aldolase activity
2	diphthine synthase activity
2	DNA ligase activity
2	DNA polymerase processivity factor activity
2	dolichyl-phosphate-mannose-glycolipid alpha-mannosyltransferase activity
2	dUTP diphosphatase activity
2	electron transporter transferring electrons within cytochrome b6/f complex of photosystem II activity
2	extracellular-glutamate-gated ion channel activity
2	fumarate hydratase activity
2	galactoside 2-alpha-L-fucosyltransferase activity
2	GDP-L-fucose synthase activity
2	glutamate N-acetyltransferase activity
2	glycine-tRNA ligase activity
2	GPI-anchor transamidase activity
2	heme oxygenase decyclizing activity
2	heme transporter activity
2	histidinol dehydrogenase activity
2	holo-acyl-carrier-protein synthase activity
2	hydrolase activity hydrolyzing N-glycosyl compounds
2	hydroxyethylthiazole kinase activity
2	hydroxyisourate hydrolase activity
2	hydroxymethyl- formyl- and related transferase activity
2	indole-3-glycerol-phosphate synthase activity
2	inositol-1,4,5-trisphosphate 3-kinase activity
2	isoleucine-tRNA ligase activity
2	isopentenyl-diphosphate delta-isomerase activity
2	lipid-A-disaccharide synthase activity
2	lipid transporter activity
2	L-lactate dehydrogenase activity
2	magnesium chelatase activity
2	mannosyl-oligosaccharide glucosidase activity
2	methionine-tRNA ligase activity
2	methylenetetrahydrofolate reductase NADPH activity
2	methylmalonate-semialdehyde dehydrogenase acylating activity
2	mevalonate kinase activity
2	N6-1,2-dicarboxyethylAMP AMP-lyase fumarate-forming activity
2	NADH dehydrogenase activity
2	NADPH binding
2	NEDD8 activating enzyme activity
2	nicotianamine synthase activity
2	nucleoside diphosphate kinase activity
2	nucleoside transmembrane transporter activity
2	nucleosome binding
2	oxidoreductase activity acting on a sulfur group of donors oxygen as acceptor
2	palmitoyl-protein hydrolase activity
2	phosphatase activator activity
2	phosphoacetylglucosamine mutase activity
2	phospholipase A2 activity
2	phosphomannomutase activity
2	phosphopantetheine binding
2	phosphoribosylamine-glycine ligase activity
2	phosphoribosyl-AMP cyclohydrolase activity
2	plastoquinol--plastocyanin reductase activity
2	porphobilinogen synthase activity
2	potassium channel activity
2	pre-mRNA branch point binding
2	prenylcysteine oxidase activity
2	protein binding bridging
2	protein-disulfide reductase activity
2	protein-L-isoaspartate D-aspartate O-methyltransferase activity
2	protein-lysine N-methyltransferase activity
2	protein methyltransferase activity
2	protein phosphatase inhibitor activity
2	purine nucleobase transmembrane transporter activity
2	pyroglutamyl-peptidase activity
2	quinolinate synthetase A activity
2	Rab geranylgeranyltransferase activity
2	receptor binding
2	riboflavin synthase activity
2	ribose-5-phosphate isomerase activity
2	ribulose-phosphate 3-epimerase activity
2	serine-type exopeptidase activity
2	S-hydroxymethylglutathione dehydrogenase activity
2	S-methyl-5-thioribose kinase activity
2	stearoyl-CoA 9-desaturase activity
2	sulfate adenylyltransferase ATP activity
2	SUMO activating enzyme activity
2	superoxide dismutase copper chaperone activity
2	syntaxin binding
2	thiamine binding
2	thiamine-phosphate diphosphorylase activity
2	thiosulfate sulfurtransferase activity
2	thymidine kinase activity
2	thymidylate synthase activity
2	tocopherol cyclase activity
2	transition metal ion binding
2	tRNA A64-2'-O-ribosylphosphate transferase activity
2	tRNA guanine-N2--methyltransferase activity
2	tRNA guanine-N7--methyltransferase activity
2	ubiquitin binding
2	UDP-glucose:glycoprotein glucosyltransferase activity
2	undecaprenyldiphospho-muramoylpentapeptide beta-N-acetylglucosaminyltransferase activity
2	urease activity
2	ureidoglycolate hydrolase activity
2	UTP:glucose-1-phosphate uridylyltransferase activity
2	violaxanthin de-epoxidase activity
2	zeaxanthin epoxidase overall activity
3	1,4-alpha-glucan branching enzyme activity
3	1-deoxy-D-xylulose-5-phosphate reductoisomerase activity
3	1-phosphatidylinositol-4-phosphate 5-kinase activity
3	3-dehydroquinate synthase activity
3	5'-3' DNA helicase activity
3	5'-flap endonuclease activity
3	adenine phosphoribosyltransferase activity
3	adenyl-nucleotide exchange factor activity
3	aldehyde dehydrogenase NADP activity
3	aldehyde-lyase activity
3	allantoinase activity
3	alpha,alpha-trehalase activity
3	ATPase inhibitor activity
3	beta-1,4-mannosylglycoprotein 4-beta-N-acetylglucosaminyltransferase activity
3	branched-chain-amino-acid transaminase activity
3	carbohydrate phosphatase activity
3	catechol oxidase activity
3	cation:chloride symporter activity
3	cholestenol delta-isomerase activity
3	cobalt ion binding
3	cysteine desulfurase activity
3	deoxyribodipyrimidine photo-lyase activity
3	dihydrofolate reductase activity
3	dihydrolipoyl dehydrogenase activity
3	DNA polymerase activity
3	endopeptidase inhibitor activity
3	enzyme inhibitor activity
3	galactokinase activity
3	glucosamine-6-phosphate deaminase activity
3	glucuronosyltransferase activity
3	glutamate 5-kinase activity
3	glutamate-5-semialdehyde dehydrogenase activity
3	glutamate-cysteine ligase activity
3	glutamate-tRNA ligase activity
3	glutamyl-tRNA reductase activity
3	glutathione synthase activity
3	glycerol-3-phosphate dehydrogenase activity
3	glycerol kinase activity
3	hydroxymethylglutaryl-CoA reductase NADPH activity
3	IMP dehydrogenase activity
3	inositol pentakisphosphate 2-kinase activity
3	ketol-acid reductoisomerase activity
3	lysine-tRNA ligase activity
3	malate synthase activity
3	mannose-6-phosphate isomerase activity
3	mannosylglycoprotein endo-beta-mannosidase activity
3	metallocarboxypeptidase activity
3	methionine adenosyltransferase activity
3	methylenetetrahydrofolate dehydrogenase NADP activity
3	mRNA guanine-N7--methyltransferase activity
3	mRNA guanylyltransferase activity
3	nucleotidase activity
3	O-acetyltransferase activity
3	oligosaccharyl transferase activity
3	oxidoreductase activity acting on single donors with incorporation of molecular oxygen
3	oxidoreductase activity acting on the CH-OH group of donors quinone or similar compound as acceptor
3	oxo-acid-lyase activity
3	phenylalanine-tRNA ligase activity
3	phosphoglycerate dehydrogenase activity
3	phosphoribosylaminoimidazolesuccinocarboxamide synthase activity
3	photoreceptor activity
3	polynucleotide 5'-phosphatase activity
3	precorrin-2 dehydrogenase activity
3	prenyltransferase activity
3	prephenate dehydrogenase NAD activity
3	prephenate dehydrogenase NADP activity
3	protein disulfide isomerase activity
3	protein kinase regulator activity
3	protein-N-terminal asparagine amidohydrolase activity
3	pyruvate phosphate dikinase activity
3	ribose phosphate diphosphokinase activity
3	selenium binding
3	single-stranded DNA 5'-3' exodeoxyribonuclease activity
3	single-stranded DNA-dependent ATPase activity
3	structural constituent of nuclear pore
3	sulfuric ester hydrolase activity
3	transcription corepressor activity
3	transposase activity
3	triose-phosphate isomerase activity
3	tRNA guanylyltransferase activity
3	tRNA-specific adenosine deaminase activity
3	tryptophan-tRNA ligase activity
3	ubiquitin protein ligase activity
4	3-deoxy-manno-octulosonate cytidylyltransferase activity
4	acyl-CoA hydrolase activity
4	alpha-L-arabinofuranosidase activity
4	asparagine-tRNA ligase activity
4	aspartate carbamoyltransferase activity
4	ATPase activator activity
4	ATP-dependent 3'-5' DNA helicase activity
4	beta-fructofuranosidase activity
4	biotin-acetyl-CoA-carboxylase ligase activity
4	blue light photoreceptor activity
4	copper ion transmembrane transporter activity
4	cyclic-nucleotide phosphodiesterase activity
4	D-amino-acid oxidase activity
4	D-arabinono-1,4-lactone oxidase activity
4	dihydrolipoyllysine-residue acetyltransferase activity
4	DNA-3-methyladenine glycosylase activity
4	DNA clamp loader activity
4	double-stranded RNA binding
4	enzyme activator activity
4	formate-tetrahydrofolate ligase activity
4	galactosylgalactosylxylosylprotein 3-beta-glucuronosyltransferase activity
4	gamma-glutamyltransferase activity
4	glucose-6-phosphate isomerase activity
4	glucosylceramidase activity
4	glutamate synthase activity NADPH as acceptor
4	glutamate synthase NADH activity
4	glutathione transferase activity
4	inositol-3-phosphate synthase activity
4	iron ion transmembrane transporter activity
4	isocitrate dehydrogenase NAD activity
4	lactoylglutathione lyase activity
4	leucine-tRNA ligase activity
4	lipase activity
4	L,L-diaminopimelate aminotransferase activity
4	mechanically-gated ion channel activity
4	NAD synthase glutamine-hydrolyzing activity
4	nitronate monooxygenase activity
4	oxidoreductase activity acting on NADPH oxygen as acceptor
4	oxygen-dependent protoporphyrinogen oxidase activity
4	palmitoyl hydrolase activity
4	phosphorylase activity
4	phosphotransferase activity phosphate group as acceptor
4	P-P-bond-hydrolysis-driven protein transmembrane transporter activity
4	rRNA methyltransferase activity
4	serine O-acetyltransferase activity
4	sialyltransferase activity
4	single-stranded telomeric DNA binding
4	starch binding
4	sucrose alpha-glucosidase activity
4	transcription factor activity transcription factor binding
4	transferase activity transferring pentosyl groups
4	translation release factor activity
4	tubulin binding
4	U5 snRNA binding
4	ubiquitin-ubiquitin ligase activity
4	voltage-gated potassium channel activity
5	1-deoxy-D-xylulose-5-phosphate synthase activity
5	acetolactate synthase activity
5	acyl-acyl-carrier-protein desaturase activity
5	ATP phosphoribosyltransferase activity
5	beta-N-acetylhexosaminidase activity
5	chalcone isomerase activity
5	cytidylate kinase activity
5	dihydroorotase activity
5	endoplasmic reticulum signal peptide binding
5	endoribonuclease activity producing 5'-phosphomonoesters
5	fumarylacetoacetase activity
5	glutamine-tRNA ligase activity
5	glycerol-3-phosphate dehydrogenase NAD activity
5	GTP cyclohydrolase II activity
5	histone deacetylase activity
5	hydrolase activity acting on carbon-nitrogen but not peptide bonds in cyclic amides
5	hydrolase activity acting on carbon-nitrogen but not peptide bonds in linear amides
5	hydrolase activity acting on carbon-nitrogen but not peptide bonds in linear amidines
5	hydroxymethylglutaryl-CoA lyase activity
5	lipoate synthase activity
5	mannosidase activity
5	mannosyl-glycoprotein endo-beta-N-acetylglucosaminidase activity
5	N-acetyl-gamma-glutamyl-phosphate reductase activity
5	nucleoside binding
5	nucleotide-sugar transmembrane transporter activity
5	octanoyltransferase activity
5	oxidoreductase activity acting on the CH-CH group of donors NAD or NADP as acceptor
5	oxygen binding
5	phosphatidylinositol N-acetylglucosaminyltransferase activity
5	phosphoenolpyruvate carboxylase activity
5	phospholipase D activity
5	polyADP-ribose glycohydrolase activity
5	proline-tRNA ligase activity
5	pyridoxamine-phosphate oxidase activity
5	Rab GDP-dissociation inhibitor activity
5	Rho guanyl-nucleotide exchange factor activity
5	serine-tRNA ligase activity
5	squalene monooxygenase activity
5	succinate dehydrogenase activity
5	sucrose-phosphate phosphatase activity
5	thiamine diphosphokinase activity
5	transketolase activity
5	transmembrane receptor protein kinase activity
5	triglyceride lipase activity
5	tryptophan synthase activity
5	tyrosine-tRNA ligase activity
5	UDP-glucose 6-dehydrogenase activity
5	zinc ion transmembrane transporter activity
6	3'-5'-exoribonuclease activity
6	3-dehydroquinate dehydratase activity
6	4-hydroxy-3-methylbut-2-en-1-yl diphosphate reductase activity
6	acetyl-CoA carboxylase activity
6	adenosine kinase activity
6	adenylylsulfate kinase activity
6	alpha-mannosidase activity
6	arginine-tRNA ligase activity
6	arylformamidase activity
6	ATP:ADP antiporter activity
6	carboxyl- or carbamoyltransferase activity
6	dephospho-CoA kinase activity
6	dolichyl-diphosphooligosaccharide-protein glycotransferase activity
6	ER retention sequence binding
6	fatty-acyl-CoA reductase alcohol-forming activity
6	glucose-1-phosphate adenylyltransferase activity
6	glucose binding
6	glutathione gamma-glutamylcysteinyltransferase activity
6	glycerol-3-phosphate O-acyltransferase activity
6	glycogen starch synthase activity
6	hexokinase activity
6	hydrolase activity acting on acid anhydrides
6	hydroquinone:oxygen oxidoreductase activity
6	hydroxyacylglutathione hydrolase activity
6	metalloexopeptidase activity
6	nickel cation binding
6	oxidoreductase activity acting on paired donors with incorporation or reduction of molecular oxygen NADPH as one donor and incorporation of two atoms of oxygen into one donor
6	oxidoreductase activity acting on paired donors with oxidation of a pair of donors resulting in the reduction of molecular oxygen to two molecules of water
6	phosphatidylserine decarboxylase activity
6	primary amine oxidase activity
6	protein homodimerization activity
6	protein prenyltransferase activity
6	ribokinase activity
6	ribonuclease T2 activity
6	ribulose-bisphosphate carboxylase activity
6	RNA cap binding
6	sodium:dicarboxylate symporter activity
6	telomeric DNA binding
6	TFIIIB-type transcription factor activity
6	threonine-tRNA ligase activity
6	transcription coactivator activity
6	transmembrane signaling receptor activity
6	UDP-glucose 4-epimerase activity
7	5S rRNA binding
7	adenylate kinase activity
7	aminoacylase activity
7	ARF guanyl-nucleotide exchange factor activity
7	argininosuccinate synthase activity
7	cysteine-tRNA ligase activity
7	dihydrolipoyllysine-residue succinyltransferase activity
7	drug binding
7	ferrous iron transmembrane transporter activity
7	fucosyltransferase activity
7	GDP-D-glucose phosphorylase activity
7	glutamine-fructose-6-phosphate transaminase isomerizing activity
7	hydroxymethylglutaryl-CoA synthase activity
7	intramolecular lyase activity
7	nicotinate phosphoribosyltransferase activity
7	N,N-dimethylaniline monooxygenase activity
7	oxoglutarate dehydrogenase succinyl-transferring activity
7	peptide-methionine R-S-oxide reductase activity
7	phosphoglycerate kinase activity
7	proline dehydrogenase activity
7	Rho GDP-dissociation inhibitor activity
7	ribosome binding
7	S-adenosylmethionine-dependent methyltransferase activity
7	sedoheptulose-7-phosphate:D-glyceraldehyde-3-phosphate glyceronetransferase activity
7	S-formylglutathione hydrolase activity
7	shikimate 3-dehydrogenase NADP activity
7	xylose isomerase activity
8	4-alpha-hydroxytetrahydrobiopterin dehydratase activity
8	asparagine synthase glutamine-hydrolyzing activity
8	chlorophyll binding
8	DNA-dependent ATPase activity
8	ferrochelatase activity
8	ferrous iron binding
8	glutamate decarboxylase activity
8	G-protein coupled receptor activity
8	guanyl-nucleotide exchange factor activity
8	hydrogen-translocating pyrophosphatase activity
8	omega peptidase activity
8	oxidoreductase activity acting on a sulfur group of donors NADP as acceptor
8	oxidoreductase activity acting on diphenols and related substances as donors
8	phosphotransferase activity for other substituted phosphate groups
8	polyribonucleotide nucleotidyltransferase activity
8	structural constituent of cell wall
8	terpene synthase activity
8	thiol oxidase activity
8	translation release factor activity codon specific
8	ubiquinol-cytochrome-c reductase activity
8	uridylate kinase activity
9	alanine-tRNA ligase activity
9	aminoacyl-tRNA hydrolase activity
9	chitinase activity
9	cysteine-type endopeptidase inhibitor activity
9	DNA ligase ATP activity
9	inositol oxygenase activity
9	valine-tRNA ligase activity
9	voltage-gated anion channel activity
10	3,4-dihydroxy-2-butanone-4-phosphate synthase activity
10	adenosylhomocysteinase activity
10	chorismate mutase activity
10	chorismate synthase activity
10	cysteine synthase activity
10	guanylate kinase activity
10	inositol-1,3,4-trisphosphate 5-kinase activity
10	inositol-1,3,4-trisphosphate 6-kinase activity
10	inositol tetrakisphosphate 1-kinase activity
10	L-malate dehydrogenase activity
10	molybdenum ion binding
10	mRNA binding
10	NAD binding
10	NAD kinase activity
10	prephenate dehydratase activity
10	ribonuclease III activity
10	RNA methyltransferase activity
10	secondary active sulfate transmembrane transporter activity
10	sulfate transmembrane transporter activity
10	thiolester hydrolase activity
11	3-beta-hydroxy-delta5-steroid dehydrogenase activity
11	neurotransmitter:sodium symporter activity
11	peroxiredoxin activity
11	phosphoglycerate mutase activity
11	phosphopyruvate hydratase activity
11	sucrose transmembrane transporter activity
11	TBP-class protein binding
11	tetrahydrofolylpolyglutamate synthase activity
11	tRNA dihydrouridine synthase activity
12	beta-amylase activity
12	chlorophyllide a oxygenase overall activity
12	DNA helicase activity
12	fatty-acyl-CoA binding
12	glucose-6-phosphate dehydrogenase activity
12	glycine hydroxymethyltransferase activity
12	glycolipid binding
12	glycolipid transporter activity
12	pantothenate kinase activity
12	peptide-methionine S-S-oxide reductase activity
12	signal recognition particle binding
12	single-stranded DNA binding
12	sodium:proton antiporter activity
12	sugar:proton symporter activity
12	thiol-dependent ubiquitin-specific protease activity
12	transferase activity transferring alkyl or aryl other than methyl groups
12	ubiquitin protein ligase binding
13	alternative oxidase activity
13	ammonium transmembrane transporter activity
13	diacylglycerol O-acyltransferase activity
13	double-stranded DNA binding
13	exonuclease activity
13	fructose 1,6-bisphosphate 1-phosphatase activity
13	glycopeptide alpha-N-acetylgalactosaminidase activity
13	homogentisate 1,2-dioxygenase activity
13	monooxygenase activity
13	phosphatidylinositol phospholipase C activity
13	sucrose synthase activity
13	superoxide dismutase activity
13	tRNA binding
13	uridine kinase activity
14	1,3-beta-D-glucan synthase activity
14	1-phosphatidylinositol binding
14	carbonate dehydratase activity
14	clathrin binding
14	enzyme regulator activity
14	ferric iron binding
14	fructose-bisphosphate aldolase activity
14	isocitrate dehydrogenase NADP activity
14	malate dehydrogenase activity
14	oxidoreductase activity acting on NADPH
14	protein tyrosine/serine/threonine phosphatase activity
14	quinone binding
14	racemase and epimerase activity acting on carbohydrates and derivatives
14	RNA polymerase II transcription factor activity sequence-specific DNA binding
14	sigma factor activity
14	structural constituent of cytoskeleton
14	voltage-gated chloride channel activity
15	3-deoxy-7-phosphoheptulonate synthase activity
15	7S RNA binding
15	aminopeptidase activity
15	calcium-dependent phospholipid binding
15	cysteine-type endopeptidase activity
15	glutaminase activity
15	long-chain-alcohol oxidase activity
15	molybdate ion transmembrane transporter activity
15	NAD ADP-ribosyltransferase activity
15	NADPH oxidase activity
15	protein kinase binding
15	protein tyrosine kinase activity
15	receptor activity
15	transferase activity transferring acyl groups acyl groups converted into alkyl on transfer
16	6-phosphofructokinase activity
16	carbon-sulfur lyase activity
16	catalase activity
16	DNA topoisomerase activity
16	G-protein beta/gamma-subunit complex binding
16	guanyl nucleotide binding
16	inorganic phosphate transmembrane transporter activity
16	ionotropic glutamate receptor activity
16	pectinesterase activity
16	phospholipid binding
16	snRNA binding
16	translation initiation factor binding
17	aminoacyl-tRNA editing activity
17	AMP deaminase activity
17	hydrolase activity acting on acid anhydrides in phosphorus-containing anhydrides
17	nicotinate-nucleotide diphosphorylase carboxylating activity
17	polygalacturonase activity
17	ribonuclease activity
17	RNA-directed 5'-3' RNA polymerase activity
18	biotin carboxylase activity
18	cytokinin dehydrogenase activity
18	deaminase activity
18	FAD binding
18	histone acetyltransferase activity
18	hydrolase activity acting on acid anhydrides catalyzing transmembrane movement of substances
18	L-ascorbic acid binding
18	ribonucleoside binding
18	strictosidine synthase activity
18	sulfotransferase activity
19	cation-transporting ATPase activity
19	chitin binding
19	glutathione peroxidase activity
19	histone-lysine N-methyltransferase activity
19	ligase activity forming aminoacyl-tRNA and related compounds
19	nucleobase-containing compound kinase activity
19	O-acyltransferase activity
19	SNAP receptor activity
20	3-hydroxyacyl-CoA dehydrogenase activity
20	glutamate-ammonia ligase activity
20	polysaccharide binding
20	RNA polymerase II transcription cofactor activity
21	chaperone binding
21	diacylglycerol kinase activity
21	inorganic anion exchanger activity
21	intramolecular transferase activity
21	NADH dehydrogenase ubiquinone activity
21	phospho-N-acetylmuramoyl-pentapeptide-transferase activity
21	potassium ion binding
21	pseudouridine synthase activity
21	pyruvate kinase activity
21	RNA-DNA hybrid ribonuclease activity
22	acyl-CoA oxidase activity
22	DNA topoisomerase type I activity
22	inorganic diphosphatase activity
22	MAP kinase activity
22	oxidoreductase activity acting on a sulfur group of donors disulfide as acceptor
22	oxidoreductase activity acting on the aldehyde or oxo group of donors disulfide as acceptor
22	peptidyl-prolyl cis-trans isomerase activity
22	phosphatidylinositol phosphate phosphatase activity
23	antioxidant activity
23	CTP synthase activity
23	metal ion transmembrane transporter activity
23	phosphatidylinositol binding
23	thiamine pyrophosphate binding
24	ATP-dependent DNA helicase activity
24	cytochrome-c oxidase activity
24	histone binding
24	Ran GTPase binding
24	small protein activating enzyme activity
25	4 iron 4 sulfur cluster binding
25	calcium-transporting ATPase activity
26	3'-5' exonuclease activity
26	actin filament binding
26	electron transporter transferring electrons within the cyclic electron transport pathway of photosynthesis activity
26	xyloglucan:xyloglucosyl transferase activity
27	5-methyltetrahydropteroyltriglutamate-homocysteine S-methyltransferase activity
27	ATP-dependent peptidase activity
27	intramolecular transferase activity phosphotransferases
27	polygalacturonate 4-alpha-galacturonosyltransferase activity
27	pyruvate dehydrogenase acetyl-transferring activity
28	ATP-dependent helicase activity
28	chromatin binding
28	hedgehog receptor activity
28	hydrolase activity acting on glycosyl bonds
28	ligase activity
28	mismatched DNA binding
28	oxidoreductase activity acting on the CH-NH2 group of donors
28	phosphogluconate dehydrogenase decarboxylating activity
28	uridylyltransferase activity
29	DNA-directed DNA polymerase activity
29	mannosyl-oligosaccharide 1,2-alpha-mannosidase activity
29	phosphorelay sensor kinase activity
30	cation transmembrane transporter activity
30	oxidoreductase activity acting on the CH-NH2 group of donors NAD or NADP as acceptor
30	phosphoenolpyruvate carboxykinase activity
30	phosphoenolpyruvate carboxykinase ATP activity
30	purine nucleotide binding
30	signal transducer activity
31	damaged DNA binding
31	magnesium ion transmembrane transporter activity
31	proton-transporting ATP synthase activity rotational mechanism
31	SUMO transferase activity
31	transferase activity transferring phosphorus-containing groups
32	endonuclease activity
32	endopeptidase activity
32	glutamate synthase activity
32	GTPase activator activity
32	lyase activity
32	protein domain specific binding
33	glycogen phosphorylase activity
33	heat shock protein binding
33	nutrient reservoir activity
33	rRNA binding
34	carboxy-lyase activity
34	protein tyrosine phosphatase activity
35	serine-type peptidase activity
36	calmodulin binding
36	galactosyltransferase activity
36	hydrogen ion transmembrane transporter activity
36	potassium ion transmembrane transporter activity
36	proton-transporting ATPase activity rotational mechanism
36	transcription cofactor activity
37	DNA topoisomerase type II ATP-hydrolyzing activity
37	phosphatidylinositol phosphate kinase activity
37	threonine-type endopeptidase activity
38	2 iron 2 sulfur cluster binding
38	oxidoreductase activity acting on single donors with incorporation of molecular oxygen incorporation of two atoms of oxygen
39	acyl-CoA dehydrogenase activity
39	metallopeptidase activity
40	metalloendopeptidase activity
40	NADP binding
40	peptidase activity
41	translation elongation factor activity
42	serine-type carboxypeptidase activity
43	actin binding
43	helicase activity
43	polynucleotide adenylyltransferase activity
44	carbon-nitrogen ligase activity with glutamine as amido-N-donor
44	ion channel activity
44	N-acetyltransferase activity
45	glycerophosphodiester phosphodiesterase activity
45	hydrolase activity acting on carbon-nitrogen but not peptide bonds
45	manganese ion binding
45	protein serine/threonine kinase activity
46	structural molecule activity
47	acetylglucosaminyltransferase activity
47	hydro-lyase activity
47	O-methyltransferase activity
47	phospholipid-translocating ATPase activity
48	cysteine-type peptidase activity
48	malic enzyme activity
49	isomerase activity
49	transferase activity
52	amino acid transmembrane transporter activity
52	coenzyme binding
53	drug transmembrane transporter activity
53	lipid binding
54	antiporter activity
54	phosphoprotein phosphatase activity
54	protein transporter activity
54	solute:proton antiporter activity
55	copper ion binding
57	nuclease activity
58	acid phosphatase activity
58	phosphoric ester hydrolase activity
62	amino acid binding
62	malate dehydrogenase decarboxylating NAD activity
67	thiol-dependent ubiquitinyl hydrolase activity
67	transferase activity transferring glycosyl groups
70	hydrolase activity acting on ester bonds
72	cellulose synthase UDP-forming activity
74	protein disulfide oxidoreductase activity
75	ADP binding
75	motor activity
75	nucleotidyltransferase activity
75	peroxidase activity
75	protein heterodimerization activity
75	transaminase activity
77	FMN binding
78	DNA-directed 5'-3' RNA polymerase activity
78	oxidoreductase activity acting on the aldehyde or oxo group of donors NAD or NADP as acceptor
79	cation binding
79	transferase activity transferring acyl groups
81	oxidoreductase activity acting on the CH-CH group of donors
81	transferase activity transferring acyl groups other than amino-acyl groups
82	phosphatase activity
86	microtubule motor activity
88	oxidoreductase activity acting on CH-OH group of donors
89	translation initiation factor activity
92	electron carrier activity
92	microtubule binding
92	oxidoreductase activity acting on the CH-OH group of donors NAD or NADP as acceptor
94	aminoacyl-tRNA ligase activity
94	phosphotransferase activity alcohol group as acceptor
94	serine-type endopeptidase activity
95	kinase activity
95	phosphoric diester hydrolase activity
96	iron-sulfur cluster binding
100	carbohydrate binding
101	transferase activity transferring hexosyl groups
103	ATPase activity coupled to transmembrane movement of substances
103	unfolded protein binding
107	substrate-specific transmembrane transporter activity
127	aspartic-type endopeptidase activity
140	NAD binding
171	methyltransferase activity
177	protein serine/threonine phosphatase activity
181	magnesium ion binding
181	ubiquitin-protein transferase activity
187	flavin adenine dinucleotide binding
189	pyridoxal phosphate binding
193	GTPase activity
193	oxidoreductase activity acting on paired donors with incorporation or reduction of molecular oxygen
206	protein dimerization activity
243	sequence-specific DNA binding
250	transmembrane transporter activity
261	ATPase activity
277	iron ion binding
298	hydrolase activity hydrolyzing O-glycosyl compounds
309	heme binding
313	calcium ion binding
321	hydrolase activity
326	transporter activity
349	GTP binding
369	transcription factor activity sequence-specific DNA binding
481	structural constituent of ribosome
504	RNA binding
604	metal ion binding
718	binding
902	nucleotide binding
1040	DNA binding
1200	oxidoreductase activity
1382	zinc ion binding
1424	protein kinase activity
1459	nucleic acid binding
1613	catalytic activity
2898	ATP binding
3881	protein binding
