# Supplementary material for: Transcriptome profiling and environmental linkage to salinity across Salicornia europaea vegetation
Source: BMC Plant Biol. 2019 Oct 16;19:427. doi: 10.1186/s12870-019-2032-3 (PMC6794796; doi:10.1186/s12870-019-2032-3)
Supplement: Supplementary file 4 — Additional file 4. List of differentially expressed genes (DEG) obtained in this study. The gene list [protein sequences of plant origin derived transcriptome (38,384 genes)] along with the description of their GO terms, functional annotations and closest match to plant species are given. The TPM (Transcript Per kilobase Million) values are the mean ± stdev for pooled replicates A and B (n = 2) for each variant of the experiment. [file 12870_2019_2032_MOESM4_ESM.xlsx]

## Sheet: Additional file 4
Title: Transcriptome profiling and environmental linkage to salinity across Salicornia europaea vegetation
Authors: Bliss Ursula Furtado, Istvan Nagy, Torben Asp, Jarosław Tyburski, Monika Skorupa, Marcin Gołębiewski, Piotr Hulisz, Katarzyna Hrynkiewicz
Additional file 4 List of Differentially expressed genes (DEG’s) obtained in this study. The gene list [protein sequences of plant origin derived transcriptome (38,384 genes)] along with the description of their GO terms, functional annotations and closest match to plant species are given. The TPM (Transcript Per kilobase Million) values are the mean±stdev for pooled replicates A and B (n=2) for …
			S1_F_r		S1_F_s		S1_s_r		S1_S_s		S2_F_r		S2_F_s		S2_F_r
Gene list	GO term, functional annotation & Closest match to plant species	Plant Family	Mean	std dev	Mean	std dev	Mean	std dev	Mean	std dev	Mean	std dev	Mean	std dev	Mean	std dev
I_FSs115813	tr|A0A0J8CC78|A0A0J8CC78_BETVU Uncharacterized protein OS=Beta vulgaris subsp. vulgaris GN=BVRB_5g107790 PE=4 SV=1	Chenopodiaceae	3.2446	0.134075	0	0	15.7902	13.485	6.37599	5.48462	1.52368	0.15929	3.01659	1.64571	3.69202	5.2213
I_FSs115818	tr|A0A0D6R5U5|A0A0D6R5U5_ARACU Uncharacterized protein OS=Araucaria cunninghamii PE=4 SV=1	Araucariaceae	2.41988	0.53919	53.5692	46.2324	0	0	0	0	13.4166	2.8181	12.674	16.913	0	0
I_FSs115785	tr|A0A126WV65|A0A126WV65_9CHLO Putative LOV domain-containing protein OS=Chaetopeltis orbicularis PE=2 SV=1	Unknown	0	0	4.96296	3.64074	0	0	0	0	1.95793	0.7408	9.51641	9.9675	0	0
I_FSs115832	tr|A0A0J8EYU3|A0A0J8EYU3_BETVU Uncharacterized protein OS=Beta vulgaris subsp. vulgaris GN=BVRB_6g140830 PE=4 SV=1	Chenopodiaceae	9.61814	4.73827	5.79779	2.54979	16.0417	2.74449	13.6519	1.63518	11.1773	2.56927	5.56067	0.816687	0.9895	1.39936
I_FSs115833	tr|A0A0J8EYU3|A0A0J8EYU3_BETVU Uncharacterized protein OS=Beta vulgaris subsp. vulgaris GN=BVRB_6g140830 PE=4 SV=1	Chenopodiaceae	0	0	14.0967	19.9357	0	0	0	0	0.131493	0.185959	0.752255	1.06385	0.75025	1.06101
I_FSs115841	tr|A0A0K9RWQ6|A0A0K9RWQ6_SPIOL Uncharacterized protein OS=Spinacia oleracea GN=SOVF_020500 PE=3 SV=1	Chenopodiaceae	7.99828	2.56848	8.28149	0.45276	2.84057	1.84337	10.9626	5.32826	5.07584	2.63024	4.10951	1.93218	0	0
I_FSs115846	tr|D6C5C3|D6C5C3_9POAL Phosphate transporter OS=Cleistogenes songorica PE=2 SV=1	Eriocaulaceae	1.04741	1.48127	16.0823	20.1201	0	0	0	0	7.04936	0.73573	11.2271	11.8109	0	0
I_FSs115728	tr|H9MBM3|H9MBM3_PINRA Uncharacterized protein (Fragment) OS=Pinus radiata GN=CL214Contig1_08 PE=4 SV=1	Pinaceae	0	0	7.48536	2.14914	0.745215	1.05389	0	0	3.36815	1.87895	5.02716	2.74884	0	0
I_FSs115701	tr|T1N908|T1N908_TRIUA Uncharacterized protein OS=Triticum urartu PE=4 SV=1	Poaceae	0	0	0	0	0	0	0	0	9.91594	8.12276	1.80004	2.54565	0	0
I_FSs115714	tr|A0A0J8F1W4|A0A0J8F1W4_BETVU Uncharacterized protein OS=Beta vulgaris subsp. vulgaris GN=BVRB_6g130740 PE=4 SV=1	Chenopodiaceae	2.99761	1.45112	0	0	2.49548	2.10265	4.03825	3.44333	4.83857	0.905867	1.55949	0.417059	1.27048	0.107459
I_FSs115715	tr|A0A078HF40|A0A078HF40_BRANA BnaC05g10020D protein OS=Brassica napus GN=BnaC05g10020D PE=4 SV=1	Brassicaceae	8.54214	6.19419	3.53405	2.42678	12.98	7.13227	10.8286	1.31608	7.95172	4.18477	7.7567	0.39057	2.73958	0.236697
I_FSs115716	tr|A0A103XSR7|A0A103XSR7_CYNCS Nucleotide-binding, alpha-beta plait (Fragment) OS=Cynara cardunculus var. scolymus GN=Ccrd_001712 PE=4 SV=1	Asteraceae	1.84724	2.61239	0	0	1.25893	1.7804	1.62172	2.29346	3.94523	3.34786	0.56355	0.79698	0	0
I_FSs115740	tr|A0A0J8C610|A0A0J8C610_BETVU Uncharacterized protein OS=Beta vulgaris subsp. vulgaris GN=BVRB_6g132880 PE=4 SV=1	Chenopodiaceae	5.34537	3.49194	6.60461	6.64961	0.329609	0.466137	0.230527	0.326014	1.45711	0.564809	3.75798	5.31458	0	0
I_FSs115752	tr|A0A0J8C610|A0A0J8C610_BETVU Uncharacterized protein OS=Beta vulgaris subsp. vulgaris GN=BVRB_6g132880 PE=4 SV=1	Chenopodiaceae	11.2713	4.33691	14.7031	0.525592	2.05895	2.91179	2.46115	1.93373	2.675	0.273276	2.48467	3.51385	0	0
I_FSs115762	tr|A0A0A9RB33|A0A0A9RB33_ARUDO Uncharacterized protein OS=Arundo donax PE=3 SV=1		0	0	0.66149	0.935488	0	0	0	0	2.63292	3.72351	4.53134	1.58741	0.864605	1.22274
I_FSs115981	tr|A0A1D1YVE9|A0A1D1YVE9_9ARAE Mitochondrial intermembrane space cysteine motif-containing protein MIC17 (Fragment) OS=Anthurium amnicola GN=MIC17_0 PE=4 SV=1	Araceae	2.09483	2.96253	0	0	1.73415	0.504089	3.64563	1.6303	1.4903	0.568662	4.66005	2.89852	0.61862	0.874861
I_FSs115982	tr|A0A0A9RB33|A0A0A9RB33_ARUDO Uncharacterized protein OS=Arundo donax PE=3 SV=1	Poaceae	4.37868	6.1924	1.91816	2.71269	3.49756	2.9748	0.64864	0.917315	3.8778	3.42394	2.93049	0.602738	0	0
I_FSs115993	tr|A0A0B2PEZ2|A0A0B2PEZ2_GLYSO Transposon TX1 putative 149 kDa protein (Fragment) OS=Glycine soja GN=glysoja_039803 PE=4 SV=1	Fabaceae	2.21694	0.0448659	4.42637	2.077	11.2265	11.1575	6.30592	2.66501	3.82831	1.1429	1.7049	0.461295	0.74077	1.04761
I_FSs115994	tr|A0A0J8B5Q4|A0A0J8B5Q4_BETVU Uncharacterized protein OS=Beta vulgaris subsp. vulgaris GN=BVRB_010790 PE=4 SV=1	Chenopodiaceae	13.3264	2.57245	1.99089	2.81554	18.7824	6.21702	16.3726	5.30047	4.30678	2.41512	3.44155	2.42765	3.60942	0.296122
I_FSs115957	tr|A0A0K9Q9C7|A0A0K9Q9C7_SPIOL Uncharacterized protein OS=Spinacia oleracea GN=SOVF_205110 PE=4 SV=1	Chenopodiaceae	2.97309	4.20459	1.95426	2.76374	31.2853	20.2132	11.301	6.40033	4.1387	0.424766	1.27052	1.79679	3.55274	0.292283
I_FSs115965	tr|A0A0K9QMW3|A0A0K9QMW3_SPIOL Uncharacterized protein OS=Spinacia oleracea GN=SOVF_166070 PE=3 SV=1	Chenopodiaceae	5.48056	1.65199	0	0	7.09815	2.27244	5.48819	6.52675	9.96911	2.77127	1.68525	0.455334	2.11252	1.15058
I_FSs115968	tr|A0A0J8BGX6|A0A0J8BGX6_BETVU Uncharacterized protein OS=Beta vulgaris subsp. vulgaris GN=BVRB_2g046940 PE=4 SV=1	Chenopodiaceae	51.2004	2.06553	19.1594	7.27231	196.715	15.6398	118.925	31.1994	36.6176	10.6581	43.3398	11.6356	53.8256	2.63588
I_FSs115971	tr|A0A0J8EUG9|A0A0J8EUG9_BETVU Uncharacterized protein OS=Beta vulgaris subsp. vulgaris GN=BVRB_7g159910 PE=3 SV=1	Chenopodiaceae	7.69179	9.40552	1.84743	1.18546	35.7999	11.9589	33.2667	12.691	1.55072	0.600496	1.34539	1.16854	4.8607	0.426739
I_FSs115972	tr|A0A0K9RLN6|A0A0K9RLN6_SPIOL Alpha-mannosidase OS=Spinacia oleracea GN=SOVF_052620 PE=3 SV=1	Chenopodiaceae	2.61915	0.0775838	0	0	10.9851	6.39577	8.5655	4.8352	3.6887	1.39929	2.33533	3.30266	2.29136	3.24047
I_FSs115973	tr|A0A0J8BFC9|A0A0J8BFC9_BETVU Uncharacterized protein OS=Beta vulgaris subsp. vulgaris GN=BVRB_3g069650 PE=4 SV=1	Chenopodiaceae	3.92148	5.54581	10.485	7.53573	17.3935	12.051	8.49055	2.03613	3.83523	0.375693	4.41484	2.73926	3.72581	0.315681
I_FSs116032	tr|A0A0J8BFC9|A0A0J8BFC9_BETVU Uncharacterized protein OS=Beta vulgaris subsp. vulgaris GN=BVRB_3g069650 PE=4 SV=1	Chenopodiaceae	3.14224	4.4438	0	0	0	0	0	0	3.12258	1.73973	1.91703	2.71109	0	0
I_FSs115945	tr|T1MW50|T1MW50_TRIUA Elongation factor G, mitochondrial OS=Triticum urartu PE=3 SV=1	Poaceae	19.4182	1.09927	33.8659	23.6261	7.33426	1.62695	24.8963	17.2007	12.959	3.84178	16.2132	5.69914	1.81873	0.991922
I_FSs115894	tr|A0A0J8CVQ4|A0A0J8CVQ4_BETVU Uncharacterized protein OS=Beta vulgaris subsp. vulgaris GN=BVRB_3g053300 PE=4 SV=1	Chenopodiaceae	0	0	0.64415	0.910966	2.62931	3.7184	1.72967	0.693919	2.51101	3.5511	0	0	0.665645	0.941364
I_FSs115895	tr|A0A0J8EGD2|A0A0J8EGD2_BETVU Uncharacterized protein OS=Beta vulgaris subsp. vulgaris GN=BVRB_9g208500 PE=4 SV=1	Chenopodiaceae	2.39897	1.68465	3.1247	1.14658	9.41555	10.8816	6.64691	5.54879	4.15682	1.49205	3.25897	1.2395	0.75108	1.06219
I_FSs115896	tr|A0A0J8EGD2|A0A0J8EGD2_BETVU Uncharacterized protein OS=Beta vulgaris subsp. vulgaris GN=BVRB_9g208500 PE=4 SV=1	Chenopodiaceae	5.10911	4.04411	6.04783	2.2953	5.45692	0.971621	4.37127	2.16791	5.38347	1.52811	3.93499	0.0179605	1.55958	1.20198
I_FSs115898	tr|A0A0J8C9F9|A0A0J8C9F9_BETVU Uncharacterized protein OS=Beta vulgaris subsp. vulgaris GN=BVRB_6g136190 PE=4 SV=1	Chenopodiaceae	6.98337	2.21193	5.06668	3.20344	3.49374	3.33263	5.63842	2.87061	4.65416	0.0451205	3.82032	2.2182	1.82661	0.668428
I_FSs115902	tr|A0A0J8BW01|A0A0J8BW01_BETVU Uncharacterized protein OS=Beta vulgaris subsp. vulgaris GN=BVRB_8g185470 PE=3 SV=1	Chenopodiaceae	1.86409	2.63622	0	0	0.471371	0.66662	0.86184	1.21883	4.09332	0.246653	1.30536	1.84605	0	0
I_FSs115936	tr|A0A0J8BIP3|A0A0J8BIP3_BETVU Uncharacterized protein OS=Beta vulgaris subsp. vulgaris GN=BVRB_9g213210 PE=4 SV=1	Chenopodiaceae	5.32869	1.06578	1.71475	0.409379	13.2808	8.75676	5.85502	3.85915	5.75834	1.08699	0.734895	1.0393	2.51951	0.917945
I_FSs115927	tr|A0A0K9QWZ1|A0A0K9QWZ1_SPIOL Uncharacterized protein OS=Spinacia oleracea GN=SOVF_131850 PE=4 SV=1	Chenopodiaceae	1.4642	2.07069	9.3829	9.68637	1.71374	0.355851	0	0	1.42453	0.146937	6.9956	9.89327	0	0
I_FSs115930	tr|A0A1D1ZAS2|A0A1D1ZAS2_9ARAE Putative transporter C11D3.18C OS=Anthurium amnicola GN=SPAC11D3.18c_4 PE=4 SV=1	Araceae	18.4839	17.1108	1.43625	2.03116	20.1099	10.0355	6.27948	5.22297	9.62101	7.21544	4.0065	0.0547371	4.81468	1.36527
I_FSs115487	tr|A0A0J8FWZ5|A0A0J8FWZ5_BETVU Uncharacterized protein OS=Beta vulgaris subsp. vulgaris GN=BVRB_1g002070 PE=3 SV=1	Chenopodiaceae	2.75932	1.71507	2.01269	0.0921431	4.87676	0.495293	2.86315	2.50734	4.60278	0.147552	3.39492	1.60447	1.24003	0.358688
I_FSs115495	tr|A0A0J8CYW8|A0A0J8CYW8_BETVU Uncharacterized protein OS=Beta vulgaris subsp. vulgaris GN=BVRB_2g040210 PE=4 SV=1	Chenopodiaceae	0	0	0	0	0	0	0	0	5.14834	0.508905	1.45403	2.05632	0	0
I_FSs115457	tr|B9TJL2|B9TJL2_RICCO Acetyl-CoA acetyltransferase, putative (Fragment) OS=Ricinus communis GN=RCOM_1870620 PE=4 SV=1	Euphorbiaceae	3.30877	0.139689	0	0	8.2776	0.455447	2.87336	2.26599	3.58918	5.07586	2.83188	4.00488	0	0
I_FSs115458	tr|A0A0J8CD46|A0A0J8CD46_BETVU Uncharacterized protein OS=Beta vulgaris subsp. vulgaris GN=BVRB_5g108250 PE=4 SV=1	Chenopodiaceae	2.28101	0.0493843	0	0	2.83713	2.39808	2.55715	2.33271	3.3343	0.332213	1.04029	1.4712	0.67476	0.954255
I_FSs115459	tr|A0A0K9R7U4|A0A0K9R7U4_SPIOL Uncharacterized protein OS=Spinacia oleracea GN=SOVF_097240 PE=4 SV=1	Chenopodiaceae	3.08667	4.36521	1.2668	1.79153	17.4128	14.2867	4.6772	4.96475	2.74516	1.72072	0	0	4.63698	1.67265
I_FSs115486	tr|A0A0J8E0Q1|A0A0J8E0Q1_BETVU Uncharacterized protein OS=Beta vulgaris subsp. vulgaris GN=BVRB_8g200720 PE=4 SV=1	Chenopodiaceae	6.79894	2.12773	0	0	0.88902	1.25726	0	0	3.10454	2.42366	0.600015	0.848549	0.88447	1.25083
I_FSs115516	tr|E2DN01|E2DN01_BETVU Putative uncharacterized protein OS=Beta vulgaris PE=4 SV=1	Chenopodiaceae	0	0	0	0	0	0	0	0	8.18855	11.5804	0	0	0	0
I_FSs115401	tr|A0A1D1XP96|A0A1D1XP96_9ARAE 4-hydroxy-3-methylbut-2-en-1-yl diphosphate synthase (Fragment) OS=Anthurium amnicola GN=ispG_26 PE=4 SV=1	Araceae	3.69394	5.22401	0	0	19.2267	0.0544472	15.5282	1.63419	4.77526	2.12959	1.28602	0.272349	2.31401	1.25941
I_FSs115447	tr|A0A0J8C6G9|A0A0J8C6G9_BETVU Uncharacterized protein OS=Beta vulgaris subsp. vulgaris GN=BVRB_6g147630 PE=4 SV=1	Chenopodiaceae	0	0	5.13804	3.78867	0.949545	1.34286	0	0	4.47806	6.33293	6.1482	3.8826	0	0
I_FSs115450	tr|F2DIB1|F2DIB1_HORVD Malic enzyme OS=Hordeum vulgare var. distichum PE=2 SV=1	Poaceae	4.55087	2.29452	1.2668	1.79153	22.2548	3.67858	13.3384	2.36534	7.33045	4.76386	2.83824	1.54057	4.4242	3.51332
I_FSs115428	tr|A0A0J8BCX7|A0A0J8BCX7_BETVU Uncharacterized protein OS=Beta vulgaris subsp. vulgaris GN=BVRB_5g123790 PE=4 SV=1	Chenopodiaceae	14.3727	0.861397	7.26454	0.0739775	14.4527	3.69166	9.66024	2.59305	11.0485	3.02872	5.45096	0.270702	1.33249	1.88443
I_FSs115625	tr|A0A0J8F8E8|A0A0J8F8E8_BETVU Uncharacterized protein OS=Beta vulgaris subsp. vulgaris GN=BVRB_5g101540 PE=4 SV=1	Chenopodiaceae	13.0979	4.95832	8.33948	0.144045	10.2131	0.675018	6.25492	3.67701	16.1578	4.90767	14.2403	0.243528	2.44293	0.0105076
I_FSs115634	tr|A0A0J8CIJ9|A0A0J8CIJ9_BETVU Uncharacterized protein OS=Beta vulgaris subsp. vulgaris GN=BVRB_5g098830 PE=4 SV=1	Chenopodiaceae	1.39743	1.97626	3.67	5.19016	8.42573	6.77065	5.93454	1.85919	3.57449	1.33158	1.49382	0.779959	1.89789	1.46129
I_FSs115635	tr|A0A0K9R289|A0A0K9R289_SPIOL Uncharacterized protein OS=Spinacia oleracea GN=SOVF_115070 PE=4 SV=1	Chenopodiaceae	0	0	16.2322	22.9558	0	0	0	0	4.1697	1.57378	6.12115	8.65661	0	0
I_FSs115654	tr|F2E010|F2E010_HORVD Coatomer subunit alpha OS=Hordeum vulgare var. distichum PE=2 SV=1	Poaceae	7.46271	7.14176	3.28981	4.6525	1.6225	2.29456	0.56427	0.797998	4.03651	2.10538	1.66133	2.34948	0.721645	1.02056
I_FSs115668	tr|A0A151SYF7|A0A151SYF7_CAJCA Retrovirus-related Pol polyprotein from transposon TNT 1-94 OS=Cajanus cajan GN=KK1_015277 PE=4 SV=1	Fabaceae	4.55983	6.44858	1.36439	1.92954	3.38561	0.0687873	1.63196	0.443363	2.39868	0.88749	2.43118	2.51344	2.37764	2.4256
I_FSs115580	tr|A0A0J8BFZ6|A0A0J8BFZ6_BETVU Uncharacterized protein OS=Beta vulgaris subsp. vulgaris GN=BVRB_9g216290 PE=4 SV=1	Chenopodiaceae	8.60285	12.1663	3.07862	0.975885	12.8445	10.4001	1.91425	2.70716	3.39205	1.28734	1.44531	0.298597	3.44413	0.283168
I_FSs115582	tr|A0A067K885|A0A067K885_JATCU Uncharacterized protein OS=Jatropha curcas GN=JCGZ_13381 PE=4 SV=1	Euphorbiaceae	5.90005	3.5446	1.11556	1.57764	0	0	0	0	6.40256	2.39558	3.21746	4.55017	5.1422	7.27217
I_FSs115544	tr|A0A0K9QDC4|A0A0K9QDC4_SPIOL Uncharacterized protein (Fragment) OS=Spinacia oleracea GN=SOVF_192000 PE=4 SV=1	Chenopodiaceae	1.51454	2.14188	1.99089	2.81554	6.74035	1.39415	2.68275	3.79398	3.35086	2.61238	2.79678	1.5158	2.55003	3.60628
I_FSs115558	tr|A0A0K9R3M4|A0A0K9R3M4_SPIOL Uncharacterized protein OS=Spinacia oleracea GN=SOVF_115540 PE=4 SV=1	Chenopodiaceae	1.3934	1.97057	0.60853	0.860591	17.5014	7.8083	9.38617	8.23514	4.4371	2.64545	1.04551	0.53866	6.6806	1.03574
I_FSs115559	tr|A0A0J8C085|A0A0J8C085_BETVU Uncharacterized protein OS=Beta vulgaris subsp. vulgaris GN=BVRB_7g168260 PE=4 SV=1	Chenopodiaceae	10.7488	1.94397	0	0	11.832	10.0141	3.8375	5.42704	10.4953	2.67784	0.539825	0.763428	1.49262	0.124896
I_FSs115589	tr|A0A0K9QMI2|A0A0K9QMI2_SPIOL Uncharacterized protein OS=Spinacia oleracea GN=SOVF_162020 PE=4 SV=1	Chenopodiaceae	0	0	8.6175	12.187	0	0	0	0	2.18537	1.70246	5.03716	4.31795	0	0
I_FSs115596	tr|A9U7V0|A9U7V0_PHYPA Predicted protein (Fragment) OS=Physcomitrella patens subsp. patens GN=PHYPADRAFT_104073 PE=4 SV=1	Funariaceae	0	0	1.27128	0.788256	0	0	0	0	1.71268	1.44924	5.37259	5.52424	0	0
I_FSs116455	tr|A0A061QUK7|A0A061QUK7_9CHLO Salicylate 1-monooxygenase OS=Tetraselmis sp. GSL018 GN=TSPGSL018_24272 PE=4 SV=1	Unknown	51.0207	26.9069	1.41699	2.00393	3.59002	1.91873	0	0	7.79114	3.69429	0	0	0	0
I_FSs116523	tr|N1QRN7|N1QRN7_AEGTA RNA polymerase sigma factor rpoS OS=Aegilops tauschii GN=F775_22036 PE=3 SV=1	Poaceae	30.3871	5.9764	24.5572	14.0824	87.9037	39.6818	52.5425	50.2187	20.7422	5.58961	11.5358	1.88607	7.50197	6.8966
I_FSs116497	tr|A0A0J8CFG5|A0A0J8CFG5_BETVU Uncharacterized protein OS=Beta vulgaris subsp. vulgaris GN=BVRB_5g114110 PE=4 SV=1	Chenopodiaceae	3.88807	3.30621	0.72509	1.02543	2.08961	2.95516	0.318469	0.450383	4.98297	1.16863	1.77769	0.39895	0	0
I_FSs116393	tr|A0A151THK7|A0A151THK7_CAJCA Retrovirus-related Pol polyprotein from transposon TNT 1-94 OS=Cajanus cajan GN=KK1_012799 PE=4 SV=1	Fabaceae	25.2052	9.34123	16.0613	1.48634	46.7635	13.3806	31.7983	12.9829	28.96	1.82674	16.7241	2.69401	7.55727	0.5769
I_FSs116379	tr|A0A0V0IKI2|A0A0V0IKI2_SOLCH Putative signal peptide peptidase-like 2-like OS=Solanum chacoense PE=4 SV=1	Solanaceae	0	0	0	0	0	0	0	0	5.4206	7.66589	0	0	0	0
I_FSs116385	tr|B9TFK8|B9TFK8_RICCO Putative uncharacterized protein (Fragment) OS=Ricinus communis GN=RCOM_1942700 PE=4 SV=1	Euphorbiaceae	7.78974	7.60035	1.15697	1.6362	0.40738	0.576122	0.853845	1.20752	5.49921	0.514951	3.57376	5.05406	0	0
I_FSs116388	tr|A8JJN7|A8JJN7_CHLRE Predicted protein (Fragment) OS=Chlamydomonas reinhardtii GN=CHLREDRAFT_181234 PE=4 SV=1	Chlamydomonadaceae	3.71411	2.65613	15.7057	5.52321	0	0	0.43092	0.609414	5.13613	2.43521	3.80149	2.00811	0	0
I_FSs116444	tr|A0A0K9RHP3|A0A0K9RHP3_SPIOL Uncharacterized protein OS=Spinacia oleracea GN=SOVF_071390 PE=4 SV=1	Chenopodiaceae	7.31678	1.02198	4.41995	1.78458	7.00558	1.89544	7.32759	0.100084	8.58033	4.54269	3.71502	0.535549	0.294617	0.416652
I_FSs116450	tr|A0A0J8D0G3|A0A0J8D0G3_BETVU Uncharacterized protein OS=Beta vulgaris subsp. vulgaris GN=BVRB_1g012940 PE=4 SV=1	Chenopodiaceae	1.3236	1.87185	0	0	40.2086	21.0869	7.94824	9.74049	3.19763	0.588468	3.00007	4.24275	5.80007	0.697568
I_FSs116451	tr|A0A0K9QKK3|A0A0K9QKK3_SPIOL Uncharacterized protein OS=Spinacia oleracea GN=SOVF_168380 PE=4 SV=1	Chenopodiaceae	3.51945	3.11975	2.8242	3.06809	23.1495	10.531	8.99446	5.28667	3.51633	0.0807587	1.58108	1.5665	3.32138	0.0166382
I_FSs116411	tr|A0A0J8BDH9|A0A0J8BDH9_BETVU Uncharacterized protein OS=Beta vulgaris subsp. vulgaris GN=BVRB_4g095630 PE=4 SV=1	Chenopodiaceae	4.31276	0.0795637	1.91954	2.71464	2.8638	4.05002	0.498634	0.705175	4.56513	3.26071	4.0065	0.0547371	0.64155	0.907289
I_FSs116410	tr|A0A175YEI0|A0A175YEI0_DAUCA Uncharacterized protein OS=Daucus carota subsp. sativus GN=DCAR_029263 PE=4 SV=1	Apiaceae	7.40009	0.0795919	6.1285	8.66701	22.4135	5.03262	13.3179	1.88564	11.5377	6.61803	6.89299	1.32815	1.74737	0.689153
I_FSs116426	tr|A0A0J8C7I0|A0A0J8C7I0_BETVU Uncharacterized protein OS=Beta vulgaris subsp. vulgaris GN=BVRB_6g131150 PE=4 SV=1	Chenopodiaceae	3.10983	4.39797	2.3347	0.648403	8.41832	0.0649619	3.82218	4.21598	2.53819	0.473634	5.54686	0.380841	0.705185	0.997282
I_FSs116634	tr|A0A0K9RFH9|A0A0K9RFH9_SPIOL Uncharacterized protein OS=Spinacia oleracea GN=SOVF_078680 PE=4 SV=1	Chenopodiaceae	8.31708	8.49493	2.60099	0.761483	0.776875	1.09867	0.540525	0.764418	3.34337	1.27235	3.76479	0.800699	0	0
I_FSs116643	tr|A0A0K9QQR7|A0A0K9QQR7_SPIOL Uncharacterized protein OS=Spinacia oleracea GN=SOVF_152170 PE=4 SV=1	Chenopodiaceae	44.951	44.5117	9.11175	4.34723	85.1594	20.0041	96.1949	5.16082	37.569	22.8449	18.3447	2.00939	8.01844	3.70576
I_FSs116648	sp|Q05957|PDP_DIACA Petal death protein OS=Dianthus caryophyllus GN=PDP PE=1 SV=1	Caryophyllaceae	2.50984	1.19654	4.41226	6.23989	5.21107	3.72781	4.20036	4.01243	4.94558	0.697158	0.79684	1.1269	0.574595	0.8126
I_FSs116649	tr|V7BAE8|V7BAE8_PHAVU Uncharacterized protein (Fragment) OS=Phaseolus vulgaris GN=PHAVU_007G017000g PE=3 SV=1	Fabaceae	1.94124	0.921954	2.30961	1.52051	5.18851	2.557	2.10087	2.21236	4.97728	5.06342	1.83464	0.102884	1.25836	0.494118
I_FSs116650	tr|A0A0K9R9A6|A0A0K9R9A6_SPIOL Uncharacterized protein OS=Spinacia oleracea GN=SOVF_091650 PE=3 SV=1	Chenopodiaceae	8.8466	8.51201	1.95426	2.76374	7.8213	5.05327	4.80136	1.19459	3.83833	5.42823	3.60717	0.289037	2.71623	1.47529
I_FSs116615	tr|A0A0J8CBE7|A0A0J8CBE7_BETVU Uncharacterized protein OS=Beta vulgaris subsp. vulgaris GN=BVRB_5g111280 PE=4 SV=1	Chenopodiaceae	5.75555	0.0733977	14.9326	11.2821	2.40796	2.02696	3.06376	3.23749	7.58336	0.741345	5.47505	2.664	0.577315	0.816447
I_FSs116619	tr|J3N9B0|J3N9B0_ORYBR Uncharacterized protein OS=Oryza brachyantha PE=4 SV=1	Poaceae	4.62842	0.103506	5.65772	5.12016	21.2919	15.3897	12.0619	4.0497	9.13646	7.80623	4.9261	4.94869	4.2737	1.6898
I_FSs116624	tr|A0A0J8B1B4|A0A0J8B1B4_BETVU Uncharacterized protein OS=Beta vulgaris subsp. vulgaris GN=BVRB_015210 PE=4 SV=1	Chenopodiaceae	84.3197	13.4707	61.0919	16.6094	58.8792	28.0185	39.1993	15.5858	90.0199	1.50416	58.0357	7.98819	5.41335	1.53229
I_FSs116625	tr|A0A151RRF5|A0A151RRF5_CAJCA Membrane-anchored ubiquitin-fold protein 3 (Fragment) OS=Cajanus cajan GN=KK1_033331 PE=4 SV=1	Fabaceae	84.3197	13.4707	61.0919	16.6094	58.8792	28.0185	39.1993	15.5858	90.0199	1.50416	58.0357	7.98819	5.41335	1.53229
I_FSs116626	tr|A0A151RRF5|A0A151RRF5_CAJCA Membrane-anchored ubiquitin-fold protein 3 (Fragment) OS=Cajanus cajan GN=KK1_033331 PE=4 SV=1	Fabaceae	19.766	9.65724	10.6824	6.86415	19.4505	13.5286	16.4207	9.64038	16.1121	3.10469	5.37772	3.74929	3.49351	1.26663
I_FSs116628	tr|A0A0J8BRE2|A0A0J8BRE2_BETVU Uncharacterized protein OS=Beta vulgaris subsp. vulgaris GN=BVRB_9g202310 PE=4 SV=1	Chenopodiaceae	3.6979	1.0491	2.63927	1.7675	12.1484	9.59189	2.3472	1.59849	3.56838	2.80154	2.14893	3.03905	2.27611	3.21891
I_FSs116679	tr|A0A0K9QEZ3|A0A0K9QEZ3_SPIOL Uncharacterized protein OS=Spinacia oleracea GN=SOVF_186570 PE=4 SV=1	Chenopodiaceae	9.62705	9.871	0	0	19.0995	0.649124	6.09715	3.37741	7.18374	1.64166	1.80004	2.54565	0	0
I_FSs116684	tr|A0A0K9QYI2|A0A0K9QYI2_SPIOL Uncharacterized protein OS=Spinacia oleracea GN=SOVF_126920 PE=3 SV=1	Chenopodiaceae	0	0	3.51396	1.53655	0	0	0	0	3.16406	1.59646	9.61923	8.75904	0	0
I_FSs116688	tr|A0A022QVI9|A0A022QVI9_ERYGU Uncharacterized protein (Fragment) OS=Erythranthe guttata GN=MIMGU_mgv1a025037mg PE=4 SV=1	Phrymaceae	8.13555	4.17696	6.6104	4.47209	9.62396	3.92366	6.17241	1.22313	17.3847	2.03222	12.2727	3.8758	2.08163	0.624792
I_FSs116689	sp|Q94BT6|ADO1_ARATH Adagio protein 1 OS=Arabidopsis thaliana GN=ADO1 PE=1 SV=2	Brassicaceae	8.13555	4.17696	6.6104	4.47209	9.62396	3.92366	6.17241	1.22313	17.3847	2.03222	12.2727	3.8758	2.08163	0.624792
I_FSs116690	sp|Q94BT6|ADO1_ARATH Adagio protein 1 OS=Arabidopsis thaliana GN=ADO1 PE=1 SV=2	Brassicaceae	0.384037	0.54311	2.16668	3.06415	0	0	0	0	1.16569	1.64853	5.79715	8.19841	0.242534	0.342995
I_FSs116691	tr|I1IGS0|I1IGS0_BRADI Uncharacterized protein OS=Brachypodium distachyon PE=4 SV=1	Poaceae	8.5005e-05	0.000120215	39.1213	14.5573	0	0	0	0	9.15019	0.422708	17.9389	10.6062	0.000172658	0.000244175
I_FSs116662	tr|I1IGS0|I1IGS0_BRADI Uncharacterized protein OS=Brachypodium distachyon PE=4 SV=1	Poaceae	8.22569	3.80806	4.46466	1.78441	32.1741	9.40247	27.2831	2.42057	13.204	4.30091	4.8256	2.49835	5.10768	0.589982
I_FSs116670	tr|A0A0D2Q1F4|A0A0D2Q1F4_GOSRA Uncharacterized protein OS=Gossypium raimondii GN=B456_002G062100 PE=4 SV=1	Malvaceae	16.5986	0.777393	26.3243	15.3338	1.92158	2.71752	1.20358	1.70212	27.3106	3.92176	5.5108	7.79345	0.537785	0.760543
I_FSs116671	tr|A0A175YJ16|A0A175YJ16_DAUCA Uncharacterized protein OS=Daucus carota subsp. sativus GN=DCAR_028862 PE=3 SV=1	Apiaceae	31.5523	1.28255	21.723	7.40086	7.89855	1.65802	5.68302	0.417412	30.2054	0.626072	24.5703	3.72681	0.57386	0.811561
I_FSs116541	sp|Q9M038|SFC1_ARATH Mitochondrial succinate-fumarate transporter 1 OS=Arabidopsis thaliana GN=SFC1 PE=2 SV=1	Brassicaceae	3.74443	0.0430062	1.24094	1.75495	0.476577	0.673982	0.814573	0.0808732	4.63406	0.45153	2.0816	0.456911	1.20153	0.101993
I_FSs116537	tr|A0A0J8B9Q1|A0A0J8B9Q1_BETVU Uncharacterized protein OS=Beta vulgaris subsp. vulgaris GN=BVRB_4g096430 PE=4 SV=1	Chenopodiaceae	0	0	0	0	0	0	0	0	5.9165	4.95742	0.526585	0.744704	0	0
I_FSs116546	tr|M0UR81|M0UR81_HORVD Probable magnesium transporter OS=Hordeum vulgare var. distichum PE=3 SV=1	Poaceae	3.88529	3.90747	1.45293	2.05475	3.23807	2.91598	0.264603	0.374206	10.8497	10.2005	2.05691	1.81363	0	0
I_FSs116550	tr|A0A0J8BA77|A0A0J8BA77_BETVU Uncharacterized protein OS=Beta vulgaris subsp. vulgaris GN=BVRB_4g094450 PE=4 SV=1	Chenopodiaceae	17.3923	6.17785	2.93262	0.90912	24.7122	0.300167	14.7873	3.18417	29.8118	1.47821	19.8216	1.25222	4.93992	0.409705
I_FSs116599	sp|Q8RV04|TI141_ARATH Mitochondrial import inner membrane translocase subunit TIM14-1 OS=Arabidopsis thaliana GN=TIM14-1 PE=1 SV=1	Brassicaceae	1.96074	2.77291	1.28912	1.82308	16.5906	9.52145	16.2236	14.0803	2.94283	1.63773	1.52687	0.407195	3.06764	0.615119
I_FSs116606	tr|A0A0K9Q8F7|A0A0K9Q8F7_SPIOL Uncharacterized protein (Fragment) OS=Spinacia oleracea GN=SOVF_213410 PE=3 SV=1	Chenopodiaceae	1.5749	2.22724	9.781	1.42227	2.89232	1.87892	2.19733	3.10749	4.23315	5.98657	1.39342	1.9706	1.846	2.61065
I_FSs116581	tr|A0A1B0NLZ8|A0A1B0NLZ8_9CARY Putative substilisin-like protease-like protein (Fragment) OS=Achyranthes bidentata PE=4 SV=1	Drosophyllaceae	11.2707	4.46074	2.57383	3.63995	11.6502	2.25298	9.36857	4.38948	13.0745	6.6896	8.75891	5.21221	0	0
I_FSs116582	tr|A0A0J8C273|A0A0J8C273_BETVU Uncharacterized protein OS=Beta vulgaris subsp. vulgaris GN=BVRB_6g151720 PE=4 SV=1	Chenopodiaceae	0	0	6.2718	8.86966	0	0	0	0	1.22788	1.73649	1.37743	1.94799	2.48345	1.79371
I_FSs116586	tr|A0A0J8C273|A0A0J8C273_BETVU Uncharacterized protein OS=Beta vulgaris subsp. vulgaris GN=BVRB_6g151720 PE=4 SV=1	Chenopodiaceae	3.53722	0.0550836	1.88673	1.0482	8.03627	1.97746	12.4334	1.4623	4.58143	1.06137	3.28651	1.08276	0.599801	0.0529991
I_FSs116159	tr|A0A0J8BGP6|A0A0J8BGP6_BETVU Uncharacterized protein OS=Beta vulgaris subsp. vulgaris GN=BVRB_9g218490 PE=3 SV=1	Chenopodiaceae	7.321	10.3535	0	0	0	0	0	0	6.15064	4.37526	0.654595	0.925737	0	0
I_FSs116162	tr|B9TMH8|B9TMH8_RICCO Putative uncharacterized protein (Fragment) OS=Ricinus communis GN=RCOM_1828590 PE=4 SV=1	Euphorbiaceae	0	0	51.8248	33.9788	0	0	0	0	10.5737	4.92486	10.0164	13.7699	0.196075	0.277292
I_FSs116135	tr|A0A1D1YSX8|A0A1D1YSX8_9ARAE Adenosine kinase 2 (Fragment) OS=Anthurium amnicola GN=ADK2_0 PE=4 SV=1	Araceae	9.44415	2.73389	9.05152	0.587846	12.7211	3.01913	8.94178	4.94864	17.2506	3.30007	10.6719	2.91926	2.14414	0.835963
I_FSs116133	tr|A0A0J8CIW9|A0A0J8CIW9_BETVU Uncharacterized protein OS=Beta vulgaris subsp. vulgaris GN=BVRB_5g099690 PE=4 SV=1	Chenopodiaceae	4.4675	2.24953	3.74374	5.29444	0.719315	1.01727	0	0	7.10994	2.70376	2.79678	1.5158	0.85001	1.2021
I_FSs116183	tr|Q6L3I6|Q6L3I6_SOLDE Integrase core domain containing protein OS=Solanum demissum GN=SDM1_3t00004 PE=4 SV=2	Solanaceae	0	0	10.2648	9.95774	0	0	0	0	3.23639	3.0846	3.84791	5.44177	0	0
I_FSs116187	tr|B9TD90|B9TD90_RICCO Putative uncharacterized protein OS=Ricinus communis GN=RCOM_1833530 PE=4 SV=1	Euphorbiaceae	3.69726	2.86034	1.3588	0.408368	1.79422	0.659886	0.966529	0.870605	5.86451	1.86814	2.32805	3.29237	0.562991	0.0498708
I_FSs116194	tr|A0A0J8BBL0|A0A0J8BBL0_BETVU Uncharacterized protein OS=Beta vulgaris subsp. vulgaris GN=BVRB_6g155520 PE=4 SV=1	Chenopodiaceae	6.15089	3.69305	4.52205	0.0946109	7.00399	2.65265	5.88715	3.18272	7.59586	0.600892	3.67052	2.57557	1.37805	0.123878
I_FSs116196	tr|A0A0J8ERQ3|A0A0J8ERQ3_BETVU Uncharacterized protein OS=Beta vulgaris subsp. vulgaris GN=BVRB_7g166160 PE=4 SV=1	Chenopodiaceae	5.41502	0.17059	1.16086	1.6417	14.4394	7.23953	3.62114	3.62104	2.40916	3.40707	5.00702	4.79868	1.67114	0.138317
I_FSs116167	tr|A0A0J8D566|A0A0J8D566_BETVU Hexosyltransferase OS=Beta vulgaris subsp. vulgaris GN=BVRB_1g010840 PE=3 SV=1	Chenopodiaceae	0.919115	1.29982	3.3557	4.74568	1.735	2.45365	0.53229	0.752772	2.27144	0.785249	0.94124	1.33111	0.849845	0.0738184
I_FSs116177	tr|M0TKU0|M0TKU0_MUSAM Uncharacterized protein OS=Musa acuminata subsp. malaccensis PE=4 SV=1	Musaceae	88.4902	31.8026	53.5795	2.74676	144.885	25.3243	112.126	23.8237	93.5794	27.6799	63.7005	16.0542	31.9162	1.96724
I_FSs116069	tr|B9H192|B9H192_POPTR Uncharacterized protein OS=Populus trichocarpa GN=POPTR_0004s18030g PE=3 SV=2	Salicaceae	192.176	161.69	189.815	35.3822	208.808	106.036	144.321	1.37744	223.361	4.8062	131.632	10.8477	32.4134	17.0527
I_FSs116041	tr|A0A061DKL7|A0A061DKL7_THECC Small ubiquitin-like modifier 1, 1,SUMO1,ATSUMO1 (Fragment) OS=Theobroma cacao GN=TCM_002167 PE=4 SV=1	Malvaceae	3.02908	4.28377	1.99089	2.81554	6.9868	3.77722	2.58591	2.03394	7.00788	0.721638	2.15202	0.603961	0.85001	1.2021
I_FSs116059	tr|A0A0J8CBE4|A0A0J8CBE4_BETVU Uncharacterized protein OS=Beta vulgaris subsp. vulgaris GN=BVRB_5g113400 PE=4 SV=1	Chenopodiaceae	1.51454	2.14188	2.49582	3.52962	4.82885	6.82903	6.41636	4.20484	4.8545	0.485917	0.64477	0.911842	0.85001	1.2021
I_FSs116060	tr|A0A0K9Q7I4|A0A0K9Q7I4_SPIOL Uncharacterized protein OS=Spinacia oleracea GN=SOVF_216930 PE=4 SV=1	Chenopodiaceae	3.26541	2.29658	1.83725	0.453658	8.98524	4.37565	4.97114	0.529856	4.08633	0.39272	2.6395	0.691685	4.12279	2.64259
I_FSs116105	tr|A0A0K9Q7I4|A0A0K9Q7I4_SPIOL Uncharacterized protein OS=Spinacia oleracea GN=SOVF_216930 PE=4 SV=1	Chenopodiaceae	4.9726	1.46608	11.2901	13.2127	0	0	0.236326	0.334215	4.95485	2.40809	4.35011	0.221141	0	0
I_FSs116107	tr|A0A0J8CET8|A0A0J8CET8_BETVU Endoglucanase OS=Beta vulgaris subsp. vulgaris GN=BVRB_5g099860 PE=3 SV=1	Chenopodiaceae	0	0	1.45718	2.06076	9.2744	5.35012	12.6539	9.25221	7.21218	5.98214	2.00721	2.83863	2.11252	1.15058
I_FSs116115	tr|A0A0J8BGR1|A0A0J8BGR1_BETVU Uncharacterized protein OS=Beta vulgaris subsp. vulgaris GN=BVRB_2g047140 PE=4 SV=1	Chenopodiaceae	2.5334	2.66167	2.38786	2.45827	5.62765	0.12648	4.48574	3.23921	3.26805	1.11301	2.77348	1.26501	0.826595	1.16898
I_FSs116116	tr|A0A0J8BP81|A0A0J8BP81_BETVU Uncharacterized protein OS=Beta vulgaris subsp. vulgaris GN=BVRB_8g196140 PE=3 SV=1	Chenopodiaceae	3.27149	4.62659	3.4773	1.16463	9.29028	4.4432	5.33299	0.598113	6.5734	2.47407	0.685815	0.969889	0.90779	1.28381
I_FSs116095	tr|A0A0J8B6R5|A0A0J8B6R5_BETVU Uncharacterized protein OS=Beta vulgaris subsp. vulgaris GN=BVRB_007930 PE=3 SV=1	Chenopodiaceae	0	0	0.90903	1.28556	0	0	0	0	3.96272	4.54878	7.12197	0.507073	0	0
I_FSs116321	tr|A9TDS2|A9TDS2_PHYPA Predicted protein OS=Physcomitrella patens subsp. patens GN=PHYPADRAFT_143936 PE=4 SV=1	Funariaceae	0.175457	0.248134	5.10243	5.19057	0	0	0	0	4.21043	1.64388	11.048	10.1753	0	0
I_FSs116285	tr|S8DIW2|S8DIW2_9LAMI Uncharacterized protein (Fragment) OS=Genlisea aurea GN=M569_15395 PE=3 SV=1	Tetrachondraceae	9.21461	8.3256	7.06004	5.61535	33.3516	8.32074	20.7006	13.8529	5.72252	1.79591	4.4306	1.62249	6.50238	0.555468
I_FSs116290	tr|A0A0K9R0Z2|A0A0K9R0Z2_SPIOL Uncharacterized protein OS=Spinacia oleracea GN=SOVF_118940 PE=4 SV=1	Chenopodiaceae	1.99096	0.943881	97.6678	36.347	0	0	0.313066	0.442742	33.0968	14.9269	64.4865	48.8855	0	0
I_FSs116292	tr|A0A1D1Y0L2|A0A1D1Y0L2_9ARAE Lipopolysaccharide-induced tumor necrosis factor-alpha factor (Fragment) OS=Anthurium amnicola GN=Litaf_0 PE=4 SV=1	Araceae	6.15655	8.70668	6.41012	0.091535	11.4099	4.21624	7.32354	2.22663	7.33333	5.0412	4.05065	2.63575	0.80114	1.13298
I_FSs116314	tr|A5AF12|A5AF12_VITVI Putative uncharacterized protein OS=Vitis vinifera GN=VITISV_004037 PE=4 SV=1	Vitaceae	10.7044	11.8711	5.20198	1.52295	1.36289	0.269917	1.54724	0.869559	5.54545	2.65859	9.47329	3.18907	2.25267	1.22629
I_FSs116358	tr|A0A0J8BI08|A0A0J8BI08_BETVU Uncharacterized protein OS=Beta vulgaris subsp. vulgaris GN=BVRB_9g219070 PE=4 SV=1	Chenopodiaceae	6.74558	0.140834	4.48369	2.09587	17.3745	7.0454	11.6717	2.57038	7.01454	1.61727	5.54106	2.02207	3.4989	0.704144
I_FSs116333	tr|A0A0J8BXG0|A0A0J8BXG0_BETVU Uncharacterized protein OS=Beta vulgaris subsp. vulgaris GN=BVRB_8g182910 PE=4 SV=1	Chenopodiaceae	10.3331	10.6143	3.90852	5.52748	3.78161	2.66229	3.20238	2.93191	7.23719	6.04974	1.27052	1.79679	1.67304	2.36603
I_FSs116338	tr|K4DC42|K4DC42_SOLLC Uncharacterized protein OS=Solanum lycopersicum PE=4 SV=1	Solanaceae	0	0	21.9733	15.0436	0	0	0	0	6.7851	7.49378	21.1059	19.4978	0	0
I_FSs116346	tr|E1ZHU7|E1ZHU7_CHLVA Putative uncharacterized protein OS=Chlorella variabilis GN=CHLNCDRAFT_48918 PE=4 SV=1	Chlorellaceae	6.65085	0.134598	53.6332	4.74059	0	0	0	0	3.75211	0.388576	5.15171	4.41322	0	0
I_FSs116232	tr|A0A1C9FRX7|A0A1C9FRX7_DUNSA LAGLIDADG homing endonuclease (Fragment) OS=Dunaliella salina GN=orf348 PE=4 SV=1	Dunaliellaceae	3.15095	0.876346	1.64951	2.33276	20.1109	4.15574	10.3727	7.25753	6.35299	0.303455	3.279	0.240289	3.39914	1.47463
I_FSs116219	tr|A0A0K9RUE6|A0A0K9RUE6_SPIOL Uncharacterized protein OS=Spinacia oleracea GN=SOVF_027390 PE=4 SV=1	Chenopodiaceae	1.9992	0.452195	22.6105	27.0432	0	0	0	0	9.65924	10.9066	20.63	29.1752	0	0
I_FSs116222	tr|B9TIB5|B9TIB5_RICCO Alpha-N-arabinofuranosidase 2, putative OS=Ricinus communis GN=RCOM_1934620 PE=3 SV=1	Euphorbiaceae	0	0	18.768	20.8495	0	0	0	0	4.80569	3.43119	2.11549	2.99175	0	0
I_FSs116265	tr|A0A1D1YNV9|A0A1D1YNV9_9ARAE T-complex protein 1 subunit delta OS=Anthurium amnicola GN=cct4_3 PE=4 SV=1	Araceae	7.78263	6.791	2.06878	2.92569	18.6881	7.50714	7.23118	3.51625	5.89819	2.64778	0.664555	0.939823	1.86379	0.153117
I_FSs116244	tr|A0A0D2T4D8|A0A0D2T4D8_GOSRA Uncharacterized protein OS=Gossypium raimondii GN=B456_008G214300 PE=4 SV=1	Malvaceae	27.8592	3.83556	6.47537	5.58647	12.5296	8.90628	2.77927	3.15338	12.21	3.98463	6.67911	4.35176	1.39579	1.97395
I_FSs116245	tr|A0A0J8CWS9|A0A0J8CWS9_BETVU Uncharacterized protein OS=Beta vulgaris subsp. vulgaris GN=BVRB_3g050460 PE=3 SV=1	Chenopodiaceae	16.8074	1.52254	6.71032	2.21294	16.4581	10.6608	4.85877	6.87134	11.3722	2.89578	6.42526	4.07081	1.97206	2.78891
I_FSs114502	tr|A0A0J8CS31|A0A0J8CS31_BETVU Uncharacterized protein OS=Beta vulgaris subsp. vulgaris GN=BVRB_3g050450 PE=3 SV=1	Chenopodiaceae	4.06831	0.579064	1.75966	2.48854	11.0936	6.13893	7.38552	6.65795	2.60574	1.22276	2.29886	1.29946	4.86703	0.4341
I_FSs114505	tr|K4BEE9|K4BEE9_SOLLC Uncharacterized protein OS=Solanum lycopersicum PE=4 SV=1	Solanaceae	4.62491	1.76007	3.05233	1.64728	30.3468	11.4116	17.5502	8.548	5.17483	0.659582	4.26379	1.49167	2.98217	0.865032
I_FSs114519	tr|A0A0K9QQR3|A0A0K9QQR3_SPIOL Uncharacterized protein OS=Spinacia oleracea GN=SOVF_152190 PE=4 SV=1	Chenopodiaceae	0	0	0	0	0	0	0	0	6.46182	8.15064	0.317898	0.449576	0	0
I_FSs114481	tr|A0A1D1Z902|A0A1D1Z902_9ARAE Sulfite reductase [NADPH] flavoprotein component (Fragment) OS=Anthurium amnicola GN=MET10_0 PE=4 SV=1	Araceae	4.21129	2.49465	1.94866	2.75581	6.02302	2.46406	2.89046	4.08772	5.66108	0.134725	2.06639	0.522474	0	0
I_FSs114482	tr|A0A0J8C3I0|A0A0J8C3I0_BETVU Uncharacterized protein OS=Beta vulgaris subsp. vulgaris GN=BVRB_6g144160 PE=4 SV=1	Chenopodiaceae	0.806175	1.1401	0.713538	0.491102	1.93746	2.73998	0.457137	0.646489	2.00292	2.83256	2.72845	3.00434	1.71501	2.42539
I_FSs114483	tr|A0A0J8C3I0|A0A0J8C3I0_BETVU Uncharacterized protein OS=Beta vulgaris subsp. vulgaris GN=BVRB_6g144160 PE=4 SV=1	Chenopodiaceae	4.92525	6.96535	1.61871	2.28921	9.20877	2.80626	5.09904	0.919295	4.77526	2.12959	1.83275	0.500837	2.13523	3.01966
I_FSs114490	tr|A6N6G8|A6N6G8_PETHY Pollux (Fragment) OS=Petunia hybrida PE=2 SV=1	Solanaceae	2.09869	0.03602	0.938105	1.32668	0	0	0	0	0.9577	1.35439	4.71214	2.93217	1.25216	1.77082
I_FSs114479	tr|A0A0J8CT50|A0A0J8CT50_BETVU Uncharacterized protein OS=Beta vulgaris subsp. vulgaris GN=BVRB_2g042630 PE=3 SV=1	Chenopodiaceae	2.25239	3.18537	0	0	0	0	0	0	3.33811	1.62543	5.03942	0.722211	1.81132	0.70874
I_FSs114497	tr|A0A0J8CYB5|A0A0J8CYB5_BETVU Uncharacterized protein OS=Beta vulgaris subsp. vulgaris GN=BVRB_2g041730 PE=3 SV=1	Chenopodiaceae	0	0	6.62305	5.90569	0	0	0	0	6.4618	0.568387	8.70606	11.6474	0	0
I_FSs114549	tr|A8HU30|A8HU30_CHLRE Predicted protein (Fragment) OS=Chlamydomonas reinhardtii GN=CHLREDRAFT_99071 PE=4 SV=1	Chlamydomonadaceae	4.66319	2.21002	2.47321	0.604074	8.91832	8.07372	7.19464	1.1671	5.03554	0.0673236	2.15158	0.129818	3.39519	3.28044
I_FSs114529	tr|A0A0J8CLB4|A0A0J8CLB4_BETVU Uncharacterized protein OS=Beta vulgaris subsp. vulgaris GN=BVRB_4g076370 PE=4 SV=1	Chenopodiaceae	1.92408	2.72106	6.03499	6.04989	2.59147	3.6649	1.2348	0.469579	3.32069	2.55326	2.88797	2.33208	1.16753	1.65114
I_FSs114530	tr|A0A0K9QSF0|A0A0K9QSF0_SPIOL Protein DETOXIFICATION OS=Spinacia oleracea GN=SOVF_152160 PE=3 SV=1	Chenopodiaceae	2.69638	3.81325	0	0	2.2823	3.22766	0	0	4.66974	6.604	0	0	0	0
I_FSs114531	tr|A0A0K9QSF0|A0A0K9QSF0_SPIOL Protein DETOXIFICATION OS=Spinacia oleracea GN=SOVF_152160 PE=3 SV=1	Chenopodiaceae	31.5914	0.371797	21.4078	7.79592	35.7679	6.29035	34.0701	9.41364	21.9464	2.76549	20.6835	1.93471	6.04383	2.36718
I_FSs114536	sp|Q9C820|RAG3D_ARATH Ras-related protein RABG3d OS=Arabidopsis thaliana GN=RABG3D PE=2 SV=1	Brassicaceae	0	0	5.24498	3.39972	0.158145	0.223652	0	0	1.48794	1.14846	8.26232	2.41358	0.299173	0.423094
I_FSs114421	tr|A0A1D1Z3S3|A0A1D1Z3S3_9ARAE Monoterpene epsilon-lactone hydrolase OS=Anthurium amnicola GN=mlhB_4 PE=4 SV=1	Araceae	26.9493	24.0476	4.39788	6.21954	146.603	32.4053	256.334	81.4099	15.8165	0.128269	8.58057	0.881762	9.64775	13.644
I_FSs114426	tr|A0A0J8BAI0|A0A0J8BAI0_BETVU Uncharacterized protein OS=Beta vulgaris subsp. vulgaris GN=BVRB_4g093300 PE=4 SV=1	Chenopodiaceae	6.76992	6.88818	10.7974	10.7989	7.29917	8.41829	0.58256	0.446464	8.98143	2.40623	5.24475	0.991929	0.456244	0.645226
I_FSs114433	tr|A0A0J8BUJ3|A0A0J8BUJ3_BETVU Uncharacterized protein OS=Beta vulgaris subsp. vulgaris GN=BVRB_7g173780 PE=4 SV=1	Chenopodiaceae	0	0	11.8521	13.1406	0	0	0	0	12.1368	0.17607	22.6842	20.9154	0	0
I_FSs114437	tr|A0A0B0PFT1|A0A0B0PFT1_GOSAR Deoxyuridine 5'-triphosphate nucleotidohydrolase-like protein OS=Gossypium arboreum GN=F383_05994 PE=4 SV=1	Malvaceae	6.68492	2.08645	1.78774	2.52824	7.65451	1.54921	6.60763	7.86723	0	0	1.97994	0.547428	3.29328	0.273141
I_FSs114438	tr|A0A0K9R4M4|A0A0K9R4M4_SPIOL Uncharacterized protein OS=Spinacia oleracea GN=SOVF_107420 PE=4 SV=1	Chenopodiaceae	1.15796	1.63761	0	0	13.2454	9.04653	5.56813	4.02359	2.58283	3.65267	2.45062	0.523301	2.9545	2.26978
I_FSs114439	tr|A0A0K9R4M4|A0A0K9R4M4_SPIOL Uncharacterized protein OS=Spinacia oleracea GN=SOVF_107420 PE=4 SV=1	Chenopodiaceae	3.84285	1.79712	4.74117	1.95935	9.76189	3.37023	4.92959	2.45486	9.70182	0.00196576	2.13675	0.548036	1.75189	1.3495
I_FSs114440	tr|A0A0K9QC70|A0A0K9QC70_SPIOL Uncharacterized protein OS=Spinacia oleracea GN=SOVF_195620 PE=4 SV=1	Chenopodiaceae	5.97353	1.75211	6.64639	2.73374	9.57723	3.893	6.23841	5.19803	6.0922	2.3719	4.40495	1.34089	0.486536	0.688067
I_FSs114443	tr|G9FIF4|G9FIF4_BETVU Zinc finger protein OS=Beta vulgaris PE=4 SV=1	Chenopodiaceae	0	0	15.1371	14.9286	0	0	0	0	10.3285	5.66629	26.9998	22.1826	0	0
I_FSs114408	tr|A0A1D1ZM13|A0A1D1ZM13_9ARAE Protein phosphatase PTC7 OS=Anthurium amnicola GN=Pptc7_0 PE=4 SV=1	Araceae	8.15263	5.04206	7.43519	1.04089	15.9634	6.64468	10.9262	1.45088	8.53486	0.339786	2.92698	0.93727	2.19997	0.354183
I_FSs114410	tr|A0A0K9RCH8|A0A0K9RCH8_SPIOL Uncharacterized protein OS=Spinacia oleracea GN=SOVF_088190 PE=4 SV=1	Chenopodiaceae	11.4436	2.25515	8.1072	0.742342	6.23994	0.4932	3.43899	2.69666	3.26907	0.314175	3.32362	1.38194	0	0
I_FSs114662	tr|A0A0J8BEL9|A0A0J8BEL9_BETVU Uncharacterized protein OS=Beta vulgaris subsp. vulgaris GN=BVRB_1g020570 PE=4 SV=1	Chenopodiaceae	9.40698	12.1193	0	0	5.10006	1.57999	5.15825	1.14178	3.98541	1.13834	3.00646	1.73434	1.35458	1.06961
I_FSs114670	tr|A0A0K9QTV5|A0A0K9QTV5_SPIOL Uncharacterized protein OS=Spinacia oleracea GN=SOVF_147430 PE=3 SV=1	Chenopodiaceae	0.86809	1.22766	7.82692	1.99282	0	0	0	0	4.80762	1.0768	5.36888	5.25124	0	0
I_FSs114672	tr|A0A1D1Z0L0|A0A1D1Z0L0_9ARAE 40S ribosomal protein S18 (Fragment) OS=Anthurium amnicola GN=RPS18_7 PE=4 SV=1	Araceae	1.51765	2.14628	0	0	0.755695	1.06871	0	0	3.9511	5.58769	1.35016	1.90941	0	0
I_FSs114675	tr|A0A0K9RNB0|A0A0K9RNB0_SPIOL Uncharacterized protein OS=Spinacia oleracea GN=SOVF_047070 PE=4 SV=1	Chenopodiaceae	0	0	2.82018	0.241795	0	0	0	0	2.71102	2.45487	8.28079	9.53507	0	0
I_FSs114677	tr|A0A1D1YEH0|A0A1D1YEH0_9ARAE Heat shock protein sks2 (Fragment) OS=Anthurium amnicola GN=sks2 PE=4 SV=1	Araceae	0	0	33.315	29.1428	0.34044	0.481455	0	0	13.4126	5.35971	20.8505	19.5323	0	0
I_FSs114643	tr|A0A072TCW1|A0A072TCW1_MEDTR Secreted metal-dependent cyclase OS=Medicago truncatula GN=MTR_1592s0010 PE=4 SV=1	Fabaceae	8.28302	0.136175	0	0	6.91255	3.86273	4.41222	0.811009	4.47088	1.70599	4.00743	3.82146	1.31548	0.110648
I_FSs114644	tr|A0A0J8D271|A0A0J8D271_BETVU Uncharacterized protein OS=Beta vulgaris subsp. vulgaris GN=BVRB_1g009360 PE=4 SV=1	Chenopodiaceae	6.9299	0.0100338	4.0396	2.0005	5.29235	4.42334	3.0648	0.285162	6.24824	0.393576	0.33817	0.478245	0.484492	0.685175
I_FSs114645	tr|B9RJI8|B9RJI8_RICCO Carbohydrate transporter, putative OS=Ricinus communis GN=RCOM_1034950 PE=4 SV=1	Euphorbiaceae	0.374433	0.529528	17.3823	11.8776	0.0843495	0.119288	0.0591755	0.0836868	6.08174	4.16045	20.5804	19.624	0	0
I_FSs114650	tr|A0A1D1Z188|A0A1D1Z188_9ARAE Uncharacterized protein C691.05c (Fragment) OS=Anthurium amnicola GN=pi030_0 PE=4 SV=1	Araceae	0	0	3.90191	1.91965	0	0	0	0	0.360767	0.510202	7.15776	2.70712	0	0
I_FSs114654	tr|A0A090M569|A0A090M569_OSTTA Helicase, C-terminal OS=Ostreococcus tauri GN=OT_ostta03g04730 PE=4 SV=1	Bathycoccaceae	4.76593	1.65483	1.55747	2.20259	10.3607	1.35733	1.94353	2.0453	4.609	1.71229	2.77665	2.76499	2.48189	2.45542
I_FSs114706	tr|A0A0K9RBT2|A0A0K9RBT2_SPIOL Uncharacterized protein OS=Spinacia oleracea GN=SOVF_090930 PE=4 SV=1	Chenopodiaceae	0	0	12.5962	12.9558	0	0	0	0	4.83911	1.65487	8.12157	8.3726	0.135416	0.191508
I_FSs114707	tr|D6C5C3|D6C5C3_9POAL Phosphate transporter OS=Cleistogenes songorica PE=2 SV=1	Eriocaulaceae	2.98517	2.10795	30.1489	12.9133	0	0	0	0	8.55438	0.770449	31.4065	26.0259	0	0
I_FSs114705	tr|A0A1D1XFY3|A0A1D1XFY3_9ARAE Protein PEROXIN-4 (Fragment) OS=Anthurium amnicola GN=PEX4_3 PE=4 SV=1	Araceae	24.8766	3.30311	23.2688	1.35694	53.4198	4.16847	62.3385	6.60112	21.8958	1.60428	16.8379	0.435507	6.30583	1.04505
I_FSs114718	tr|A0A0J8CPQ1|A0A0J8CPQ1_BETVU Cysteine synthase OS=Beta vulgaris subsp. vulgaris GN=BVRB_3g058740 PE=3 SV=1	Chenopodiaceae	4.91431	2.49539	3.54216	1.1957	3.40082	1.82484	5.53554	2.52987	5.38922	1.63494	2.31987	0.660409	2.88287	1.1443
I_FSs114720	tr|A0A0J8BP79|A0A0J8BP79_BETVU Uncharacterized protein OS=Beta vulgaris subsp. vulgaris GN=BVRB_8g196090 PE=4 SV=1	Chenopodiaceae	0	0	4.71569	0.138105	7.05141	4.91509	3.40632	0.203343	3.41536	0.892142	2.22332	1.53876	1.128	0.0962867
I_FSs114696	tr|A0A0K9QUV6|A0A0K9QUV6_SPIOL Uncharacterized protein OS=Spinacia oleracea GN=SOVF_138550 PE=4 SV=1	Chenopodiaceae	0	0	4.9524	4.17578	0	0	0	0	2.94493	0.880426	5.22063	3.44483	0.0905925	0.128117
I_FSs114697	tr|B4FQE7|B4FQE7_MAIZE Uncharacterized protein OS=Zea mays PE=2 SV=1	Poaceae	0	0	4.9524	4.17578	0	0	0	0	2.94493	0.880426	5.22063	3.44483	0.0905925	0.128117
I_FSs114698	tr|B4FQE7|B4FQE7_MAIZE Uncharacterized protein OS=Zea mays PE=2 SV=1	Poaceae	3.34088	2.82904	0.636125	0.899617	20.8043	5.12992	13.1161	2.88075	5.72689	0.0641699	2.41992	2.13932	1.82187	1.40299
I_FSs114579	tr|A0A0J8C4R2|A0A0J8C4R2_BETVU Uncharacterized protein OS=Beta vulgaris subsp. vulgaris GN=BVRB_6g148540 PE=4 SV=1	Chenopodiaceae	2.00555	0.940593	1.7531	2.47926	12.4678	2.82426	9.75369	6.74313	2.07435	1.14804	2.34396	0.534049	4.78025	1.45431
I_FSs114595	tr|A0A0K9RB12|A0A0K9RB12_SPIOL DNA topoisomerase 2 OS=Spinacia oleracea GN=SOVF_091250 PE=3 SV=1	Chenopodiaceae	4.46562	3.22497	2.46136	0.701945	12.5368	5.14531	7.25995	2.76365	2.593	2.02781	2.39426	0.513607	4.8528	0.577254
I_FSs114570	tr|A0A0K9RPV8|A0A0K9RPV8_SPIOL Uncharacterized protein OS=Spinacia oleracea GN=SOVF_042550 PE=4 SV=1	Chenopodiaceae	3.06961	1.1717	0	0	0	0	0	0	10.4235	12.6322	0.50813	0.718604	0	0
I_FSs114571	tr|D8RU98|D8RU98_SELML Fatty acyl-CoA reductase OS=Selaginella moellendorffii GN=MS2B-2 PE=3 SV=1	Selaginellaceae	5.81437	4.58942	3.8859	4.00193	35.942	22.8377	70.0344	27.9017	6.71102	1.05513	4.79439	1.06047	4.42399	1.46571
I_FSs114572	sp|Q43155|GLTB_SPIOL Ferredoxin-dependent glutamate synthase, chloroplastic OS=Spinacia oleracea GN=FdGOGAT PE=1 SV=3	Chenopodiaceae	9.31737	10.9274	3.32058	2.47622	40.1585	24.1462	82.2817	31.3394	5.16237	2.47007	6.1746	1.53083	5.25516	1.79703
I_FSs114576	tr|Q84L13|Q84L13_9FABA Ferredoxin-dependent glutamate synthase (Fragment) OS=Securigera parviflora GN=GGF PE=2 SV=1	Polygalaceae	5.14388	2.48695	2.13479	0.0171615	11.3417	5.79182	7.61225	3.40578	5.57981	1.26109	4.78951	1.16992	1.39107	1.09684
I_FSs114591	tr|A0A067E9L2|A0A067E9L2_CITSI Uncharacterized protein OS=Citrus sinensis GN=CISIN_1g003205mg PE=4 SV=1	Rutaceae	12.6557	9.31273	21.705	24.7307	1.77337	0.370489	0.70649	0.999128	12.3539	1.82547	7.42429	2.86635	0	0
I_FSs114629	tr|A5AHJ7|A5AHJ7_VITVI Putative uncharacterized protein OS=Vitis vinifera GN=VITISV_018878 PE=4 SV=1	Vitaceae	95.9485	40.2336	82.7157	27.2947	141.019	62.3305	97.572	31.5738	116.977	6.04647	77.0105	8.19431	32.7544	29.0876
I_FSs114622	tr|A0A0J8EAA2|A0A0J8EAA2_BETVU Vacuolar ATPase assembly integral membrane protein VMA21 homolog OS=Beta vulgaris subsp. vulgaris GN=BVRB_1g018240 PE=3 SV=1	Chenopodiaceae	0	0	1.11923	1.58283	9.03761	0.828354	3.41257	4.8261	2.06587	2.92157	1.44691	2.04624	2.50511	3.54277
I_FSs114631	tr|A0A0J8F9Q0|A0A0J8F9Q0_BETVU Uncharacterized protein OS=Beta vulgaris subsp. vulgaris GN=BVRB_5g098360 PE=4 SV=1	Chenopodiaceae	2.41492	0.652348	4.71506	4.09481	17.6511	5.89911	6.78643	6.05123	1.33589	0.576502	2.19637	0.207288	3.3776	2.0921
I_FSs114640	tr|A0A0J8F9Q0|A0A0J8F9Q0_BETVU Uncharacterized protein OS=Beta vulgaris subsp. vulgaris GN=BVRB_5g098360 PE=4 SV=1	Chenopodiaceae	0.850699	0.704591	0.620416	0.368864	74.5326	17.1913	51.6648	54.0019	0.18141	0.0160188	0	0	17.5745	2.7819
I_FSs114601	tr|A0A0K9QWK0|A0A0K9QWK0_SPIOL Cellulose synthase OS=Spinacia oleracea GN=SOVF_133400 PE=3 SV=1	Chenopodiaceae	11.4611	4.68423	9.94442	1.19597	18.9403	8.9326	6.26704	4.13787	11.3862	0.056215	3.95925	1.03753	1.56211	0.615204
I_FSs114602	tr|A0A0K9S1A2|A0A0K9S1A2_SPIOL Uncharacterized protein OS=Spinacia oleracea GN=SOVF_010880 PE=4 SV=1	Chenopodiaceae	0	0	4.1707	2.9814	0	0	0	0	2.89353	1.09178	6.49645	9.18737	0	0
I_FSs114603	tr|A0A1D1YTJ6|A0A1D1YTJ6_9ARAE Eukaryotic translation initiation factor 1A, X-chromosomal OS=Anthurium amnicola GN=EIF1AX_2 PE=4 SV=1	Araceae	0.973795	1.37715	1.30594	1.84687	0	0	0	0	1.03727	1.46693	8.50781	0.35815	0	0
I_FSs114620	tr|A0A0J8BF16|A0A0J8BF16_BETVU Uncharacterized protein OS=Beta vulgaris subsp. vulgaris GN=BVRB_1g023190 PE=4 SV=1	Chenopodiaceae	6.79202	6.67237	1.69815	1.23351	13.2624	4.88247	7.0934	2.70511	7.26412	0.864785	4.22752	2.39196	2.05198	0.74423
I_FSs114178	tr|A0A0K9QP91|A0A0K9QP91_SPIOL Uncharacterized protein OS=Spinacia oleracea GN=SOVF_163250 PE=3 SV=1	Chenopodiaceae	4.43785	2.09555	0	0	17.9739	6.98961	9.8236	8.7298	3.02475	1.33465	2.50709	3.54555	2.90839	0.250394
I_FSs114181	tr|A0A0K9QW69|A0A0K9QW69_SPIOL Putative rRNA methyltransferase OS=Spinacia oleracea GN=SOVF_141480 PE=3 SV=1	Chenopodiaceae	5.23829	0.155175	0	0	10.3393	0.00127279	7.36705	3.14032	10.1667	2.80002	2.15674	1.39876	1.6229	0.13481
I_FSs114182	tr|A0A0J8BEG9|A0A0J8BEG9_BETVU Uncharacterized protein OS=Beta vulgaris subsp. vulgaris GN=BVRB_2g045890 PE=4 SV=1	Chenopodiaceae	11.8751	0.670691	17.9486	13.1038	100.953	72.3291	210.206	79.3254	6.22374	2.09431	6.42707	1.57886	5.51612	3.02415
I_FSs114193	sp|P49358|GLYM2_FLAPR Serine hydroxymethyltransferase 2, mitochondrial OS=Flaveria pringlei PE=2 SV=1	Asteraceae	0	0	8.28677	6.30998	0	0	0.051758	0.0731969	6.16286	3.63375	19.3749	16.9725	0.0703975	0.0995571
I_FSs114154	tr|A0A061R0T1|A0A061R0T1_9CHLO E3 ubiquitin-protein ligase RNF13 OS=Tetraselmis sp. GSL018 GN=RNF13 PE=4 SV=1	Unknown	0.594815	0.841195	18.4702	13.2112	0	0	0	0	5.98073	0.288337	17.6249	16.6186	0	0
I_FSs114160	tr|A0A1D1Y1X7|A0A1D1Y1X7_9ARAE ADP-ribosylation factor 6 OS=Anthurium amnicola GN=Arf6 PE=4 SV=1	Araceae	2.79149	0.813724	0	0	14.6724	4.94826	5.69597	5.41608	4.32139	1.60355	3.21863	0.170717	1.84232	0.364422
I_FSs114168	tr|A0A0K9RD53|A0A0K9RD53_SPIOL Uncharacterized protein OS=Spinacia oleracea GN=SOVF_080160 PE=4 SV=1	Chenopodiaceae	81.947	0.00707107	110.596	1.14198	56.109	0.161786	54.791	9.60993	141.566	31.9315	165.441	62.0585	11.778	0.349947
I_FSs114174	tr|A0A0J8C3Z5|A0A0J8C3Z5_BETVU Uncharacterized protein OS=Beta vulgaris subsp. vulgaris GN=BVRB_6g142040 PE=4 SV=1	Chenopodiaceae	19.7895	2.37623	14.1373	1.30178	13.7499	2.35339	8.80171	1.23218	15.8473	5.40343	7.95631	1.7385	2.12176	0.188366
I_FSs114230	tr|A0A0J8D3H7|A0A0J8D3H7_BETVU Uncharacterized protein OS=Beta vulgaris subsp. vulgaris GN=BVRB_1g006990 PE=4 SV=1	Chenopodiaceae	14.3719	8.04743	10.9165	1.32651	23.5372	10.712	16.1487	9.31555	15.6363	7.72663	10.1335	2.08976	2.86687	1.33593
I_FSs114236	tr|A0A0J8BM19|A0A0J8BM19_BETVU Uncharacterized protein OS=Beta vulgaris subsp. vulgaris GN=BVRB_9g223580 PE=4 SV=1	Chenopodiaceae	0	0	0	0	0	0	0	0	5.55067	6.66283	0.896482	0.200872	0	0
I_FSs114238	tr|A0A175YJB5|A0A175YJB5_DAUCA Uncharacterized protein OS=Daucus carota subsp. sativus GN=DCAR_030807 PE=4 SV=1	Apiaceae	2.50274	1.16641	2.97848	2.02769	7.39226	4.11287	4.87136	4.67745	4.11186	0.777471	2.83692	0.631305	1.08373	0.0925744
I_FSs114202	tr|A0A0J8BC32|A0A0J8BC32_BETVU Uncharacterized protein OS=Beta vulgaris subsp. vulgaris GN=BVRB_4g091560 PE=4 SV=1	Chenopodiaceae	11.7628	1.8744	0	0	90.9413	82.1384	359.747	201.32	3.7687	2.93238	0.95451	1.34988	0.955665	1.35151
I_FSs114209	tr|A0A0K9QHQ6|A0A0K9QHQ6_SPIOL Uncharacterized protein OS=Spinacia oleracea GN=SOVF_177810 PE=4 SV=1	Chenopodiaceae	9.48402	3.59207	5.80726	1.47081	36.2784	12.5143	18.6093	3.49459	11.1757	1.08025	10.0282	4.9061	2.75768	0.551084
I_FSs114089	tr|A0A0J8CR24|A0A0J8CR24_BETVU Uncharacterized protein OS=Beta vulgaris subsp. vulgaris GN=BVRB_3g051900 PE=4 SV=1	Chenopodiaceae	9.09958	0.15736	5.60084	4.89425	65.6983	22.1911	38.7221	27.4663	16.3001	3.29278	6.39465	2.33024	13.564	3.95336
I_FSs114094	sp|Q08480|KAD4_ORYSJ Adenylate kinase 4 OS=Oryza sativa subsp. japonica GN=ADK-B PE=2 SV=1	Poaceae	1.48655	2.1023	0	0	0.708015	1.00128	0	0	5.1178	7.23766	0	0	0	0
I_FSs114103	tr|A0A151TQE6|A0A151TQE6_CAJCA Copia protein OS=Cajanus cajan GN=KK1_008493 PE=4 SV=1	Fabaceae	0.88821	1.25612	20.0455	14.6015	0	0	0	0	12.6992	0.614052	27.8411	15.7275	0	0
I_FSs114104	tr|A0A1D1XX70|A0A1D1XX70_9ARAE Putative glutamate synthase [NADPH] OS=Anthurium amnicola GN=SPAPB1E7.07_4 PE=4 SV=1	Araceae	0	0	0	0	0	0	0.51652	0.73047	1.29222	1.12897	2.71385	0.726786	0	0
I_FSs114105	tr|A0A0U9HIV0|A0A0U9HIV0_KLEFL 2-oxoglutarate (2OG) and Fe(II)-dependent oxygenase superfamily protein OS=Klebsormidium flaccidum GN=KFL_000750010 PE=4 SV=1	Klebsormidiaceae	0	0	18.9497	18.6413	0	0	0	0	7.03057	7.45818	16.048	14.1244	0	0
I_FSs114106	tr|A0A175YL45|A0A175YL45_DAUCA Uncharacterized protein OS=Daucus carota subsp. sativus GN=DCAR_028730 PE=4 SV=1	Apiaceae	0.566575	0.801258	16.581	9.30766	0	0	0	0	6.6791	2.23309	17.7753	14.824	0	0
I_FSs114107	tr|F2EIG7|F2EIG7_HORVD Citrate synthase OS=Hordeum vulgare var. distichum PE=2 SV=1	Poaceae	25.9421	2.92169	10.9375	1.82061	0.680609	0.317625	0.766599	0.272665	12.2102	3.69525	5.2049	1.86635	0.123161	0.174176
I_FSs114067	tr|K4BPU7|K4BPU7_SOLLC Uncharacterized protein OS=Solanum lycopersicum PE=4 SV=1	Solanaceae	9.43385	1.766	11.0018	4.23015	16.1624	3.18594	11.319	5.24875	6.51658	3.63866	7.04452	3.6252	5.08784	1.69818
I_FSs114068	tr|A0A0K9R3Y6|A0A0K9R3Y6_SPIOL Uncharacterized protein OS=Spinacia oleracea GN=SOVF_109590 PE=4 SV=1	Chenopodiaceae	9.01062	5.82837	9.06955	8.53711	17.2932	6.60318	10.6189	5.56721	11.3227	9.84107	10.1669	2.21368	2.68921	0.978749
I_FSs114070	tr|A0A0K9R3Y6|A0A0K9R3Y6_SPIOL Uncharacterized protein OS=Spinacia oleracea GN=SOVF_109590 PE=4 SV=1	Chenopodiaceae	0.443319	0.626948	36.1076	17.3987	0	0	0	0	10.6258	1.74644	28.2976	25.0382	0	0
I_FSs114074	tr|A0A1D1XS85|A0A1D1XS85_9ARAE Uncharacterized protein C29B5.04c OS=Anthurium amnicola GN=SPBC29B5.04c_3 PE=4 SV=1	Araceae	3.0456	0.00628618	15.7222	6.10947	112.938	74.203	161.283	67.2416	3.00584	0.789464	5.10404	0.0568867	7.4817	10.5807
I_FSs114077	sp|Q42961|PGKH_TOBAC Phosphoglycerate kinase, chloroplastic OS=Nicotiana tabacum PE=2 SV=1	Solanaceae	0	0	8.60165	12.1646	0	0	0	0	3.10555	2.43021	9.1263	12.9065	0	0
I_FSs114080	tr|A0A061QK92|A0A061QK92_9CHLO Heat shock protein 90 (Fragment) OS=Tetraselmis sp. GSL018 GN=TSPGSL018_27312 PE=4 SV=1	Unknown	26.161	13.1141	1.01248	1.43186	25.2629	15.4917	18.0539	25.5321	26.9453	6.66201	12.0993	7.00099	6.3784	2.99136
I_FSs114138	tr|A0A0J8FAD3|A0A0J8FAD3_BETVU Uncharacterized protein OS=Beta vulgaris subsp. vulgaris GN=BVRB_4g089230 PE=4 SV=1	Chenopodiaceae	5.43975	5.7647	0.89248	1.26216	6.87141	0.685943	31.6193	2.5074	8.43657	4.67019	4.91528	4.34651	0	0
I_FSs114140	tr|A0A0K9RNJ6|A0A0K9RNJ6_SPIOL Uncharacterized protein OS=Spinacia oleracea GN=SOVF_046400 PE=4 SV=1	Chenopodiaceae	2.84801	4.02769	3.21452	0.743417	15.1976	1.60372	35.0223	7.79161	12.3462	4.20234	5.37879	2.19248	0.87938	1.24363
I_FSs114141	tr|A0A0K9RNJ6|A0A0K9RNJ6_SPIOL Uncharacterized protein OS=Spinacia oleracea GN=SOVF_046400 PE=4 SV=1	Chenopodiaceae	4.86756	3.06913	3.04941	0.576342	11.0772	4.93251	6.71514	3.11292	4.97561	0.83254	2.94166	0.319372	2.94009	1.4394
I_FSs114149	tr|A0A0K9QE23|A0A0K9QE23_SPIOL Structural maintenance of chromosomes protein OS=Spinacia oleracea GN=SOVF_196530 PE=3 SV=1	Chenopodiaceae	2.97431	0.306927	1.76852	1.02559	8.1686	6.35562	4.35698	1.21911	4.78751	0.0306177	2.95225	1.05155	1.87515	0.168221
I_FSs114150	tr|A0A0K9R388|A0A0K9R388_SPIOL Uncharacterized protein OS=Spinacia oleracea GN=SOVF_118410 PE=4 SV=1	Chenopodiaceae	2.97431	0.306927	1.76852	1.02559	8.1686	6.35562	4.35698	1.21911	4.78751	0.0306177	2.95225	1.05155	1.87515	0.168221
I_FSs114118	tr|A0A0K9R388|A0A0K9R388_SPIOL Uncharacterized protein OS=Spinacia oleracea GN=SOVF_118410 PE=4 SV=1	Chenopodiaceae	20.5227	3.60186	11.5457	7.07301	8.71691	4.58119	6.23468	0.613012	5.96705	4.41636	5.15914	2.51991	0	0
I_FSs114125	tr|A0A151RLY0|A0A151RLY0_CAJCA Uncharacterized protein OS=Cajanus cajan GN=KK1_035004 PE=4 SV=1	Fabaceae	3.38587	2.41065	1.11556	1.57764	73.9592	18.7651	58.5196	53.5503	1.17715	1.66475	0	0	10.8789	0.613557
I_FSs114229	tr|A0A0J8CTL4|A0A0J8CTL4_BETVU Uncharacterized protein OS=Beta vulgaris subsp. vulgaris GN=BVRB_2g044020 PE=4 SV=1	Chenopodiaceae	0	0	0	0	0	0	0	0	1.3375	0.136634	4.74186	2.02087	0	0
I_FSs114339	tr|F2DTZ6|F2DTZ6_HORVD Predicted protein OS=Hordeum vulgare var. distichum PE=2 SV=1	Poaceae	8.626	0.000749533	0	0	0	0	0.338386	0.47855	16.309	20.879	0	0	0	0
I_FSs114353	tr|B9TEX1|B9TEX1_RICCO Putative uncharacterized protein OS=Ricinus communis GN=RCOM_1859230 PE=4 SV=1	Euphorbiaceae	1.9176	2.7119	1.67785	2.37284	10.3923	6.15913	4.32364	1.59791	5.84702	0.550087	2.01498	1.61272	1.19647	1.69206
I_FSs114354	tr|A0A0J8BWA3|A0A0J8BWA3_BETVU Uncharacterized protein OS=Beta vulgaris subsp. vulgaris GN=BVRB_8g185030 PE=4 SV=1	Chenopodiaceae	3.34129	1.63492	0.982505	1.38947	8.66264	4.38556	8.35349	5.56071	11.104	4.2287	1.7049	0.461295	1.31524	1.86004
I_FSs114319	tr|A0A0K9QLY4|A0A0K9QLY4_SPIOL Uncharacterized protein OS=Spinacia oleracea GN=SOVF_164200 PE=4 SV=1	Chenopodiaceae	1.87425	0.874825	0	0	17.0049	8.2904	9.99583	6.78125	5.66941	0.360886	3.01669	1.84465	2.98375	2.01484
I_FSs114325	tr|A0A0J8BQD9|A0A0J8BQD9_BETVU Uncharacterized protein OS=Beta vulgaris subsp. vulgaris GN=BVRB_9g207520 PE=4 SV=1	Chenopodiaceae	1.66383	2.353	2.85662	0.241739	8.12079	1.43039	4.26244	1.54277	9.29289	4.69364	6.73405	0.713959	1.30256	1.8421
I_FSs114326	tr|A0A0J8B2X7|A0A0J8B2X7_BETVU Uncharacterized protein OS=Beta vulgaris subsp. vulgaris GN=BVRB_009090 PE=3 SV=1	Chenopodiaceae	5.13826	0.58692	0.56663	0.801336	0	0	1.11437	0.425765	3.16235	1.41754	0	0	0	0
I_FSs114366	tr|A0A0J8B2X7|A0A0J8B2X7_BETVU Uncharacterized protein OS=Beta vulgaris subsp. vulgaris GN=BVRB_009090 PE=3 SV=1	Chenopodiaceae	12.456	6.02507	6.21309	0.178361	16.1531	3.08419	9.75964	4.95351	14.1518	0.114763	9.65129	5.87905	5.02717	0.0908915
I_FSs114379	tr|A0A0L9TB97|A0A0L9TB97_PHAAN Uncharacterized protein OS=Phaseolus angularis GN=LR48_Vigan464s000900 PE=3 SV=1	Fabaceae	3.81046	3.8014	3.60583	1.91135	15.6868	5.68874	11.9069	6.44591	4.90789	0.844986	3.83597	0.926975	3.45796	0.847475
I_FSs114247	tr|A0A061FDW6|A0A061FDW6_THECC Transducin/WD40 repeat-like superfamily protein OS=Theobroma cacao GN=TCM_034364 PE=4 SV=1	Malvaceae	0	0	0	0	0	0	0	0	1.34693	0.748497	7.10605	10.0495	0	0
I_FSs114257	tr|A0A0D6R565|A0A0D6R565_ARACU Uncharacterized protein OS=Araucaria cunninghamii PE=3 SV=1	Araucariaceae	2.84963	0.0982808	0	0	0	0	0	0	2.71649	0.278501	8.97812	10.3234	0	0
I_FSs114313	tr|A0A0J8BWR3|A0A0J8BWR3_BETVU Uncharacterized protein OS=Beta vulgaris subsp. vulgaris GN=BVRB_8g184690 PE=4 SV=1	Chenopodiaceae	4.95368	2.0195	5.45726	5.46376	1.76562	0.123051	1.36279	1.22185	6.15685	1.4413	4.70953	0.306142	1.87704	0.169592
I_FSs114282	tr|A0A0K9QUB1|A0A0K9QUB1_SPIOL Uncharacterized protein OS=Spinacia oleracea GN=SOVF_147620 PE=4 SV=1	Chenopodiaceae	2.49863	1.13988	1.78903	0.99999	14.3195	3.17696	12.2654	3.21289	3.596	1.18951	2.05351	0.485514	1.9018	1.83476
I_FSs114287	tr|Q9FVE4|Q9FVE4_SPIOL Dehydroascorbate reductase OS=Spinacia oleracea GN=DHAR PE=2 SV=1	Chenopodiaceae	2.218	1.04381	0	0	0	0	0	0	2.57789	0.27831	1.70442	0.384376	0	0
I_FSs114280	tr|A0A151T590|A0A151T590_CAJCA Uncharacterized protein OS=Cajanus cajan GN=KK1_016743 PE=4 SV=1	Fabaceae	0	0	1.96248	2.77537	4.81468	3.65915	1.93681	2.73906	3.78692	2.79905	1.2405	1.75434	1.2409	1.75489
I_FSs114293	tr|A0A0J8ER63|A0A0J8ER63_BETVU Uncharacterized protein OS=Beta vulgaris subsp. vulgaris GN=BVRB_7g176440 PE=3 SV=1	Chenopodiaceae	204.149	75.3196	96.1263	28.6685	661.936	245.749	420.823	91.1305	172.128	17.0144	145.075	27.336	124.979	39.08
I_FSs114297	tr|A0A0J8ER63|A0A0J8ER63_BETVU Uncharacterized protein OS=Beta vulgaris subsp. vulgaris GN=BVRB_7g176440 PE=3 SV=1	Chenopodiaceae	2.42469	3.42903	1.04425	1.4768	8.29148	1.64758	3.68624	2.53979	4.00875	0.413127	1.81014	0.493787	0	0
I_FSs115150	tr|A0A0K9RYI3|A0A0K9RYI3_SPIOL Uncharacterized protein OS=Spinacia oleracea GN=SOVF_014430 PE=4 SV=1	Chenopodiaceae	0	0	0	0	0	0	0	0	6.66435	9.42481	0	0	0	0
I_FSs115142	tr|T1N0E7|T1N0E7_TRIUA S-formylglutathione hydrolase OS=Triticum urartu PE=3 SV=1	Poaceae	0.14998	0.212104	7.43328	2.78794	0	0	0	0	5.27161	0.805982	9.69032	6.48767	0	0
I_FSs115211	tr|A6N0U3|A6N0U3_ORYSI Putative uncharacterized protein (Fragment) OS=Oryza sativa subsp. indica PE=2 SV=1	Poaceae	9.11462	5.07813	4.5487	3.00764	11.8544	2.2568	17.0614	8.41203	9.4268	0.998145	5.37338	0.928339	5.95122	2.16287
I_FSs115214	tr|A0A0J8BIV2|A0A0J8BIV2_BETVU Uncharacterized protein OS=Beta vulgaris subsp. vulgaris GN=BVRB_9g213860 PE=4 SV=1	Chenopodiaceae	4.93864	2.9901	4.11215	2.04343	7.47795	0.197134	2.78566	0.178707	7.11536	0.674106	3.06143	2.38554	1.47791	2.09007
I_FSs115190	tr|A0A0K9QFE8|A0A0K9QFE8_SPIOL Uncharacterized protein OS=Spinacia oleracea GN=SOVF_191910 PE=4 SV=1	Chenopodiaceae	10.7951	6.1963	14.9675	2.69188	177.407	86.8228	353.223	37.9356	3.51916	2.74176	1.35016	1.90941	12.7166	12.3149
I_FSs115081	tr|A0A0K9QPJ7|A0A0K9QPJ7_SPIOL Uncharacterized protein OS=Spinacia oleracea GN=SOVF_155930 PE=3 SV=1	Chenopodiaceae	5.53614	3.77388	0	0	12.8445	10.4001	13.2171	4.77023	3.29544	0.604159	2.06239	0.574086	0.810975	1.14689
I_FSs115084	tr|A0A0D2S2W1|A0A0D2S2W1_GOSRA Uncharacterized protein OS=Gossypium raimondii GN=B456_012G139100 PE=4 SV=1	Malvaceae	1.06412	1.5049	0	0	0	0	0	0	6.38005	9.02275	0.99195	1.40283	0	0
I_FSs115069	tr|A0A1D1XSG7|A0A1D1XSG7_9ARAE Long chain acyl-CoA synthetase 7, peroxisomal (Fragment) OS=Anthurium amnicola GN=LACS7_0 PE=4 SV=1	Araceae	6.24978	5.14946	185.91	57.1158	0.0219176	0.0309962	0.0192402	0.0272098	15.1572	1.34803	19.1895	26.4047	0.0262832	0.03717
I_FSs115072	tr|A0A1D1Z9C9|A0A1D1Z9C9_9ARAE RNA-directed RNA polymerase L (Fragment) OS=Anthurium amnicola GN=L_43 PE=4 SV=1	Araceae	1.91146	2.70322	0.86035	1.21672	31.3043	18.3733	17.8809	13.3732	3.74894	0.365885	0.607165	0.858661	3.71689	2.02693
I_FSs115136	tr|A0A0K9R7E9|A0A0K9R7E9_SPIOL Cytosine-specific methyltransferase OS=Spinacia oleracea GN=SOVF_103070 PE=3 SV=1	Chenopodiaceae	4.18071	1.20659	6.9511	9.83034	5.34239	5.12744	5.17252	1.53174	4.16865	0.401594	1.59368	2.2538	1.01826	1.44004
I_FSs115138	tr|A0A0J8FYJ0|A0A0J8FYJ0_BETVU Uncharacterized protein OS=Beta vulgaris subsp. vulgaris GN=BVRB_1g006660 PE=4 SV=1	Chenopodiaceae	0	0	3.1783	2.6282	0	0	0	0	2.97609	2.41526	8.43558	4.26402	0	0
I_FSs115323	tr|A9U6K6|A9U6K6_PHYPA Predicted protein (Fragment) OS=Physcomitrella patens subsp. patens GN=PHYPADRAFT_157753 PE=4 SV=1	Funariaceae	0	0	0	0	0	0	0	0	6.53314	7.48721	0	0	0	0
I_FSs115370	tr|B4FBR6|B4FBR6_MAIZE Uncharacterized protein OS=Zea mays PE=2 SV=1	Poaceae	5.67455	4.73342	4.72776	1.06391	15.863	1.79662	19.6216	1.95628	2.36975	0.0255266	1.31372	0.174288	2.0116	0.137504
I_FSs115371	tr|A0A0J8B4V3|A0A0J8B4V3_BETVU Uncharacterized protein OS=Beta vulgaris subsp. vulgaris GN=BVRB_003120 PE=4 SV=1	Chenopodiaceae	5.67455	4.73342	4.72776	1.06391	15.863	1.79662	19.6216	1.95628	2.36975	0.0255266	1.31372	0.174288	2.0116	0.137504
I_FSs115249	tr|A0A0J8B4V3|A0A0J8B4V3_BETVU Uncharacterized protein OS=Beta vulgaris subsp. vulgaris GN=BVRB_003120 PE=4 SV=1	Chenopodiaceae	18.2978	3.63022	27.1197	20.1608	5.2295	1.08839	5.04783	1.249	8.6882	0.899935	8.64292	2.82472	0	0
I_FSs115262	tr|A0A0J8F449|A0A0J8F449_BETVU Uncharacterized protein OS=Beta vulgaris subsp. vulgaris GN=BVRB_5g116350 PE=4 SV=1	Chenopodiaceae	0.436924	0.617903	10.4084	9.51121	0	0	0	0	6.31467	3.35838	14.1599	14.0164	0.145361	0.205571
I_FSs115228	tr|W9RBT7|W9RBT7_9ROSA Uncharacterized protein OS=Morus notabilis GN=L484_004898 PE=4 SV=1	Cannabaceae	5.73874	3.15446	1.81969	0.939504	8.75315	3.62328	6.85506	4.37229	7.73162	0.14343	4.17917	0.804164	1.82232	0.208193
I_FSs115229	tr|A0A118JXT0|A0A118JXT0_CYNCS Ceramidase OS=Cynara cardunculus var. scolymus GN=Ccrd_001011 PE=4 SV=1	Asteraceae	5.73874	3.15446	1.81969	0.939504	8.75315	3.62328	6.85506	4.37229	7.73162	0.14343	4.17917	0.804164	1.82232	0.208193
I_FSs115230	tr|A0A118JXT0|A0A118JXT0_CYNCS Ceramidase OS=Cynara cardunculus var. scolymus GN=Ccrd_001011 PE=4 SV=1	Asteraceae	0	0	0	0	9.02718	5.11906	2.96095	1.14123	3.95191	0.402089	1.82532	2.58139	2.49473	0.989554
I_FSs115240	tr|A0A0J8BAT8|A0A0J8BAT8_BETVU Uncharacterized protein OS=Beta vulgaris subsp. vulgaris GN=BVRB_4g096440 PE=4 SV=1	Chenopodiaceae	5.5075	0.178742	9.08451	2.8574	25.4896	0.276903	17.4078	0.248831	7.38732	3.53158	8.13723	2.25962	2.39583	3.38822
I_FSs115243	tr|A0A0J8CP11|A0A0J8CP11_BETVU Uncharacterized protein OS=Beta vulgaris subsp. vulgaris GN=BVRB_4g081490 PE=4 SV=1	Chenopodiaceae	0.81489	1.15243	4.11193	2.76322	63.4254	15.9047	44.8395	41.6773	0.380864	0.538622	0.78215	1.10613	11.3846	6.21501
I_FSs115245	tr|A0A0K9QXT9|A0A0K9QXT9_SPIOL Uncharacterized protein OS=Spinacia oleracea GN=SOVF_129080 PE=4 SV=1	Chenopodiaceae	280.953	94.8704	281.249	37.9957	43.4025	29.2398	25.3889	12.113	284.344	48.1731	199.089	8.82116	5.09411	0.455228
I_FSs115309	tr|A0A0K9QB47|A0A0K9QB47_SPIOL Uncharacterized protein OS=Spinacia oleracea GN=SOVF_199280 PE=4 SV=1	Chenopodiaceae	4.64949	2.36811	1.39122	1.96748	2.63733	0.594125	1.13999	0.518289	4.11197	0.54042	3.40691	0.726439	2.20882	0.0867054
I_FSs115276	tr|A0A0J8C8G1|A0A0J8C8G1_BETVU Uncharacterized protein OS=Beta vulgaris subsp. vulgaris GN=BVRB_6g128610 PE=4 SV=1	Chenopodiaceae	0	0	1.18481	1.67557	2.28666	3.23383	1.38324	1.9562	5.37635	2.33979	3.48245	1.74945	0	0
I_FSs115274	tr|A0A0J8C8G1|A0A0J8C8G1_BETVU Uncharacterized protein OS=Beta vulgaris subsp. vulgaris GN=BVRB_6g128610 PE=4 SV=1	Chenopodiaceae	0	0	4.86653	4.81337	0	0	0	0	2.25217	1.99804	5.1437	3.0065	0	0
I_FSs114830	tr|C1DZ55|C1DZ55_MICCC Uncharacterized protein OS=Micromonas commoda (strain RCC299 / NOUM17 / CCMP2709) GN=MICPUN_107658 PE=4 SV=1	Mamiellaceae	0	0	3.64179	3.97945	0	0	0	0	7.71561	5.23667	8.25884	2.65555	0	0
I_FSs114848	tr|A0A0D2MVG4|A0A0D2MVG4_9CHLO Uncharacterized protein OS=Monoraphidium neglectum GN=MNEG_3458 PE=4 SV=1	Unknown	5.89124	1.79708	3.63227	0.69696	5.0564	3.83584	2.70263	3.8221	7.9086	0.816744	1.5993	2.26176	0	0
I_FSs114889	tr|F4NCH1|F4NCH1_BETVU Uncharacterized protein OS=Beta vulgaris subsp. vulgaris PE=4 SV=1	Chenopodiaceae	0	0	0	0	7.71933	5.80658	4.32069	2.05155	6.4938	1.22356	2.81795	0.743961	1.81262	2.56343
I_FSs114890	tr|A0A0J8E272|A0A0J8E272_BETVU Uncharacterized protein OS=Beta vulgaris subsp. vulgaris GN=BVRB_7g177620 PE=4 SV=1	Chenopodiaceae	0	0	0	0	0	0	0	0	12.3454	17.4591	0.862475	1.21972	0	0
I_FSs114893	tr|A0A1D1Y5F6|A0A1D1Y5F6_9ARAE Ras-related C3 botulinum toxin substrate 1 OS=Anthurium amnicola GN=Rac1_7 PE=4 SV=1	Araceae	2.61501	3.69818	0	0	26.9951	7.42674	19.9552	5.07908	1.04237	0.662102	1.32201	1.86961	6.23832	2.44411
I_FSs114853	tr|A0A0K9R5U6|A0A0K9R5U6_SPIOL 5-formyltetrahydrofolate cyclo-ligase OS=Spinacia oleracea GN=SOVF_103230 PE=3 SV=1	Chenopodiaceae	11.6596	7.9216	13.2221	13.0678	1.93154	2.73161	0	0	2.80315	0.288655	6.8831	4.85528	0	0
I_FSs114857	sp|Q20EW6|PSAA_OLTVI Photosystem I P700 chlorophyll a apoprotein A1 OS=Oltmannsiellopsis viridis GN=psaA PE=3 SV=1	Unknown	7.30895	3.68854	21.5449	2.01568	1.50866	1.3856	5.59126	3.71884	11.3284	0.376181	13.9773	6.27516	0.247375	0.349841
I_FSs114747	tr|Q7XBL6|Q7XBL6_PHYAM EuAP1 APETALA1-like MADS-box (Fragment) OS=Phytolacca americana GN=PaAP1 PE=2 SV=1	Phytolaccaceae	1.15513	1.6336	44.8465	34.2538	0	0	0	0	3.50446	1.95576	4.14224	4.35018	0	0
I_FSs114753	tr|A0A1D1XR11|A0A1D1XR11_9ARAE Long-chain-fatty-acid--CoA ligase 2 (Fragment) OS=Anthurium amnicola GN=SPBP4H10.11c_1 PE=4 SV=1	Araceae	5.18893	1.54935	2.30531	0.636516	19.0515	0.334108	23.6059	26.333	4.47088	1.70599	0.479258	0.677772	5.26192	0.442564
I_FSs114726	tr|A0A0K9R8M0|A0A0K9R8M0_SPIOL Uncharacterized protein (Fragment) OS=Spinacia oleracea GN=SOVF_093860 PE=4 SV=1	Chenopodiaceae	0	0	5.1926	7.34345	0	0	0	0	2.11472	1.63727	7.68583	8.0201	0	0
I_FSs114730	tr|K7MXF1|K7MXF1_SOYBN Uncharacterized protein OS=Glycine max GN=GLYMA_19G090700 PE=4 SV=1	Fabaceae	13.6062	6.22977	5.9927	4.44066	11.0943	4.18747	6.06666	4.13478	17.8	1.05819	11.4017	4.5295	3.20058	0.82863
I_FSs114787	tr|A0A0K9REM4|A0A0K9REM4_SPIOL Uncharacterized protein OS=Spinacia oleracea GN=SOVF_075490 PE=4 SV=1	Chenopodiaceae	48.3862	23.5213	36.4505	13.8688	75.9957	23.0002	40.9751	28.0914	48.4559	0.682499	33.7497	7.57516	20.1815	7.61908
I_FSs114802	sp|Q9SNY3|GMD1_ARATH GDP-mannose 4,6 dehydratase 1 OS=Arabidopsis thaliana GN=GMD1 PE=1 SV=1	Brassicaceae	5.52784	4.62009	3.83667	4.06911	9.49928	3.83439	6.60888	1.73523	4.8534	2.81028	6.10325	0.503601	1.49322	0.58337
I_FSs114775	tr|A0A0K9RK00|A0A0K9RK00_SPIOL Uncharacterized protein OS=Spinacia oleracea GN=SOVF_057660 PE=4 SV=1	Chenopodiaceae	7.45077	5.63583	2.86282	0.723575	35.5093	16.3755	18.3233	7.88078	7.71134	4.06029	3.60855	2.28173	7.80851	1.52232
I_FSs114765	tr|A0A0K9QRY3|A0A0K9QRY3_SPIOL Uncharacterized protein OS=Spinacia oleracea GN=SOVF_155170 PE=4 SV=1	Chenopodiaceae	4.45366	2.46198	2.35023	1.68441	6.45719	0.362788	4.7399	2.95865	5.58937	3.05201	2.63882	0.129507	2.67203	1.04537
I_FSs114771	tr|A0A0K9R672|A0A0K9R672_SPIOL Uncharacterized protein OS=Spinacia oleracea GN=SOVF_102210 PE=4 SV=1	Chenopodiaceae	4.91431	2.49539	3.54216	1.1957	0	0	0	0	9.84764	0.0419951	3.01659	1.64571	0	0
I_FSs114774	tr|A0A0J8EZ80|A0A0J8EZ80_BETVU Uncharacterized protein OS=Beta vulgaris subsp. vulgaris GN=BVRB_6g138040 PE=4 SV=1	Chenopodiaceae	0.384123	0.543232	7.12091	7.92184	0	0	0	0	3.02902	2.20824	5.94875	7.86098	0	0
I_FSs114997	tr|F2ECZ2|F2ECZ2_HORVD Predicted protein OS=Hordeum vulgare var. distichum PE=2 SV=1	Poaceae	6.95075	9.82984	2.19388	0.591134	14.3224	7.56383	3.47278	1.54909	6.20377	1.43881	1.08438	0.236461	3.0275	2.3988
I_FSs115006	tr|A0A0K9QQT5|A0A0K9QQT5_SPIOL Uncharacterized protein OS=Spinacia oleracea GN=SOVF_152150 PE=4 SV=1	Chenopodiaceae	4.86496	5.48139	1.11753	0.219448	19.8588	3.06425	10.8686	3.11317	6.74071	5.74735	2.76862	0.983649	0.6199	0.876671
I_FSs114981	tr|A0A0A9CIY3|A0A0A9CIY3_ARUDO Pk8-a OS=Arundo donax PE=4 SV=1	Poaceae	8.81128	6.29257	5.47935	1.05853	15.8088	5.01459	8.46121	0.295564	8.15013	2.41073	5.41281	3.19391	1.69013	0.151137
I_FSs114984	tr|A0A0K9QEH3|A0A0K9QEH3_SPIOL Uncharacterized protein OS=Spinacia oleracea GN=SOVF_188250 PE=4 SV=1	Chenopodiaceae	0.65906	0.932052	1.48764	0.331767	51.1204	29.553	38.5656	30.6422	0.310559	0.439196	0.64547	0.912832	18.0552	3.33846
I_FSs114987	tr|A0A0K9RE89|A0A0K9RE89_SPIOL Uncharacterized protein OS=Spinacia oleracea GN=SOVF_076450 PE=3 SV=1	Chenopodiaceae	2.77054	1.95606	0	0	7.60363	1.49149	4.74236	3.01116	4.89614	0.46324	3.38171	4.78245	0.913194	0.0788983
I_FSs114990	tr|A0A0K9QT42|A0A0K9QT42_SPIOL Uncharacterized protein OS=Spinacia oleracea GN=SOVF_144190 PE=4 SV=1	Chenopodiaceae	0.532885	0.753613	19.4628	8.56526	0	0	0	0	10.9681	7.90917	21.5964	20.0385	0.5325	0.207607
I_FSs114991	tr|E1ZAB0|E1ZAB0_CHLVA Putative uncharacterized protein OS=Chlorella variabilis GN=CHLNCDRAFT_143716 PE=4 SV=1	Chlorellaceae	0.325659	0.460552	28.7242	13.0617	0.219888	0.310969	0	0	7.87569	5.40317	19.4046	17.0676	0.23451	0.331647
I_FSs115055	tr|A0A0D6R9Y8|A0A0D6R9Y8_ARACU Uncharacterized protein OS=Araucaria cunninghamii PE=3 SV=1	Araucariaceae	0.806585	1.14068	1.06738	1.5095	31.3605	12.5268	14.8145	0.573181	1.886	2.66721	5.2317	1.36974	3.71619	1.05963
I_FSs115021	tr|A0A0K9QK32|A0A0K9QK32_SPIOL Uncharacterized protein OS=Spinacia oleracea GN=SOVF_175360 PE=3 SV=1	Chenopodiaceae	0	0	3.90277	3.8117	0	0	0	0	2.64319	2.04932	5.36407	5.82718	0	0
I_FSs114915	tr|I0YJF5|I0YJF5_COCSC RNA-dependent RNA polymerase (Fragment) OS=Coccomyxa subellipsoidea (strain C-169) GN=COCSUDRAFT_20637 PE=3 SV=1	Coccomyxaceae	2.18622	0.0424405	1.45718	2.06076	0	0	0	0	52.7136	63.2211	5.2733	6.03825	0	0
I_FSs114928	tr|F2DW68|F2DW68_HORVD Plasma membrane ATPase OS=Hordeum vulgare var. distichum PE=2 SV=1	Poaceae	13.3593	2.94658	6.88713	4.53081	28.9865	11.7183	18.0093	4.20389	12.054	0.244235	7.85411	0.166446	5.75679	3.16681
I_FSs114901	tr|A0A0V0ICI3|A0A0V0ICI3_SOLCH Putative actin-related protein 4-like OS=Solanum chacoense PE=3 SV=1	Solanaceae	5.84222	4.31246	2.27316	0.0706612	41.5675	18.0198	25.283	13.5378	4.89558	0.920116	3.4693	1.3067	10.5564	1.10737
I_FSs114911	sp|Q9SF16|TCPH_ARATH T-complex protein 1 subunit eta OS=Arabidopsis thaliana GN=CCT7 PE=1 SV=1	Brassicaceae	5.42967	0.766249	5.62261	1.107	83.2698	37.0612	52.1775	54.4109	3.57258	1.04181	4.12292	3.01481	8.99848	1.26001
I_FSs114943	tr|A0A0J8ECC3|A0A0J8ECC3_BETVU Uncharacterized protein OS=Beta vulgaris subsp. vulgaris GN=BVRB_9g219560 PE=4 SV=1	Chenopodiaceae	0	0	4.41332	0.713888	0	0	0	0	2.11941	1.18788	4.25349	6.01534	0.83652	1.18302
I_FSs114939	tr|A0A1D5Z2V9|A0A1D5Z2V9_WHEAT Uncharacterized protein OS=Triticum aestivum PE=4 SV=1	Poaceae	2.03894	2.8835	0	0	16.066	1.81557	20.0322	0.796132	0.993009	0.0976953	2.85421	1.38499	5.06399	1.38354
I_FSs118418	tr|A0A0J8D8F4|A0A0J8D8F4_BETVU Uncharacterized protein OS=Beta vulgaris subsp. vulgaris GN=BVRB_1g006120 PE=4 SV=1	Chenopodiaceae	1.17541	1.66227	4.11135	2.93326	0	0	0	0	2.93452	2.66953	8.52718	6.10165	0	0
I_FSs118417	tr|W1NX81|W1NX81_AMBTC Uncharacterized protein OS=Amborella trichopoda GN=AMTR_s00110p00053630 PE=4 SV=1	Amborellaceae	1.30239	1.84186	14.6631	4.54557	0	0	0	0	4.10952	5.81174	6.3714	9.01052	0.775035	1.09607
I_FSs118433	tr|F2EHH9|F2EHH9_HORVD Predicted protein OS=Hordeum vulgare var. distichum PE=2 SV=1	Poaceae	4.23334	1.99266	3.18598	0.733616	10.1161	1.85242	5.32132	0.936337	8.34776	3.21612	3.48637	0.901448	3.71441	0.320567
I_FSs118413	tr|A0A0J8CAF8|A0A0J8CAF8_BETVU Uncharacterized protein OS=Beta vulgaris subsp. vulgaris GN=BVRB_6g137070 PE=3 SV=1	Chenopodiaceae	0	0	0	0	1.27805	0.552299	0.71532	1.01162	1.20715	1.70717	0	0	0	0
I_FSs118414	tr|A0A0K9QTI8|A0A0K9QTI8_SPIOL Uncharacterized protein OS=Spinacia oleracea GN=SOVF_143000 PE=4 SV=1	Chenopodiaceae	10.3563	2.9198	6.93895	3.57553	13.6311	3.67964	9.93467	4.95304	10.1513	5.63498	5.30246	1.82459	2.3552	0.387091
I_FSs118415	tr|A0A0K9QTI8|A0A0K9QTI8_SPIOL Uncharacterized protein OS=Spinacia oleracea GN=SOVF_143000 PE=4 SV=1	Chenopodiaceae	0	0	0	0	0	0	0	0	1.30634	0.497049	0	0	0	0
I_FSs118468	tr|A0A0K9QTI8|A0A0K9QTI8_SPIOL Uncharacterized protein OS=Spinacia oleracea GN=SOVF_143000 PE=4 SV=1	Chenopodiaceae	0.63282	0.894943	32.5321	16.9772	0	0	0	0	6.90857	8.80564	1.29334	1.82907	0	0
I_FSs118439	tr|A0A061S0F0|A0A061S0F0_9CHLO Uncharacterized protein (Fragment) OS=Tetraselmis sp. GSL018 GN=TSPGSL018_20606 PE=4 SV=1	Unknown	1.94759	2.75431	9.14155	12.9281	0	0	0	0	2.00723	1.56212	6.2579	8.85001	0	0
I_FSs118443	tr|A0A1D1YF52|A0A1D1YF52_9ARAE Next to BRCA1 gene 1 protein OS=Anthurium amnicola GN=NBR1_0 PE=4 SV=1	Araceae	7.03885	6.31695	2.06426	0.546459	8.34464	8.12063	9.8307	1.90552	8.40247	0.124203	6.28848	2.70878	2.09851	0.416387
I_FSs118455	tr|A0A0K9RXU8|A0A0K9RXU8_SPIOL Uncharacterized protein OS=Spinacia oleracea GN=SOVF_016050 PE=4 SV=1	Chenopodiaceae	3.28298	4.64283	0	0	8.893	1.70582	5.16685	3.52697	3.26907	0.314175	2.34645	3.31837	0.998565	1.41218
I_FSs118329	tr|A0A0J8CQZ5|A0A0J8CQZ5_BETVU Uncharacterized protein OS=Beta vulgaris subsp. vulgaris GN=BVRB_3g053500 PE=4 SV=1	Chenopodiaceae	0	0	0	0	20.9113	4.78803	10.0762	5.09938	1.6952	2.39737	0.71963	1.01771	10.3819	6.57312
I_FSs118339	tr|Q6RX16|Q6RX16_FICCA Beta-galactosidase 2 (Fragment) OS=Ficus carica PE=2 SV=1	Moraceae	4.42545	0.833941	2.33203	0.207416	6.61036	2.87071	3.34062	0.704052	5.24901	0.0545109	2.87044	1.95656	1.1013	0.381485
I_FSs118340	tr|A0A0J8C9N1|A0A0J8C9N1_BETVU Uncharacterized protein OS=Beta vulgaris subsp. vulgaris GN=BVRB_6g136720 PE=4 SV=1	Chenopodiaceae	4.42545	0.833941	2.33203	0.207416	6.61036	2.87071	3.34062	0.704052	5.24901	0.0545109	2.87044	1.95656	1.1013	0.381485
I_FSs118306	tr|A0A0J8C9N1|A0A0J8C9N1_BETVU Uncharacterized protein OS=Beta vulgaris subsp. vulgaris GN=BVRB_6g136720 PE=4 SV=1	Chenopodiaceae	0.37768	0.00397606	47.5654	28.2011	0	0	0	0	34.3925	19.5177	86.1579	74.7243	0.236205	0.334044
I_FSs118307	tr|A0A1D1Y0L1|A0A1D1Y0L1_9ARAE Uncharacterized protein OS=Anthurium amnicola GN=g.51529 PE=4 SV=1	Araceae	0.032405	0.00804893	2.1994	3.11042	0	0	0	0	3.9513	2.92081	5.82098	0.391511	0.0317247	0.0448654
I_FSs118377	tr|A0A1D1Y0L1|A0A1D1Y0L1_9ARAE Uncharacterized protein OS=Anthurium amnicola GN=g.51529 PE=4 SV=1	Araceae	7.19294	3.54377	1.04425	1.4768	0.78804	1.11446	0.548215	0.775293	7.31625	3.33858	2.88979	2.02065	0	0
I_FSs118379	tr|B9H1L5|B9H1L5_POPTR Uncharacterized protein OS=Populus trichocarpa GN=POPTR_0004s18470g PE=4 SV=1	Salicaceae	2.14039	0.338732	12.2159	8.72076	5.48216	3.96321	7.98169	2.51948	3.32064	0.711441	4.73291	2.01586	0.508235	0.718753
I_FSs118388	tr|A0A0J8CIC8|A0A0J8CIC8_BETVU Uncharacterized protein OS=Beta vulgaris subsp. vulgaris GN=BVRB_4g083940 PE=4 SV=1	Chenopodiaceae	24.8897	11.7699	11.8896	2.82519	44.0335	3.77291	36.4363	8.59707	21.5067	0.449296	14.9962	5.58289	7.95421	2.07419
I_FSs118392	tr|A0A0K9RLM7|A0A0K9RLM7_SPIOL Uncharacterized protein OS=Spinacia oleracea GN=SOVF_059090 PE=4 SV=1	Chenopodiaceae	5.81732	0.682231	2.90508	0.930446	14.0866	3.85472	9.28118	3.92744	5.08395	1.25381	2.93025	2.31993	3.54561	1.38312
I_FSs118362	tr|A0A0K9R794|A0A0K9R794_SPIOL Uncharacterized protein OS=Spinacia oleracea GN=SOVF_096490 PE=4 SV=1	Chenopodiaceae	6.81969	2.05724	3.30979	0.100904	14.6947	9.45187	8.30703	4.05097	5.561	1.24613	4.03281	0.170066	2.55556	0.229414
I_FSs118353	tr|A0A0J8B5Q7|A0A0J8B5Q7_BETVU Uncharacterized protein OS=Beta vulgaris subsp. vulgaris GN=BVRB_8g201970 PE=4 SV=1	Chenopodiaceae	6.9583	9.84052	0	0	6.00123	3.90554	0.64704	0.915053	6.42882	2.89512	4.06792	0.353362	2.867	4.05455
I_FSs118356	tr|A0A0K9QID6|A0A0K9QID6_SPIOL Uncharacterized protein OS=Spinacia oleracea GN=SOVF_181880 PE=4 SV=1	Chenopodiaceae	5.51297	1.38869	5.09068	2.62795	13.1096	5.27414	5.38769	4.31035	6.04702	0.288896	3.88199	2.42239	2.25431	1.51655
I_FSs118357	tr|A0A068V687|A0A068V687_COFCA Uncharacterized protein OS=Coffea canephora GN=GSCOC_T00017036001 PE=4 SV=1	Rubiaceae	3.21161	1.42096	0.554712	0.328344	14.21	3.10158	8.67959	3.36118	5.15568	0.460949	4.72382	1.03153	3.26099	0.600532
I_FSs118594	tr|A0A0K9RLD1|A0A0K9RLD1_SPIOL Uncharacterized protein OS=Spinacia oleracea GN=SOVF_059060 PE=4 SV=1	Chenopodiaceae	1.9581	1.68479	10.2991	2.47074	16.5825	13.6794	64.0451	8.49525	5.57202	0.623965	2.63806	1.35243	0.24857	0.351531
I_FSs118595	tr|A0A0J8C9F8|A0A0J8C9F8_BETVU Uncharacterized protein OS=Beta vulgaris subsp. vulgaris GN=BVRB_5g119830 PE=3 SV=1	Chenopodiaceae	0	0	48.9029	48.8155	0	0	0	0	19.5467	0.844144	21.0458	27.1444	0	0
I_FSs118561	tr|A0A1D1YCY9|A0A1D1YCY9_9ARAE Adenine deaminase (Fragment) OS=Anthurium amnicola GN=Reut_A2428 PE=4 SV=1	Araceae	1.17541	1.66227	3.05583	4.32159	3.07931	2.18809	5.18427	4.72999	5.02829	0.291505	3.34634	2.71458	0.68357	0.966714
I_FSs118574	tr|A0A0J8E607|A0A0J8E607_BETVU Uncharacterized protein OS=Beta vulgaris subsp. vulgaris GN=BVRB_3g070380 PE=4 SV=1	Chenopodiaceae	7.89691	2.63106	5.55931	1.38039	15.898	7.11519	11.3634	10.8522	9.71827	0.280658	6.85578	1.63092	2.92775	0.878552
I_FSs118642	tr|A0A0K9R7B9|A0A0K9R7B9_SPIOL Uncharacterized protein OS=Spinacia oleracea GN=SOVF_098370 PE=4 SV=1	Chenopodiaceae	5.04054	3.665	4.92739	2.2393	3.70779	1.74185	1.63799	0.922884	6.98017	4.39019	5.44186	3.41076	1.46341	2.06957
I_FSs118615	tr|A0A0K9RKW7|A0A0K9RKW7_SPIOL Uncharacterized protein OS=Spinacia oleracea GN=SOVF_054610 PE=4 SV=1	Chenopodiaceae	5.32035	1.66221	5.57538	1.88279	9.49451	4.57482	7.04735	1.14148	6.59042	3.78597	4.80546	1.26933	2.03172	0.54332
I_FSs118618	tr|A0A0J8B8B7|A0A0J8B8B7_BETVU Uncharacterized protein OS=Beta vulgaris subsp. vulgaris GN=BVRB_001230 PE=4 SV=1	Chenopodiaceae	0	0	3.63743	5.14411	0	0	0	0	6.16534	7.01557	6.24847	7.13957	0	0
I_FSs118504	tr|A0A1D1Z8U9|A0A1D1Z8U9_9ARAE Succinate dehydrogenase [ubiquinone] flavoprotein subunit, mitochondrial (Fragment) OS=Anthurium amnicola GN=SDH1_0 PE=4 SV=1	Araceae	4.31425	1.89667	0	0	0.949545	1.34286	2.54293	1.99931	0.639725	0.904708	3.82261	1.81241	2.50956	3.54905
I_FSs118491	tr|A0A0K9QD40|A0A0K9QD40_SPIOL Uncharacterized protein OS=Spinacia oleracea GN=SOVF_192690 PE=4 SV=1	Chenopodiaceae	0	0	0	0	0	0	0	0	2.20047	2.11627	3.8199	0.872457	0	0
I_FSs118502	tr|A0A1D6E8G4|A0A1D6E8G4_MAIZE Uncharacterized protein OS=Zea mays PE=4 SV=1	Poaceae	0	0	0.88794	1.25574	0	0	0	0	1.03727	1.46693	6.79765	0.763315	0	0
I_FSs118549	tr|I0YJ57|I0YJ57_COCSC Uncharacterized protein OS=Coccomyxa subellipsoidea (strain C-169) GN=COCSUDRAFT_54970 PE=4 SV=1	Coccomyxaceae	1.08718	0.0277115	1.60308	0.694435	2.23235	1.07127	1.32798	0.767069	3.82736	2.85342	2.86139	1.19762	1.00046	1.41486
I_FSs118539	tr|A0A0K9R963|A0A0K9R963_SPIOL Uncharacterized protein OS=Spinacia oleracea GN=SOVF_097560 PE=4 SV=1	Chenopodiaceae	5.72074	4.53768	3.19995	2.45539	44.4475	21.4972	22.8525	13.1284	6.40019	1.2158	2.96495	0.0501975	5.44799	1.41249
I_FSs118540	tr|A5C8L8|A5C8L8_VITVI Putative uncharacterized protein OS=Vitis vinifera GN=VITISV_021486 PE=4 SV=1	Vitaceae	9.27814	3.52261	6.4651	0.322808	33.9277	16.1017	15.5864	10.3589	6.34514	1.20454	3.91964	2.41958	5.27433	4.17646
I_FSs118079	tr|F6HTB1|F6HTB1_VITVI Putative uncharacterized protein OS=Vitis vinifera GN=VIT_02s0012g00990 PE=4 SV=1	Vitaceae	4.56395	4.2977	0	0	9.57511	2.40217	6.74784	1.58489	5.55223	3.2368	3.67448	5.1965	0.93521	1.32259
I_FSs118084	tr|A0A0J8C7Y5|A0A0J8C7Y5_BETVU Uncharacterized protein OS=Beta vulgaris subsp. vulgaris GN=BVRB_6g140530 PE=4 SV=1	Chenopodiaceae	0.117578	0.16628	0	0	0.0794635	0.112378	0	0	0.473874	0.670159	0	0	0.0757885	0.107181
I_FSs118085	tr|A0A0V0IT48|A0A0V0IT48_SOLCH Putative ovule protein OS=Solanum chacoense PE=3 SV=1	Solanaceae	0	0	7.16836	6.98133	0	0	0	0	5.40988	5.77211	14.3781	11.9296	0	0
I_FSs118091	tr|A0A0V0IT48|A0A0V0IT48_SOLCH Putative ovule protein OS=Solanum chacoense PE=3 SV=1	Solanaceae	0	0	0	0	0	0	0	0	0.417635	0.590625	5.96965	8.44236	0	0
I_FSs118061	tr|I0YUH5|I0YUH5_COCSC Amino acid transporter OS=Coccomyxa subellipsoidea (strain C-169) GN=COCSUDRAFT_17172 PE=3 SV=1	Coccomyxaceae	2.91776	0.846534	1.52101	2.15103	14.572	8.46548	4.07806	4.39092	3.24385	0.114629	1.96392	0.499932	2.23735	1.99623
I_FSs118069	tr|A0A0J8BIA9|A0A0J8BIA9_BETVU Uncharacterized protein OS=Beta vulgaris subsp. vulgaris GN=BVRB_9g220060 PE=4 SV=1	Chenopodiaceae	0	0	1.75733	2.48523	0	0	0	0	9.9411	14.0588	0	0	0	0
I_FSs118117	tr|A0A176WDS5|A0A176WDS5_MARPO Uncharacterized protein OS=Marchantia polymorpha subsp. polymorpha GN=AXG93_3483s1070 PE=4 SV=1	Marchantiaceae	0.336551	0.0106038	32.6198	18.3167	0	0	0	0	12.5575	2.72986	37.1287	31.383	0.331282	0.468504
I_FSs118119	tr|A0A1D1YLR2|A0A1D1YLR2_9ARAE Bleomycin hydrolase OS=Anthurium amnicola GN=BLMH_1 PE=4 SV=1	Araceae	14.1787	3.53857	10.0961	7.42347	14.2143	6.30159	13.9884	4.06763	11.3974	1.69762	2.93049	0.602738	2.57233	1.02084
I_FSs118110	tr|A0A0K9QTL4|A0A0K9QTL4_SPIOL Uncharacterized protein OS=Spinacia oleracea GN=SOVF_142880 PE=4 SV=1	Chenopodiaceae	0	0	11.8434	4.26875	0	0	0	0	6.93091	0.171212	14.5221	8.49396	0	0
I_FSs118013	tr|A0A059LGG5|A0A059LGG5_9CHLO Uncharacterized protein (Fragment) OS=Helicosporidium sp. ATCC 50920 GN=H632_c2332p0 PE=4 SV=1	Unknown	10.8808	1.78247	0	0	1.77337	0.370489	0	0	3.51916	2.74176	2.70031	3.81882	0	0
I_FSs118014	tr|A5C4V6|A5C4V6_VITVI Putative uncharacterized protein OS=Vitis vinifera GN=VITISV_014168 PE=3 SV=1	Vitaceae	6.12683	0.234038	8.50067	6.17039	19.405	1.99086	15.6486	5.35499	10.7012	1.94684	15.7327	2.18595	2.84982	1.54757
I_FSs118018	tr|A0A0K9S1I6|A0A0K9S1I6_SPIOL Uncharacterized protein OS=Spinacia oleracea GN=SOVF_005390 PE=4 SV=1	Chenopodiaceae	3.27204	4.62737	1.39325	1.97036	0	0	0	0	1.81785	2.57084	3.83303	2.72096	3.10278	1.68496
I_FSs118019	tr|A0A0J8B922|A0A0J8B922_BETVU Uncharacterized protein OS=Beta vulgaris subsp. vulgaris GN=BVRB_5g123660 PE=4 SV=1	Chenopodiaceae	3.08667	4.36521	0	0	14.1893	0.610657	8.27599	1.80518	5.58754	0.431349	0	0	0	0
I_FSs118020	tr|A0A0J8B922|A0A0J8B922_BETVU Uncharacterized protein OS=Beta vulgaris subsp. vulgaris GN=BVRB_5g123660 PE=4 SV=1	Chenopodiaceae	16.4541	0.923906	9.83157	2.18671	16.1525	7.76432	11.7648	4.0468	18.4819	3.24993	13.0107	2.6711	3.60597	1.31975
I_FSs118003	tr|A0A0K9RXY8|A0A0K9RXY8_SPIOL Uncharacterized protein OS=Spinacia oleracea GN=SOVF_022450 PE=4 SV=1	Chenopodiaceae	0.498139	0.704475	0.68081	0.962811	3.7653	0.679197	1.40981	0.269945	1.58657	0.617665	0	0	0.329813	0.466427
I_FSs118004	tr|A0A0J8BJ45|A0A0J8BJ45_BETVU Uncharacterized protein OS=Beta vulgaris subsp. vulgaris GN=BVRB_1g018870 PE=4 SV=1	Chenopodiaceae	5.90691	5.28677	0.7048	0.996738	7.46271	6.64792	5.51512	3.84916	6.83394	1.23208	2.57303	1.47921	0.50981	0.72098
I_FSs118048	tr|A0A0J8BJ45|A0A0J8BJ45_BETVU Uncharacterized protein OS=Beta vulgaris subsp. vulgaris GN=BVRB_1g018870 PE=4 SV=1	Chenopodiaceae	58.0358	1.05444	27.8764	39.4233	163.553	45.9669	91.8761	23.3881	44.3769	8.50388	20.8013	1.86287	21.523	3.16374
I_FSs118049	tr|M0T6A2|M0T6A2_MUSAM Uncharacterized protein OS=Musa acuminata subsp. malaccensis PE=4 SV=1	Musaceae	42.5838	11.777	25.3462	16.9279	61.7133	57.6402	33.724	17.8291	18.6076	4.87847	18.3788	16.16	14.8545	0.0238295
I_FSs118058	tr|M0T6A2|M0T6A2_MUSAM Uncharacterized protein OS=Musa acuminata subsp. malaccensis PE=4 SV=1	Musaceae	4.37868	6.1924	3.12989	0.999043	13.0443	2.67548	9.727	2.7556	4.70462	0.47304	0.839175	1.18677	2.67404	1.45233
I_FSs118025	tr|A0A0J8CAT5|A0A0J8CAT5_BETVU Uncharacterized protein OS=Beta vulgaris subsp. vulgaris GN=BVRB_5g113850 PE=4 SV=1	Chenopodiaceae	3.32435	4.70133	1.45718	2.06076	2.72538	2.3011	1.01032	1.42882	5.84272	0.172011	2.50902	3.54829	0	0
I_FSs118247	tr|J3SDF5|J3SDF5_BETVU Ty3/gypsy retrotransposon protein OS=Beta vulgaris subsp. vulgaris PE=4 SV=1	Chenopodiaceae	2.87298	0.294941	1.94704	1.99515	11.7263	7.33867	4.16614	3.0246	4.08156	0.0198273	2.01536	0.650998	1.9832	0.0773575
I_FSs118275	tr|A0A0K9RRU2|A0A0K9RRU2_SPIOL Uncharacterized protein (Fragment) OS=Spinacia oleracea GN=SOVF_035610 PE=4 SV=1	Chenopodiaceae	4.91378	2.13013	0	0	17.9095	5.07639	8.73051	8.75171	4.7657	2.67903	2.35602	0.672975	1.05493	1.4919
I_FSs118177	tr|A0A0J8CYP9|A0A0J8CYP9_BETVU Uncharacterized protein OS=Beta vulgaris subsp. vulgaris GN=BVRB_2g042290 PE=4 SV=1	Chenopodiaceae	9.08557	8.89007	7.7884	5.8243	2.72333	2.82234	0.329508	0.465995	7.90022	3.72147	5.63437	2.63773	0.48853	0.690885
I_FSs118147	tr|A0A0J8C705|A0A0J8C705_BETVU Uncharacterized protein OS=Beta vulgaris subsp. vulgaris GN=BVRB_6g134510 PE=4 SV=1	Chenopodiaceae	18.17	10.2497	5.97461	0.145197	55.2073	19.4761	38.2806	26.5169	16.1461	7.25965	9.62785	5.69765	8.3043	3.50626
I_FSs118138	tr|A0A0J8CD56|A0A0J8CD56_BETVU Uncharacterized protein OS=Beta vulgaris subsp. vulgaris GN=BVRB_6g128620 PE=4 SV=1	Chenopodiaceae	2.51395	3.55526	0	0	0.401464	0.567756	3.93925	0.552618	1.6496	2.33289	3.05368	4.31855	1.12193	1.58666
I_FSs118206	tr|A0A0J8CD56|A0A0J8CD56_BETVU Uncharacterized protein OS=Beta vulgaris subsp. vulgaris GN=BVRB_6g128620 PE=4 SV=1	Chenopodiaceae	40.3209	27.5152	27.8492	4.27651	31.1204	4.06509	33.6566	4.40634	43.4042	24.0199	30.1382	5.02894	7.23861	4.65911
I_FSs118213	tr|A0A0J8C2Z1|A0A0J8C2Z1_BETVU Uncharacterized protein OS=Beta vulgaris subsp. vulgaris GN=BVRB_7g157920 PE=4 SV=1	Chenopodiaceae	13.3385	9.37146	0	0	0	0	0	0	4.50033	1.32685	0.79684	1.1269	0	0
I_FSs118197	tr|N1QPP4|N1QPP4_AEGTA Peroxiredoxin-like protein OS=Aegilops tauschii GN=F775_19624 PE=4 SV=1	Poaceae	0	0	28.8142	27.3309	0	0	0	0	4.09716	1.06138	5.119	0.306008	0	0
I_FSs119106	tr|D8UMI7|D8UMI7_VOLCA Putative uncharacterized protein OS=Volvox carteri f. nagariensis GN=VOLCADRAFT_101390 PE=4 SV=1	Volvocaceae	0.77824	1.1006	39.8588	42.0127	0	0	0	0	4.87781	3.37125	6.41225	6.9532	0	0
I_FSs119111	tr|A0A0D6QXI9|A0A0D6QXI9_ARACU Uncharacterized protein OS=Araucaria cunninghamii PE=4 SV=1	Araucariaceae	17.0801	17.5503	19.4085	3.05216	413.876	34.1504	529.311	34.4439	16.5259	0.960251	14.4833	4.1778	108.114	25.8734
I_FSs119116	tr|A0A0K9Q9I3|A0A0K9Q9I3_SPIOL Thiamine thiazole synthase, chloroplastic OS=Spinacia oleracea GN=THI1 PE=3 SV=1	Chenopodiaceae	4.22542	5.97565	4.70935	6.66003	31.5857	6.43241	37.596	8.99899	6.30219	4.9187	3.04219	4.30231	2.39583	3.38822
I_FSs119118	tr|A0A0K9R768|A0A0K9R768_SPIOL Uncharacterized protein OS=Spinacia oleracea GN=SOVF_098790 PE=4 SV=1	Chenopodiaceae	13.6098	6.2359	13.3794	1.10761	9.57583	0.508523	5.92596	0.220172	14.1425	1.667	11.0038	2.75257	1.56074	0.572056
I_FSs119083	tr|A0A0J8BQA9|A0A0J8BQA9_BETVU Uncharacterized protein OS=Beta vulgaris subsp. vulgaris GN=BVRB_9g207160 PE=4 SV=1	Chenopodiaceae	0	0	1.27279	1.8	0	0	0.446084	0.630859	6.3253	3.95375	2.40889	1.67221	0	0
I_FSs118992	tr|Q8L700|Q8L700_ARATH At2g23330 OS=Arabidopsis thaliana GN=At2g23330 PE=2 SV=1	Brassicaceae	17.0917	6.03636	13.9397	1.2006	16.4575	2.89518	8.34473	4.32463	21.769	8.04051	8.89321	3.10192	4.62538	0.920519
I_FSs118997	tr|A0A0J8EU32|A0A0J8EU32_BETVU Uncharacterized protein OS=Beta vulgaris subsp. vulgaris GN=BVRB_7g158680 PE=4 SV=1	Chenopodiaceae	155.969	32.5205	62.6399	26.7632	36.121	14.1506	27.1285	9.78912	79.2844	10.1804	47.3002	4.44254	4.14298	0.348137
I_FSs118970	tr|A0A022QV27|A0A022QV27_ERYGU Uncharacterized protein OS=Erythranthe guttata GN=MIMGU_mgv1a015462mg PE=4 SV=1	Phrymaceae	8.39421	7.03202	2.77503	0.82996	6.46432	1.47355	3.54491	2.98637	11.9434	0.172251	4.79486	4.21347	2.64032	1.44815
I_FSs118971	tr|A0A0J8C5H0|A0A0J8C5H0_BETVU Uncharacterized protein OS=Beta vulgaris subsp. vulgaris GN=BVRB_6g149270 PE=4 SV=1	Chenopodiaceae	2.15637	3.04957	0.6777	0.958413	25.2939	0.127703	25.2163	5.49401	1.73731	1.36424	1.31393	0.870189	3.8933	2.99726
I_FSs118975	tr|A0A0K9QZ60|A0A0K9QZ60_SPIOL Uncharacterized protein OS=Spinacia oleracea GN=SOVF_130030 PE=4 SV=1	Chenopodiaceae	6.91284	6.59979	3.04643	4.30831	9.83756	7.45551	4.44448	1.15087	4.60234	3.58656	1.04029	1.4712	3.37379	4.77126
I_FSs119027	tr|A0A0J8EAL8|A0A0J8EAL8_BETVU Uncharacterized protein OS=Beta vulgaris subsp. vulgaris GN=BVRB_1g019120 PE=4 SV=1	Chenopodiaceae	10.0986	6.87133	6.93661	5.98536	11.9655	4.07879	12.7576	0.136896	4.36177	0.157536	3.05094	1.2251	2.11807	0.678115
I_FSs119028	tr|A0A0J8D1Y3|A0A0J8D1Y3_BETVU Uncharacterized protein OS=Beta vulgaris subsp. vulgaris GN=BVRB_2g023520 PE=4 SV=1	Chenopodiaceae	10.0986	6.87133	6.93661	5.98536	11.9655	4.07879	12.7576	0.136896	4.36177	0.157536	3.05094	1.2251	2.11807	0.678115
I_FSs119029	tr|A0A0J8D1Y3|A0A0J8D1Y3_BETVU Uncharacterized protein OS=Beta vulgaris subsp. vulgaris GN=BVRB_2g023520 PE=4 SV=1	Chenopodiaceae	12.2696	7.51244	0.562785	0.795898	0.395347	0.559105	0.276266	0.390699	52.7618	71.9328	1.73808	2.45801	0	0
I_FSs119007	tr|A0A072TPC6|A0A072TPC6_MEDTR Type VI secretion system effector, Hcp1 family protein (Fragment) OS=Medicago truncatula GN=MTR_1189s0020 PE=4 SV=1	Fabaceae	3.01151	0.115612	0	0	2.57345	3.63935	1.61701	1.10207	7.65551	1.71367	1.89288	2.67694	0	0
I_FSs119008	tr|A0A0J8B9W4|A0A0J8B9W4_BETVU Uncharacterized protein OS=Beta vulgaris subsp. vulgaris GN=BVRB_8g199660 PE=4 SV=1	Chenopodiaceae	13.339	2.74273	4.68277	0.503135	12.1435	5.66472	7.06381	1.91668	8.78383	3.79542	7.14813	0.912613	2.12308	0.780526
I_FSs119009	tr|A0A0J8B9W4|A0A0J8B9W4_BETVU Uncharacterized protein OS=Beta vulgaris subsp. vulgaris GN=BVRB_8g199660 PE=4 SV=1	Chenopodiaceae	0	0	0.408431	0.577609	0.075844	0.10726	0.571295	0.807933	3.03416	1.66561	1.54126	2.17966	0	0
I_FSs119215	tr|A0A0J8B9W4|A0A0J8B9W4_BETVU Uncharacterized protein OS=Beta vulgaris subsp. vulgaris GN=BVRB_8g199660 PE=4 SV=1	Chenopodiaceae	7.84097	4.73738	3.82458	1.35474	19.6334	10.6644	13.4461	5.08063	8.82365	0.615862	4.32737	0.427092	3.25615	1.05334
I_FSs119217	tr|A0A0J8BHM2|A0A0J8BHM2_BETVU Uncharacterized protein OS=Beta vulgaris subsp. vulgaris GN=BVRB_1g022710 PE=4 SV=1	Chenopodiaceae	1.70378	2.4095	3.6075	1.22562	13.373	5.41123	8.17841	1.01678	10.623	3.24981	8.2519	6.35207	1.05493	1.4919
I_FSs119271	tr|A0A0K9QJU6|A0A0K9QJU6_SPIOL Uncharacterized protein OS=Spinacia oleracea GN=SOVF_176170 PE=4 SV=1	Chenopodiaceae	8.71033	7.58382	6.27441	4.19136	30.5887	11.2138	17.4941	9.6653	13.0035	0.923552	7.55659	3.02415	7.04937	0.467242
I_FSs119272	tr|G7KEA9|G7KEA9_MEDTR Ubiquitin-activating enzyme E1 1 OS=Medicago truncatula GN=MTR_5g072480 PE=3 SV=1	Fabaceae	0.482078	0.681761	0	0	0.465537	0.658368	1.63346	0.755296	1.02119	0.303176	0.283181	0.400478	0	0
I_FSs119279	tr|A0A067FU63|A0A067FU63_CITSI Uncharacterized protein OS=Citrus sinensis GN=CISIN_1g001074mg PE=3 SV=1	Rutaceae	0	0	0	0	0	0	0	0	9.17965	12.3705	0	0	0	0
I_FSs119253	tr|D8RRJ4|D8RRJ4_SELML Putative uncharacterized protein OS=Selaginella moellendorffii GN=SELMODRAFT_99593 PE=4 SV=1	Selaginellaceae	106.435	39.1951	78.346	9.24924	124.769	30.5322	88.1263	13.4111	62.0211	4.21245	46.7199	16.1076	20.729	1.16305
I_FSs119254	tr|G7J8K6|G7J8K6_MEDTR Mago nashi family, integral exon junction complex protein OS=Medicago truncatula GN=MTR_3g118110 PE=4 SV=1	Fabaceae	32.2096	22.5783	31.691	6.30874	72.3175	44.0392	39.6568	21.6094	38.004	2.15653	22.2234	6.36134	12.4413	0.441022
I_FSs119255	tr|A0A0K9Q6Q3|A0A0K9Q6Q3_SPIOL Uncharacterized protein (Fragment) OS=Spinacia oleracea GN=SOVF_215960 PE=4 SV=1	Chenopodiaceae	8.07011	0.121127	2.72209	3.84962	3.54662	0.685738	11.8258	1.81026	1.98602	0.195381	4.7291	1.26649	4.30633	4.16406
I_FSs119256	tr|A0A067GJJ6|A0A067GJJ6_CITSI Uncharacterized protein (Fragment) OS=Citrus sinensis GN=CISIN_1g0081081mg PE=3 SV=1	Rutaceae	3.77058	1.0725	1.69851	0.403595	16.1235	7.34924	7.08398	3.00901	6.10946	1.64806	2.68804	2.38102	2.43695	0.485669
I_FSs119259	tr|A0A0J8B695|A0A0J8B695_BETVU Uncharacterized protein OS=Beta vulgaris subsp. vulgaris GN=BVRB_008490 PE=4 SV=1	Chenopodiaceae	25.5425	5.21887	7.37391	6.24544	32.803	18.0756	22.0825	4.96721	18.2111	8.66977	8.88771	1.07953	3.53755	1.28278
I_FSs119153	tr|A0A0K9RI00|A0A0K9RI00_SPIOL Uncharacterized protein OS=Spinacia oleracea GN=SOVF_070210 PE=4 SV=1	Chenopodiaceae	6.29204	5.89439	3.25631	3.15138	13.2585	4.55808	7.41302	2.97811	4.8497	0.449805	2.53157	0.588794	4.49082	2.09885
I_FSs119157	tr|A0A0J8F180|A0A0J8F180_BETVU Uncharacterized protein OS=Beta vulgaris subsp. vulgaris GN=BVRB_6g134150 PE=4 SV=1	Chenopodiaceae	2.0255	2.86449	0	0	13.4905	11.1123	1.72754	0.287594	6.48421	0.2294	2.69886	1.36846	0	0
I_FSs119158	tr|A0A0K9RZT2|A0A0K9RZT2_SPIOL Uncharacterized protein OS=Spinacia oleracea GN=SOVF_015860 PE=4 SV=1	Chenopodiaceae	4.81948	1.5563	2.55375	0.0510107	17.3925	10.0708	12.499	6.67091	3.71812	1.46247	3.62725	0.578307	3.99857	1.82827
I_FSs119126	tr|A0A0K9RZT2|A0A0K9RZT2_SPIOL Uncharacterized protein OS=Spinacia oleracea GN=SOVF_015860 PE=4 SV=1	Chenopodiaceae	8.22255	1.99045	12.1929	1.73878	14.9641	3.16105	8.92436	0.0381343	9.56122	8.81223	4.00406	0.344722	1.05493	1.4919
I_FSs119123	tr|A0A0J8C3I0|A0A0J8C3I0_BETVU Uncharacterized protein OS=Beta vulgaris subsp. vulgaris GN=BVRB_6g144160 PE=4 SV=1	Chenopodiaceae	13.5985	7.87128	104.312	31.6842	0	0	0	0	14.3168	0.884944	17.5284	21.5304	0	0
I_FSs119135	tr|A0A0D6R4S9|A0A0D6R4S9_ARACU Uncharacterized protein OS=Araucaria cunninghamii PE=3 SV=1	Araucariaceae	2.56042	2.19178	10.9532	4.25046	9.21039	4.62507	14.3284	5.17864	5.91444	1.28936	6.65387	0.707057	1.32888	0.849299
I_FSs119144	tr|A0A059A370|A0A059A370_EUCGR Uncharacterized protein OS=Eucalyptus grandis GN=EUGRSUZ_K01911 PE=4 SV=1	Myrtaceae	59.5063	22.2474	37.725	16.1669	86.6043	22.6637	53.559	22.2669	61.4296	4.73479	39.7861	7.25831	14.0191	3.24442
I_FSs119182	tr|A0A0B2Q0A4|A0A0B2Q0A4_GLYSO Purple acid phosphatase OS=Glycine soja GN=glysoja_011659 PE=3 SV=1	Fabaceae	0	0	2.20614	3.11995	0	0	0	0	2.4444	0.938111	3.68174	4.07987	0	0
I_FSs119184	tr|A0A1D1XGC5|A0A1D1XGC5_9ARAE Galactose oxidase OS=Anthurium amnicola GN=GAOA_19 PE=4 SV=1	Araceae	5.40862	0.128821	2.23774	2.30009	7.4341	4.07576	4.05042	2.44754	6.45048	2.06365	3.74461	0.915774	0.634979	0.34879
I_FSs119193	tr|A0A0J8BP70|A0A0J8BP70_BETVU Uncharacterized protein OS=Beta vulgaris subsp. vulgaris GN=BVRB_9g210900 PE=4 SV=1	Chenopodiaceae	5.47534	3.99959	0	0	8.22035	5.9764	8.65761	1.74365	2.68843	2.09848	0.600015	0.848549	7.47121	0.559251
I_FSs119200	tr|A0A0K9R4M2|A0A0K9R4M2_SPIOL Uncharacterized protein OS=Spinacia oleracea GN=SOVF_112550 PE=4 SV=1	Chenopodiaceae	8.25927	2.29206	11.6903	7.27551	4.76865	0.467836	3.62202	0.350386	4.07097	0.770287	4.29058	1.60213	1.70705	2.41414
I_FSs119168	tr|A0A0K9R5J6|A0A0K9R5J6_SPIOL Uncharacterized protein OS=Spinacia oleracea GN=SOVF_109720 PE=4 SV=1	Chenopodiaceae	4.06336	2.24938	2.14745	0.879047	11.6595	4.07244	9.52716	2.44397	6.80821	1.20015	4.21954	1.76875	2.74921	1.0689
I_FSs119171	tr|A0A0J8CSX6|A0A0J8CSX6_BETVU Uncharacterized protein OS=Beta vulgaris subsp. vulgaris GN=BVRB_3g062780 PE=4 SV=1	Chenopodiaceae	22.6671	9.512	18.6408	1.95593	29.5938	17.2628	10.9268	6.06113	31.6727	3.60271	20.4102	3.45139	4.8786	0.115258
I_FSs119179	tr|A0A0K9RIR0|A0A0K9RIR0_SPIOL Uncharacterized protein OS=Spinacia oleracea GN=SOVF_061910 PE=4 SV=1	Chenopodiaceae	0	0	1.78496	2.52432	0	0	0	0	2.10914	1.16755	4.88754	2.20462	0	0
I_FSs118761	tr|A0A022Q021|A0A022Q021_ERYGU Uncharacterized protein OS=Erythranthe guttata GN=MIMGU_mgv1a002711mg PE=4 SV=1	Phrymaceae	1.14086	1.61342	0	0	8.21492	5.24459	2.07526	2.93486	0.587095	0.830278	2.42198	0.518118	4.16504	1.6462
I_FSs118742	tr|A0A0J8D7V2|A0A0J8D7V2_BETVU Uncharacterized protein OS=Beta vulgaris subsp. vulgaris GN=BVRB_1g003010 PE=4 SV=1	Chenopodiaceae	5.95895	1.24824	11.9363	9.50767	10.5237	1.95361	15.0046	1.60443	4.5773	0.464336	4.26635	0.271607	2.69749	1.3446
I_FSs118796	tr|A0A0J8F8B7|A0A0J8F8B7_BETVU Uncharacterized protein OS=Beta vulgaris subsp. vulgaris GN=BVRB_5g101190 PE=4 SV=1	Chenopodiaceae	6.68215	5.43532	1.87381	1.11437	10.4978	5.15878	7.99854	1.29012	11.1856	2.09919	7.25652	2.06613	1.6717	0.533936
I_FSs118800	tr|A0A0K9RTU5|A0A0K9RTU5_SPIOL Uncharacterized protein OS=Spinacia oleracea GN=SOVF_029090 PE=3 SV=1	Chenopodiaceae	0	0	0	0	0	0	0.638085	0.902388	8.7828	10.3926	14.6642	5.02993	0.810975	1.14689
I_FSs118803	tr|A0A0D6R7J9|A0A0D6R7J9_ARACU Uncharacterized protein OS=Araucaria cunninghamii PE=4 SV=1	Araucariaceae	31.5416	13.2046	13.6437	5.01996	109.308	45.3432	55.1437	51.3898	29.4744	8.13738	15.4753	3.74427	19.3804	2.65271
I_FSs118767	tr|A0A0J8E6N4|A0A0J8E6N4_BETVU Uncharacterized protein OS=Beta vulgaris subsp. vulgaris GN=BVRB_3g067600 PE=4 SV=1	Chenopodiaceae	1.56573	2.21427	1.18847	1.68074	24.5851	0.509612	20.363	13.0706	1.80413	0.70104	1.30314	1.03527	3.2791	1.05279
I_FSs118773	tr|A0A0J8BT64|A0A0J8BT64_BETVU Hexosyltransferase OS=Beta vulgaris subsp. vulgaris GN=BVRB_8g184210 PE=3 SV=1	Chenopodiaceae	7.88018	3.84018	4.69124	1.85022	24.9232	9.51992	16.0068	14.4384	12.3847	2.11361	5.53414	2.79834	4.01179	0.349141
I_FSs118776	tr|A0A0K9S335|A0A0K9S335_SPIOL Uncharacterized protein OS=Spinacia oleracea GN=SOVF_000480 PE=3 SV=1	Chenopodiaceae	0.71879	1.01652	0	0	6.75247	0.0468388	5.32994	5.86172	0.77264	1.09268	2.92747	2.77589	14.2832	3.89291
I_FSs118777	tr|G5DWC4|G5DWC4_SILLA Argonaute family protein (Fragment) OS=Silene latifolia PE=2 SV=1	Caryophyllaceae	4.18781	3.56955	1.10306	1.55997	9.07376	1.73487	8.3003	5.9551	1.66746	0.160641	3.28333	4.64332	7.96433	3.13725
I_FSs118673	tr|A0A067DT43|A0A067DT43_CITSI Uncharacterized protein (Fragment) OS=Citrus sinensis GN=CISIN_1g0390481mg PE=4 SV=1	Rutaceae	2.2199	2.0685	0.482061	0.681737	23.7605	9.77476	12.127	0.0574171	6.47215	1.58954	1.88776	1.14044	3.00029	1.1722
I_FSs118676	tr|A0A0L9T3P1|A0A0L9T3P1_PHAAN Ribonucleoside-diphosphate reductase OS=Phaseolus angularis GN=LR48_Vigan53s001800 PE=3 SV=1	Fabaceae	0.200843	0.284034	5.09406	4.89465	0	0	0	0	9.4496	8.98337	24.2629	17.7398	0	0
I_FSs118678	tr|B4FS14|B4FS14_MAIZE Uncharacterized protein OS=Zea mays PE=2 SV=1	Poaceae	2.15654	1.01677	0.94409	1.33514	38.3804	18.3794	19.2895	20.5756	0.386321	0.54634	1.39724	1.97599	7.44114	2.02014
I_FSs118650	tr|A0A0J8CMF2|A0A0J8CMF2_BETVU Uncharacterized protein OS=Beta vulgaris subsp. vulgaris GN=BVRB_4g086030 PE=4 SV=1	Chenopodiaceae	41.6845	21.9766	18.095	0.967322	69.1428	20.6846	49.2246	12.2571	33.094	15.9364	18.9001	10.4148	12.6294	6.20113
I_FSs118654	tr|B9HW62|B9HW62_POPTR Uncharacterized protein OS=Populus trichocarpa GN=POPTR_0010s12220g PE=3 SV=2	Salicaceae	9.97678	1.50419	0.366368	0.518123	0	0	0	0	2.75041	3.88966	4.18876	0.856724	0.788825	1.11557
I_FSs118655	tr|A0A0J8C7V4|A0A0J8C7V4_BETVU Uncharacterized protein OS=Beta vulgaris subsp. vulgaris GN=BVRB_6g143980 PE=4 SV=1	Chenopodiaceae	5.19918	2.62888	5.49462	4.56522	21.7995	14.2314	14.0854	6.05737	11.9795	5.95005	1.44826	0.133035	3.0134	1.61913
I_FSs118662	tr|A0A0J8C7V4|A0A0J8C7V4_BETVU Uncharacterized protein OS=Beta vulgaris subsp. vulgaris GN=BVRB_6g143980 PE=4 SV=1	Chenopodiaceae	0	0	13.3981	4.14874	0	0	0	0	6.22236	0.923333	17.5748	18.6284	0	0
I_FSs118663	tr|A0A1D1XUM3|A0A1D1XUM3_9ARAE Charged multivesicular body protein 5 OS=Anthurium amnicola GN=Chmp5_1 PE=4 SV=1	Araceae	7.20596	1.83484	4.68656	0.640321	19.0352	7.75597	11.3747	5.96182	8.24868	1.55952	5.24282	3.45297	2.90372	0.668379
I_FSs118664	tr|A0A0J8BWF4|A0A0J8BWF4_BETVU Uncharacterized protein OS=Beta vulgaris subsp. vulgaris GN=BVRB_8g184190 PE=4 SV=1	Chenopodiaceae	0.376339	0.532224	2.56633	1.93479	0	0	0	0	1.62826	0.428683	5.91591	0.259756	0	0
I_FSs118674	tr|A8ISQ5|A8ISQ5_CHLRE Predicted protein (Fragment) OS=Chlamydomonas reinhardtii GN=CHLREDRAFT_145703 PE=4 SV=1	Chlamydomonadaceae	19.2109	11.1811	7.94047	0.37546	30.1078	3.72511	21.2908	4.14244	18.203	8.3708	12.4757	1.38784	10.6762	0.94922
I_FSs118707	tr|I3SLX3|I3SLX3_LOTJA Uncharacterized protein OS=Lotus japonicus PE=2 SV=1	Fabaceae	2.53509	3.58516	0	0	0	0	0	0	6.10194	0.119918	2.50563	3.5435	0	0
I_FSs118713	tr|A0A1D1XVG3|A0A1D1XVG3_9ARAE Superoxide-generating NADPH oxidase heavy chain subunit A OS=Anthurium amnicola GN=noxA_6 PE=4 SV=1	Araceae	12.7544	5.4527	6.89136	3.91147	19.592	4.76569	14.795	5.00999	13.0277	2.03286	10.6737	0.81289	4.23994	1.13808
I_FSs118714	tr|K7LA80|K7LA80_SOYBN Uncharacterized protein OS=Glycine max PE=4 SV=1	Fabaceae	12.7544	5.4527	6.89136	3.91147	19.592	4.76569	14.795	5.00999	13.0277	2.03286	10.6737	0.81289	4.23994	1.13808
I_FSs118715	tr|K7LA80|K7LA80_SOYBN Uncharacterized protein OS=Glycine max PE=4 SV=1	Fabaceae	2.38	1.12986	0.73799	1.04368	11.6702	6.09802	3.20396	1.77721	5.02473	2.31218	2.71295	0.607263	2.00344	1.28389
I_FSs118706	tr|A0A0J8BYI3|A0A0J8BYI3_BETVU Uncharacterized protein OS=Beta vulgaris subsp. vulgaris GN=BVRB_7g171630 PE=4 SV=1	Chenopodiaceae	4.7695	1.4663	0.475006	0.671761	6.60332	2.06532	5.31238	0.028157	3.68232	1.67646	5.58769	3.37476	2.04664	0.891598
I_FSs118717	tr|A0A0J8EIU8|A0A0J8EIU8_BETVU Uncharacterized protein OS=Beta vulgaris subsp. vulgaris GN=BVRB_8g195020 PE=4 SV=1	Chenopodiaceae	8.44582	8.62992	1.04425	1.4768	8.88535	0.807721	9.90548	4.70498	6.40468	1.45463	3.62028	0.987581	0.790465	1.11789
I_FSs118692	tr|A0A0J8EIU8|A0A0J8EIU8_BETVU Uncharacterized protein OS=Beta vulgaris subsp. vulgaris GN=BVRB_8g195020 PE=4 SV=1	Chenopodiaceae	3.76852	1.8661	0	0	5.15006	2.03065	3.84863	2.65561	3.05842	1.15599	2.2439	3.17335	3.20225	2.45908
I_FSs118693	tr|A0A0J8B2X6|A0A0J8B2X6_BETVU Uncharacterized protein OS=Beta vulgaris subsp. vulgaris GN=BVRB_007950 PE=4 SV=1	Chenopodiaceae	2.56889	0.755084	0.66682	0.943026	8.18307	6.19303	3.33047	2.88118	6.40857	2.73385	3.503	0.883254	0.970775	1.37288
I_FSs118698	tr|A0A0J8B2X6|A0A0J8B2X6_BETVU Uncharacterized protein OS=Beta vulgaris subsp. vulgaris GN=BVRB_007950 PE=4 SV=1	Chenopodiaceae	2.9675	3.52344	10.9757	11.7522	1.80698	2.55546	0	0	4.37748	4.45933	2.09155	1.60222	1.0126	1.43202
I_FSs118699	tr|A0A0J8F4F1|A0A0J8F4F1_BETVU Uncharacterized protein OS=Beta vulgaris subsp. vulgaris GN=BVRB_5g117680 PE=3 SV=1	Chenopodiaceae	6.98163	2.55553	4.98542	3.44822	15.9959	9.03635	5.8001	5.42355	4.49618	0.765415	4.7625	1.10744	3.7149	4.16982
I_FSs118702	tr|A0A0J8F4F1|A0A0J8F4F1_BETVU Uncharacterized protein OS=Beta vulgaris subsp. vulgaris GN=BVRB_5g117680 PE=3 SV=1	Chenopodiaceae	4.13737	1.87211	2.83501	1.0443	6.59853	1.41418	5.06429	1.30298	4.96339	1.06944	3.12918	0.14193	1.39641	0.545292
I_FSs118703	tr|A0A0J8C2I7|A0A0J8C2I7_BETVU Uncharacterized protein OS=Beta vulgaris subsp. vulgaris GN=BVRB_6g144590 PE=4 SV=1	Chenopodiaceae	0.992965	1.40426	3.08181	0.664603	6.24266	6.00821	3.86901	0.98874	3.87984	0.380791	4.1703	0.587698	0.590465	0.835044
I_FSs118886	tr|A0A0K9RIS0|A0A0K9RIS0_SPIOL Uncharacterized protein (Fragment) OS=Spinacia oleracea GN=SOVF_061870 PE=4 SV=1	Chenopodiaceae	3.12528	0.868292	2.83447	0.617912	9.62927	4.34832	8.59791	0.391263	5.28886	1.73693	1.78211	0.0986768	0.830607	0.072243
I_FSs118887	tr|A0A0K9RTR1|A0A0K9RTR1_SPIOL Uncharacterized protein OS=Spinacia oleracea GN=SOVF_035440 PE=4 SV=1	Chenopodiaceae	3.83753	3.56958	1.48701	0.251087	19.1114	4.32686	16.5692	15.2164	2.90881	1.44528	1.21424	0.291271	2.8205	1.31421
I_FSs118888	tr|A0A0K9RGM1|A0A0K9RGM1_SPIOL Uncharacterized protein OS=Spinacia oleracea GN=SOVF_073760 PE=4 SV=1	Chenopodiaceae	1.92142	0.898563	1.45159	0.31998	23.9016	9.13702	23.0344	26.5534	3.55157	0.12322	2.01498	1.61272	4.54365	2.59865
I_FSs118901	tr|A0A0K9RGM1|A0A0K9RGM1_SPIOL Uncharacterized protein OS=Spinacia oleracea GN=SOVF_073760 PE=4 SV=1	Chenopodiaceae	2.28606	1.03874	0.877636	0.156915	7.08559	4.79236	4.35745	1.09595	3.14162	0.271699	2.01086	0.497831	2.05868	0.553686
I_FSs118902	tr|A2I5F1|A2I5F1_BETVU Transposon-like protein OS=Beta vulgaris PE=4 SV=1	Chenopodiaceae	7.78266	3.86596	2.8426	0.868504	19.7351	0.887419	22.0197	13.9277	5.7188	3.19669	2.30371	3.25794	3.95217	0.797998
I_FSs118904	tr|I1JYR6|I1JYR6_SOYBN E3 ubiquitin-protein ligase OS=Glycine max GN=GLYMA_04G235700 PE=3 SV=1	Fabaceae	0.99525	1.4075	21.3372	15.1174	0	0	0.234849	0.332127	14.9663	2.44956	35.9605	29.7366	0.311827	0.440991
I_FSs118944	tr|A0A0B0PNN4|A0A0B0PNN4_GOSAR Small nuclear ribonucleoprotein-associated B OS=Gossypium arboreum GN=F383_05657 PE=4 SV=1	Malvaceae	5.34767	3.10864	3.01946	2.00532	2.6226	0.428726	2.96063	1.35136	5.84571	0.0526512	4.9111	1.18085	1.85181	0.591742
I_FSs118953	tr|A0A0J8CDX3|A0A0J8CDX3_BETVU Uncharacterized protein OS=Beta vulgaris subsp. vulgaris GN=BVRB_5g119640 PE=4 SV=1	Chenopodiaceae	0	0	3.40876	1.98832	0.0655435	0.0926925	0	0	3.65327	3.70485	8.5116	3.48137	0	0
I_FSs118959	tr|F2E7N0|F2E7N0_HORVD Predicted protein (Fragment) OS=Hordeum vulgare var. distichum PE=2 SV=1	Poaceae	0.284171	0.401878	3.9179	4.7069	0	0	0	0	2.74252	1.48372	4.26015	5.55361	0	0
I_FSs118960	tr|F2EE16|F2EE16_HORVD Predicted protein OS=Hordeum vulgare var. distichum PE=2 SV=1	Poaceae	0	0	2.59423	3.6688	0	0	0	0	0.386719	0.546904	7.69406	6.69579	0	0
I_FSs118921	tr|F2EGX5|F2EGX5_HORVD Predicted protein (Fragment) OS=Hordeum vulgare var. distichum PE=2 SV=1	Poaceae	5.25473	1.63654	0.902995	0.546969	42.9275	20.5048	20.158	23.6055	2.99678	0.28751	0.926715	1.31057	5.51561	0.97853
I_FSs118930	tr|A0A0J8BP60|A0A0J8BP60_BETVU Uncharacterized protein OS=Beta vulgaris subsp. vulgaris GN=BVRB_9g210800 PE=4 SV=1	Chenopodiaceae	2.9789	4.21279	0	0	1.80994	1.14953	0.853048	0.0856766	3.81252	0.990939	2.46013	1.70915	1.25611	0.106321
I_FSs118933	tr|A0A0J8CY88|A0A0J8CY88_BETVU DNA-directed RNA polymerase OS=Beta vulgaris subsp. vulgaris GN=BVRB_2g028430 PE=3 SV=1	Chenopodiaceae	3.42821	2.14062	3.35664	2.46134	11.0901	3.20797	5.75727	1.6754	5.14156	1.37636	2.98048	2.25977	3.23002	0.0159453
I_FSs118935	tr|A0A0J8BC63|A0A0J8BC63_BETVU Uncharacterized protein OS=Beta vulgaris subsp. vulgaris GN=BVRB_5g126350 PE=4 SV=1	Chenopodiaceae	0	0	7.32359	5.90817	0	0	0	0	5.96042	4.65031	27.9787	1.27626	0	0
I_FSs118936	tr|A0A1D1Z2H0|A0A1D1Z2H0_9ARAE RGS domain-containing serine/threonine-protein kinase A (Fragment) OS=Anthurium amnicola GN=rckA_5 PE=4 SV=1	Araceae	5.73847	3.04501	12.3846	4.37344	5.57364	0.923955	4.33028	2.4473	7.68623	2.16691	6.1271	1.92496	2.44217	0.219465
I_FSs118937	tr|A0A0J8C9S0|A0A0J8C9S0_BETVU Uncharacterized protein OS=Beta vulgaris subsp. vulgaris GN=BVRB_5g120730 PE=4 SV=1	Chenopodiaceae	13.9216	2.617	20.0347	2.13037	13.1673	5.783	3.05203	0.914798	15.5652	1.23334	6.28042	3.63683	3.2142	1.16702
I_FSs118942	tr|A0A0J8C9S0|A0A0J8C9S0_BETVU Uncharacterized protein OS=Beta vulgaris subsp. vulgaris GN=BVRB_5g120730 PE=4 SV=1	Chenopodiaceae	9.76522	0.890785	6.68846	3.10504	14.3961	2.7283	7.71434	1.41146	8.88944	3.30044	4.38453	0.542577	1.84632	1.45945
I_FSs118808	tr|A0A0J8CZE5|A0A0J8CZE5_BETVU Uncharacterized protein OS=Beta vulgaris subsp. vulgaris GN=BVRB_1g015920 PE=4 SV=1	Chenopodiaceae	4.36691	3.66122	1.00512	0.189148	11.9196	6.90475	6.50239	4.46041	3.77438	1.24756	3.31413	2.91354	1.43546	1.13367
I_FSs118815	tr|A0A0J8C6F7|A0A0J8C6F7_BETVU Uncharacterized protein OS=Beta vulgaris subsp. vulgaris GN=BVRB_6g147500 PE=4 SV=1	Chenopodiaceae	4.19407	4.2233	2.52042	1.34419	7.82132	3.91819	7.91236	4.10552	6.11024	0.572163	4.51657	2.87837	1.22528	0.670619
I_FSs118868	tr|A0A0J8D6T0|A0A0J8D6T0_BETVU Uncharacterized protein OS=Beta vulgaris subsp. vulgaris GN=BVRB_1g009750 PE=4 SV=1	Chenopodiaceae	1.51765	2.14628	30.0282	35.0761	0	0	0	0	6.57204	0.353964	0	0	0	0
I_FSs118870	tr|A0A0D2L1L6|A0A0D2L1L6_9CHLO Carbonyl reductase [NADPH] 1 OS=Monoraphidium neglectum GN=MNEG_6744 PE=3 SV=1	Unknown	7.43131	1.37153	10.8747	4.64436	9.57351	4.45052	8.32803	2.14446	13.261	4.55525	5.4326	2.02384	1.26744	1.79243
I_FSs118871	tr|A0A0K9RIX6|A0A0K9RIX6_SPIOL Uncharacterized protein OS=Spinacia oleracea GN=SOVF_061320 PE=4 SV=1	Chenopodiaceae	12.002	8.89768	15.2095	2.36294	33.7991	2.04128	42.0247	8.1516	20.7037	9.24075	15.2938	1.14905	8.71442	0.773893
I_FSs118864	tr|A0A0J8ES00|A0A0J8ES00_BETVU Uncharacterized protein OS=Beta vulgaris subsp. vulgaris GN=BVRB_7g165540 PE=4 SV=1	Chenopodiaceae	3.70437	0.109644	1.12304	0.158661	23.927	16.5727	14.5719	8.11728	3.48054	1.60645	2.67163	1.34909	5.34333	1.4279
I_FSs118856	tr|A0A0K9RHN3|A0A0K9RHN3_SPIOL Uncharacterized protein OS=Spinacia oleracea GN=SOVF_070610 PE=4 SV=1	Chenopodiaceae	7.35966	0.965957	7.95909	1.33881	4.10825	1.86118	1.73928	0.673908	6.67381	1.27498	4.31029	2.24675	0.414901	0.586758
I_FSs118857	tr|K4D091|K4D091_SOLLC Uncharacterized protein OS=Solanum lycopersicum PE=4 SV=1	Solanaceae	10.32	4.08981	11.7033	4.50858	3.9318	1.5165	3.37266	2.62746	15.0689	3.09741	9.80678	1.43432	0.636825	0.900607
I_FSs118858	tr|A0A0J8B4J6|A0A0J8B4J6_BETVU Uncharacterized protein OS=Beta vulgaris subsp. vulgaris GN=BVRB_003940 PE=4 SV=1	Chenopodiaceae	6.41583	1.6372	3.34272	4.72731	4.66762	2.99803	3.79901	0.365023	5.05387	2.25634	5.61144	3.04885	0.846975	1.1978
I_FSs118861	tr|A0A0J8B4J6|A0A0J8B4J6_BETVU Uncharacterized protein OS=Beta vulgaris subsp. vulgaris GN=BVRB_003940 PE=4 SV=1	Chenopodiaceae	4.16222	2.08126	7.4033	10.4698	1.80671	2.55507	0.538495	0.761547	3.05633	4.3223	2.2433	1.45158	0	0
I_FSs118863	tr|A0A0J8F1U7|A0A0J8F1U7_BETVU Alpha-mannosidase OS=Beta vulgaris subsp. vulgaris GN=BVRB_6g130460 PE=3 SV=1	Chenopodiaceae	4.37743	1.76208	3.51825	0.626914	5.59124	1.2958	2.97259	2.77415	4.20289	2.69132	1.09963	0.747447	0.506935	0.716914
I_FSs117125	tr|A0A0J8BL28|A0A0J8BL28_BETVU Uncharacterized protein OS=Beta vulgaris subsp. vulgaris GN=BVRB_9g207540 PE=4 SV=1	Chenopodiaceae	3.42388	2.43897	1.1282	1.59551	5.65841	3.14508	2.79433	3.95177	5.6177	2.3385	1.77533	0.93459	1.55806	2.20343
I_FSs117124	tr|A0A0J8D849|A0A0J8D849_BETVU Uncharacterized protein OS=Beta vulgaris subsp. vulgaris GN=BVRB_1g004980 PE=4 SV=1	Chenopodiaceae	208.597	30.9041	193.501	31.7293	47.2719	14.7342	66.5807	52.8354	444.456	16.6432	377.191	30.0711	12.4421	0.772656
I_FSs117138	tr|A0A0J8BQN7|A0A0J8BQN7_BETVU Uncharacterized protein OS=Beta vulgaris subsp. vulgaris GN=BVRB_8g189640 PE=4 SV=1	Chenopodiaceae	7.58132	5.92227	88.8832	79.3937	0	0	0	0	6.50784	4.11452	2.05873	1.77394	0	0
I_FSs117139	tr|A0A1D1ZAS2|A0A1D1ZAS2_9ARAE Putative transporter C11D3.18C OS=Anthurium amnicola GN=SPAC11D3.18c_4 PE=4 SV=1	Araceae	6.62481	1.25925	106.303	70.031	0	0	0	0	2.74702	1.05104	6.51586	7.95839	0	0
I_FSs117141	tr|A0A1D1ZAS2|A0A1D1ZAS2_9ARAE Putative transporter C11D3.18C OS=Anthurium amnicola GN=SPAC11D3.18c_4 PE=4 SV=1	Araceae	3.39364	4.79933	1.11556	1.57764	11.132	3.48176	3.84864	3.49553	1.68438	0.162408	2.16091	1.49417	2.5711	3.63608
I_FSs117142	tr|A0A0J8BGU6|A0A0J8BGU6_BETVU Uncharacterized protein OS=Beta vulgaris subsp. vulgaris GN=BVRB_2g046110 PE=4 SV=1	Chenopodiaceae	7.22285	5.41862	1.98842	1.17239	47.6706	23.6016	25.5973	13.0574	7.66146	2.30221	5.08547	3.30697	11.8977	2.20377
I_FSs117146	tr|A0A0K9R3X4|A0A0K9R3X4_SPIOL Uncharacterized protein OS=Spinacia oleracea GN=SOVF_109760 PE=4 SV=1	Chenopodiaceae	37.6591	39.5419	100.303	47.1798	1195.84	1332.32	1707.88	836.818	20.3007	19.9493	28.4248	27.9838	23.5242	24.3251
I_FSs117147	tr|A0A0K9RTU3|A0A0K9RTU3_SPIOL Uncharacterized protein OS=Spinacia oleracea GN=SOVF_034940 PE=4 SV=1	Chenopodiaceae	8.66907	5.43571	3.28981	4.6525	11.3734	2.27208	4.84314	2.72677	4.67346	1.2046	3.32266	4.69894	2.16493	3.06167
I_FSs117105	tr|A0A078DRP8|A0A078DRP8_BRANA BnaC02g04030D protein OS=Brassica napus GN=BnaC02g04030D PE=4 SV=1	Brassicaceae	0	0	10.5774	12.365	0	0	0	0	6.28411	2.29894	7.1554	3.02046	0	0
I_FSs117106	tr|B9T9Z7|B9T9Z7_RICCO Alpha methylacyl-CoA racemase, putative OS=Ricinus communis GN=RCOM_0368390 PE=4 SV=1	Euphorbiaceae	17.8261	1.17783	0	0	0.6977	0.986697	0.485952	0.68724	4.93243	3.85961	1.45403	2.05632	0	0
I_FSs117121	tr|B9THJ8|B9THJ8_RICCO Putative uncharacterized protein (Fragment) OS=Ricinus communis GN=RCOM_1940770 PE=4 SV=1	Euphorbiaceae	0.339637	0.48032	30.5251	33.6079	0	0	0.160586	0.227103	18.9094	16.6276	43.3999	35.3609	0	0
I_FSs117122	tr|A0A0B2S278|A0A0B2S278_GLYSO Bifunctional monodehydroascorbate reductase and carbonic anhydrase nectarin-3 OS=Glycine soja GN=glysoja_008292 PE=4 SV=1	Fabaceae	0	0	2.73679	0.449953	0	0	0	0	3.15212	1.5904	6.28249	8.44598	0	0
I_FSs117123	tr|F2DW68|F2DW68_HORVD Plasma membrane ATPase OS=Hordeum vulgare var. distichum PE=2 SV=1	Poaceae	0	0	4.21774	5.96479	1.07004	1.51327	0	0	12.7492	13.56	6.56974	4.20222	0	0
I_FSs117179	tr|A0A0J8F377|A0A0J8F377_BETVU Uncharacterized protein OS=Beta vulgaris subsp. vulgaris GN=BVRB_5g119370 PE=4 SV=1	Chenopodiaceae	13.7047	1.15357	9.47397	3.12262	9.69906	1.84645	8.13243	4.16665	9.25384	4.72794	7.57295	0.964098	2.90496	0.581843
I_FSs117161	tr|A0A0J8B5B5|A0A0J8B5B5_BETVU Uncharacterized protein OS=Beta vulgaris subsp. vulgaris GN=BVRB_012820 PE=4 SV=1	Chenopodiaceae	6.3582	0.0289419	7.58441	1.31523	12.461	9.15071	7.03961	0.245529	5.84393	1.45695	4.74781	3.03021	2.87394	1.53248
I_FSs117162	tr|A0A0K9QFN2|A0A0K9QFN2_SPIOL Uncharacterized protein OS=Spinacia oleracea GN=SOVF_189900 PE=4 SV=1	Chenopodiaceae	1.87452	1.34531	6.84737	0.579326	0.883862	0.548118	0.419143	0.0361218	4.66638	2.26933	5.62094	3.26855	0	0
I_FSs117095	tr|A0A0J8BJ08|A0A0J8BJ08_BETVU Malate dehydrogenase OS=Beta vulgaris subsp. vulgaris GN=BVRB_1g018360 PE=3 SV=1	Chenopodiaceae	2.2627	1.06999	1.69851	0.403595	5.62197	3.53557	3.63009	0.123227	3.98666	3.35174	2.91445	4.12165	0.986781	0.084838
I_FSs117048	tr|A0A0B2QYU8|A0A0B2QYU8_GLYSO F-box/kelch-repeat protein OS=Glycine soja GN=glysoja_050184 PE=4 SV=1	Fabaceae	0	0	0	0	0	0	0	0	8.16235	9.51518	0	0	0	0
I_FSs117050	tr|D8U247|D8U247_VOLCA Putative uncharacterized protein OS=Volvox carteri f. nagariensis GN=VOLCADRAFT_105652 PE=4 SV=1	Volvocaceae	4.15651	1.95405	6.51391	3.64354	14.9138	2.72434	4.90368	0.456268	6.01551	2.04626	7.25133	1.64651	2.73958	0.236697
I_FSs117043	tr|A0A0K9QYH3|A0A0K9QYH3_SPIOL Uncharacterized protein OS=Spinacia oleracea GN=SOVF_132270 PE=4 SV=1	Chenopodiaceae	6.06764	3.51341	6.94891	3.33838	8.61193	1.51824	6.64027	3.8195	9.18329	0.27592	6.27923	1.314	1.30075	0.604413
I_FSs117044	tr|B9HN52|B9HN52_POPTR Uncharacterized protein OS=Populus trichocarpa GN=POPTR_0009s08560g PE=4 SV=1	Salicaceae	4.74601	1.39779	1.25663	1.77714	32.8085	5.50695	24.4489	5.33173	2.87638	1.59986	0.88843	1.25643	7.14234	2.8174
I_FSs117090	tr|A0A0K9RXL4|A0A0K9RXL4_SPIOL Uncharacterized protein OS=Spinacia oleracea GN=SOVF_023510 PE=4 SV=1	Chenopodiaceae	4.51408	2.29513	4.31551	3.96018	7.53103	3.17077	4.86032	3.36338	5.48976	1.79214	3.85807	1.62077	0.698891	0.23127
I_FSs117091	tr|A0A0K9RIZ2|A0A0K9RIZ2_SPIOL Uncharacterized protein OS=Spinacia oleracea GN=SOVF_061290 PE=4 SV=1	Chenopodiaceae	0.80391	0.17845	4.34905	3.45227	2.73758	3.87152	0.486822	0.68847	1.13286	1.17274	5.19884	2.88082	0.15112	0.213717
I_FSs117092	tr|A0A0K9RIZ2|A0A0K9RIZ2_SPIOL Uncharacterized protein OS=Spinacia oleracea GN=SOVF_061290 PE=4 SV=1	Chenopodiaceae	10.3537	0.170201	19.8203	7.04045	10.8794	7.99449	7.00452	6.38048	6.17415	2.04093	6.96466	3.07178	1.39372	1.97101
I_FSs117096	tr|A0A0K9RIZ2|A0A0K9RIZ2_SPIOL Uncharacterized protein OS=Spinacia oleracea GN=SOVF_061290 PE=4 SV=1	Chenopodiaceae	10.6806	1.75661	2.57277	3.63845	18.2012	11.0236	13.6672	4.23048	17.5171	9.38826	2.88035	1.5655	4.60534	0.935099
I_FSs117072	tr|A0A0K9RG81|A0A0K9RG81_SPIOL Uncharacterized protein OS=Spinacia oleracea GN=SOVF_076610 PE=3 SV=1	Chenopodiaceae	3.50599	4.95822	0.76649	1.08398	15.5247	14.0932	6.90353	2.83188	5.26051	2.03289	2.26893	0.916106	3.86829	0.766023
I_FSs117081	tr|A0A0J8D7S8|A0A0J8D7S8_BETVU Uncharacterized protein OS=Beta vulgaris subsp. vulgaris GN=BVRB_1g002820 PE=4 SV=1	Chenopodiaceae	0	0	0	0	0	0	0	0	6.16275	8.71544	0	0	0	0
I_FSs117286	tr|A0A072TDL7|A0A072TDL7_MEDTR Firmicute plasmid replication protein RepL OS=Medicago truncatula GN=MTR_0934s0010 PE=4 SV=1	Fabaceae	9.30178	1.93708	11.3572	5.9993	15.2281	6.79466	8.49226	0.895897	13.2093	0.0053033	10.916	1.98496	2.65017	1.21784
I_FSs117287	tr|A0A0J8BHX7|A0A0J8BHX7_BETVU Uncharacterized protein OS=Beta vulgaris subsp. vulgaris GN=BVRB_9g222660 PE=4 SV=1	Chenopodiaceae	9.30178	1.93708	11.3572	5.9993	15.2281	6.79466	8.49226	0.895897	13.2093	0.0053033	10.916	1.98496	2.65017	1.21784
I_FSs117289	tr|A0A0J8BHX7|A0A0J8BHX7_BETVU Uncharacterized protein OS=Beta vulgaris subsp. vulgaris GN=BVRB_9g222660 PE=4 SV=1	Chenopodiaceae	4.71335	3.96247	51.3394	2.03512	0	0	0	0	10.5036	4.98253	17.6078	24.9012	0	0
I_FSs117293	tr|B9TAW6|B9TAW6_RICCO Putative uncharacterized protein OS=Ricinus communis GN=RCOM_0148990 PE=4 SV=1	Euphorbiaceae	57.496	67.54	15.827	0.220405	361.637	132.109	233.692	64.882	54.2306	6.28102	29.856	17.4428	80.6055	2.91243
I_FSs117282	tr|M0T6A2|M0T6A2_MUSAM Uncharacterized protein OS=Musa acuminata subsp. malaccensis PE=4 SV=1	Musaceae	0	0	3.31356	0.681347	5.86888	2.30335	6.98435	2.6525	6.40127	3.56826	2.94157	4.16001	3.24864	2.57543
I_FSs117267	sp|P49031|SPSA_BETVU Probable sucrose-phosphate synthase OS=Beta vulgaris GN=SPS PE=2 SV=1	Chenopodiaceae	3.89133	1.93299	1.72836	2.44428	23.7659	4.78619	11.471	10.4848	10.6841	3.69753	6.56249	0.493066	3.19943	0.266537
I_FSs117268	tr|B7FNA1|B7FNA1_MEDTR Putative uncharacterized protein OS=Medicago truncatula PE=2 SV=1	Fabaceae	1.64149	2.32142	3.79114	5.36148	12.023	6.29135	13.4469	12.4017	9.25971	1.98624	2.34645	3.31837	1.56211	0.615204
I_FSs117269	tr|A0A059BR88|A0A059BR88_EUCGR Uncharacterized protein (Fragment) OS=Eucalyptus grandis GN=EUGRSUZ_F022372 PE=3 SV=1	Myrtaceae	1.40847	1.99188	0	0	35.4265	13.776	20.0077	16.1104	0	0	0	0	11.272	6.90575
I_FSs117279	tr|A0A0J8E4Y1|A0A0J8E4Y1_BETVU Uncharacterized protein OS=Beta vulgaris subsp. vulgaris GN=BVRB_4g094820 PE=4 SV=1	Chenopodiaceae	2.9004	0.102813	0	0	8.0297	8.66998	14.2188	4.13898	4.77841	0.479935	0.63526	0.898393	4.4926	1.62144
I_FSs117324	tr|A0A0K9S320|A0A0K9S320_SPIOL Uncharacterized protein OS=Spinacia oleracea GN=SOVF_000290 PE=4 SV=1	Chenopodiaceae	0	0	3.23742	4.57841	0	0	0	0	3.35262	2.96476	8.64801	4.49832	0	0
I_FSs117325	tr|A0A061E5X9|A0A061E5X9_THECC Phosphatidic acid phosphatase 1 isoform 1 OS=Theobroma cacao GN=TCM_009409 PE=4 SV=1	Malvaceae	0	0	0	0	0	0	0	0	8.17961	11.0096	0.184892	0.261477	0	0
I_FSs117326	sp|Q9SPP9|RG1_RAUSE Raucaffricine-O-beta-D-glucosidase OS=Rauvolfia serpentina GN=RG PE=1 SV=1	Apocynaceae	0	0	0	0	0	0	0	0	7.58535	10.7273	0	0	0	0
I_FSs117332	tr|M5Y0Q1|M5Y0Q1_PRUPE Uncharacterized protein (Fragment) OS=Prunus persica GN=PRUPE_ppa023264mg PE=3 SV=1	Rosaceae	11.0978	0.602667	13.7398	3.7896	6.92616	0.481653	8.78577	1.87388	8.29183	1.63185	3.38348	1.16576	1.00167	1.02083
I_FSs117336	tr|M5XBQ8|M5XBQ8_PRUPE Uncharacterized protein OS=Prunus persica GN=PRUPE_ppa005005mg PE=3 SV=1	Rosaceae	3.20397	1.56086	0.948835	1.34186	6.21118	1.21023	5.21495	3.76261	3.53939	1.85019	2.62796	1.83017	0	0
I_FSs117337	tr|A0A0J8CZP2|A0A0J8CZP2_BETVU Uncharacterized protein OS=Beta vulgaris subsp. vulgaris GN=BVRB_1g013480 PE=4 SV=1	Chenopodiaceae	0.6392	0.903965	0	0	0	0	0.302974	0.428471	6.0645	8.5765	0.437308	0.618446	1.19647	1.69206
I_FSs117339	tr|A0A0D6R796|A0A0D6R796_ARACU 60S ribosomal protein L6 OS=Araucaria cunninghamii PE=3 SV=1	Araucariaceae	6.82145	0.611817	7.52678	2.36997	33.0812	8.6296	18.6869	11.4997	4.8369	0.751075	2.87528	0.705735	3.0975	0.352422
I_FSs117313	tr|A0A0J8CB71|A0A0J8CB71_BETVU Uncharacterized protein OS=Beta vulgaris subsp. vulgaris GN=BVRB_5g113600 PE=4 SV=1	Chenopodiaceae	19.0606	4.58644	22.0026	4.32481	5.47586	4.82981	2.68053	1.47816	8.11856	3.4513	3.40143	0.246186	0.408317	0.577447
I_FSs117214	tr|A0A0J8BZA7|A0A0J8BZA7_BETVU Uncharacterized protein OS=Beta vulgaris subsp. vulgaris GN=BVRB_7g174260 PE=4 SV=1	Chenopodiaceae	0.162487	0.229791	30.6743	28.3452	0	0	0	0	17.644	6.97716	39.2863	33.4121	0.10438	0.147616
I_FSs117217	tr|A0A1D1YS84|A0A1D1YS84_9ARAE T-complex protein 1 subunit zeta (Fragment) OS=Anthurium amnicola GN=cct6_0 PE=4 SV=1	Araceae	1.12577e-08	1.59208e-08	0.56988	0.805932	0	0	0.000571955	0.000808867	0	0	0	0	0.413829	0.459024
I_FSs117207	tr|A0A151SK32|A0A151SK32_CAJCA Uncharacterized protein (Fragment) OS=Cajanus cajan GN=KK1_001386 PE=4 SV=1	Fabaceae	10.3028	5.64301	4.66367	3.36703	9.73326	2.17285	6.93898	4.67951	11.6513	2.55246	10.0947	1.61477	2.56668	1.63192
I_FSs117220	tr|A0A0J8D6M0|A0A0J8D6M0_BETVU Uncharacterized protein OS=Beta vulgaris subsp. vulgaris GN=BVRB_1g000120 PE=4 SV=1	Chenopodiaceae	9.19443	2.12354	17.3198	5.3289	4.95392	5.17801	4.02542	2.7815	14.17	4.77021	5.09993	3.90973	1.52757	2.16032
I_FSs117221	tr|K4FR64|K4FR64_ARAHA Uncharacterized protein OS=Arabidopsis halleri GN=11M19.5 PE=4 SV=1	Brassicaceae	10.896	5.51959	6.45335	0.640398	12.049	4.76399	9.05502	3.96275	11.8768	2.28452	7.05927	4.96648	1.64722	0.326577
I_FSs117224	tr|A0A0J8BH19|A0A0J8BH19_BETVU Uncharacterized protein OS=Beta vulgaris subsp. vulgaris GN=BVRB_1g016420 PE=4 SV=1	Chenopodiaceae	11.4502	16.193	15.7395	4.01212	44.278	6.94336	38.3263	13.5011	7.48782	0.780816	5.02214	3.22284	0.90779	1.28381
I_FSs117195	tr|A0A0K9QZZ9|A0A0K9QZZ9_SPIOL Uncharacterized protein OS=Spinacia oleracea GN=SOVF_122310 PE=4 SV=1	Chenopodiaceae	0	0	0	0	42.3115	28.3351	20.8594	16.9169	1.66501	2.35469	0.70797	1.00122	8.09186	3.47534
I_FSs117253	tr|A0A0K9RLT2|A0A0K9RLT2_SPIOL Uncharacterized protein OS=Spinacia oleracea GN=SOVF_057350 PE=4 SV=1	Chenopodiaceae	0	0	7.71378	8.2637	0	0	0	0	1.6909	0.187567	5.6654	5.29196	0	0
I_FSs117256	tr|K8EFC3|K8EFC3_9CHLO Uncharacterized protein OS=Bathycoccus prasinos GN=Bathy05g02690 PE=4 SV=1	Unknown	17.1254	3.03151	5.29161	1.01623	43.3276	7.54292	33.9123	11.4329	11.9082	1.09545	5.96901	2.86286	9.32883	0.944129
I_FSs117262	tr|A0A0K9QB03|A0A0K9QB03_SPIOL Very-long-chain (3R)-3-hydroxyacyl-CoA dehydratase (Fragment) OS=Spinacia oleracea GN=SOVF_206720 PE=3 SV=1	Chenopodiaceae	3.66294	3.10926	0	0	54.1543	23.9346	32.3467	31.2469	2.60436	0.766249	1.06547	1.5068	9.10025	0.106943
I_FSs117236	tr|A0A0J8CSK5|A0A0J8CSK5_BETVU Uncharacterized protein OS=Beta vulgaris subsp. vulgaris GN=BVRB_3g064660 PE=4 SV=1	Chenopodiaceae	58.074	42.5533	391.865	155.181	0	0	0	0	5.29943	2.01327	0.75752	1.0713	0	0
I_FSs117246	tr|V4STL5|V4STL5_9ROSI Uncharacterized protein (Fragment) OS=Citrus clementina GN=CICLE_v10033427mg PE=3 SV=1	Unknown	3.42258	4.84026	1.50084	2.12251	12.7038	5.21974	8.53626	7.00451	7.60163	0.786989	3.30226	3.21656	3.58302	1.29893
I_FSs117249	tr|A0A0J8C3I0|A0A0J8C3I0_BETVU Uncharacterized protein OS=Beta vulgaris subsp. vulgaris GN=BVRB_6g144160 PE=4 SV=1	Chenopodiaceae	14.178	4.37416	10.1719	6.54679	60.1843	3.10151	42.2631	6.14341	16.7085	1.50352	10.2107	1.2042	7.41331	1.69039
I_FSs117013	tr|C5XPZ2|C5XPZ2_SORBI Uncharacterized protein OS=Sorghum bicolor GN=SORBI_003G071600 PE=4 SV=2	Poaceae	9.84071	3.87832	2.81802	0.642279	5.41273	2.4905	3.42573	1.3084	3.36627	3.41985	3.15799	2.07795	2.23377	1.43241
I_FSs116802	tr|A0A0K9RFL3|A0A0K9RFL3_SPIOL Uncharacterized protein OS=Spinacia oleracea GN=SOVF_078650 PE=4 SV=1	Chenopodiaceae	15.5653	7.73193	3.45673	4.88855	16.7597	14.6944	11.8121	6.66394	10.0644	8.59106	6.16089	4.31896	2.44669	1.33107
I_FSs116788	tr|A0A0K9QL41|A0A0K9QL41_SPIOL Uncharacterized protein OS=Spinacia oleracea GN=SOVF_172130 PE=4 SV=1	Chenopodiaceae	6.34225	3.89311	4.04503	1.0471	2.44977	1.75461	2.41851	1.34725	5.67553	2.60484	5.58953	2.9497	1.09371	1.54675
I_FSs116796	tr|E2DN01|E2DN01_BETVU Putative uncharacterized protein OS=Beta vulgaris PE=4 SV=1	Chenopodiaceae	0	0	4.24563	4.21443	3.18815	4.50872	4.63736	6.55822	5.17575	2.64807	0.62447	0.883134	0.477975	0.675959
I_FSs116797	tr|M1A7P0|M1A7P0_SOLTU Uncharacterized protein OS=Solanum tuberosum GN=PGSC0003DMG400006428 PE=4 SV=1	Solanaceae	3.03861	0.314592	3.68418	3.18634	3.8888	0.406197	3.85775	0.0728179	1.73716	0.853839	2.89958	0.0449225	0.445028	0.629365
I_FSs116839	tr|A0A0K9RYD4|A0A0K9RYD4_SPIOL Uncharacterized protein OS=Spinacia oleracea GN=SOVF_014720 PE=4 SV=1	Chenopodiaceae	6.11035	0.317144	4.02832	0.163144	13.3028	5.54259	7.88929	7.65034	6.09294	1.5706	5.57596	0.784075	3.66704	1.85619
I_FSs116855	tr|A0A0J8BTG1|A0A0J8BTG1_BETVU Uncharacterized protein OS=Beta vulgaris subsp. vulgaris GN=BVRB_7g170150 PE=4 SV=1	Chenopodiaceae	0	0	4.01428	4.66744	0	0	0	0	1.29807	0.376457	6.3979	3.34522	0.227676	0.321982
I_FSs116826	tr|B9TM76|B9TM76_RICCO Double histidine kinase dhkd, putative (Fragment) OS=Ricinus communis GN=RCOM_2029090 PE=4 SV=1	Euphorbiaceae	3.85433	2.76212	3.01153	0.658939	4.51021	0.864721	5.44611	1.13006	7.25572	5.96145	2.24458	3.17432	1.15463	1.63289
I_FSs116833	tr|A0A0J8CSQ2|A0A0J8CSQ2_BETVU Uncharacterized protein OS=Beta vulgaris subsp. vulgaris GN=BVRB_2g042820 PE=4 SV=1	Chenopodiaceae	7.91544	5.43661	3.39722	0.2744	11.0124	2.8977	10.6195	4.05823	6.46109	0.89408	4.11983	1.61621	2.2204	0.53289
I_FSs116834	tr|A0A1D1XQV1|A0A1D1XQV1_9ARAE Rhizopine catabolism protein mocA (Fragment) OS=Anthurium amnicola GN=mocA_0 PE=4 SV=1	Araceae	3.39076	1.90466	1.47622	0.0284398	16.8742	7.66864	7.80999	7.35378	4.1425	0.470191	2.38191	0.333231	3.77445	0.50539
I_FSs116725	tr|G5DWI4|G5DWI4_SILLA ADP-ribosylation factor GTPase-activating protein (Fragment) OS=Silene latifolia PE=2 SV=1	Caryophyllaceae	8.99262	1.56324	16.0554	16.4026	0.63692	0.900741	0	0	9.61985	7.0833	3.88365	5.49231	0	0
I_FSs116737	tr|A0A0J8C610|A0A0J8C610_BETVU Uncharacterized protein OS=Beta vulgaris subsp. vulgaris GN=BVRB_6g132880 PE=4 SV=1	Chenopodiaceae	5.02998	2.12683	2.00314	0.22223	38.4891	26.667	10.6208	6.81878	5.49117	1.06893	3.29876	0.481511	5.95874	3.26792
I_FSs116697	tr|A0A0K9QS16|A0A0K9QS16_SPIOL Uncharacterized protein OS=Spinacia oleracea GN=SOVF_147880 PE=4 SV=1	Chenopodiaceae	0	0	29.2822	37.6583	0	0	0	0	3.79913	1.44935	4.56314	6.45326	0	0
I_FSs116699	tr|K8ELC3|K8ELC3_9CHLO Glycerol-3-phosphate dehydrogenase OS=Bathycoccus prasinos GN=Bathy12g02810 PE=3 SV=1	Unknown	0	0	17.7009	18.826	0	0	0	0	6.28937	0.601557	10.1011	12.1512	0	0
I_FSs116702	tr|I1HWC9|I1HWC9_BRADI Uncharacterized protein OS=Brachypodium distachyon GN=BRADI_3g01497 PE=4 SV=1	Poaceae	1.21235	1.71451	0	0	0	0	1.49338	0.561379	9.17455	0.710536	4.3186	6.10743	0	0
I_FSs116703	tr|A0A078DMH7|A0A078DMH7_BRANA BnaC03g46680D protein OS=Brassica napus GN=BnaC03g46680D PE=3 SV=1	Brassicaceae	2.16541	2.57153	0.393984	0.0562412	0.469005	0.663273	0.238198	0.128269	5.63288	0.623039	2.98052	3.48576	0.253239	0.358134
I_FSs116712	sp|P09189|HSP7C_PETHY Heat shock cognate 70 kDa protein OS=Petunia hybrida GN=HSP70 PE=2 SV=1	Solanaceae	14.0414	4.69208	6.05071	1.36005	12.0787	7.20996	8.09779	2.83452	9.24405	3.88943	7.56144	0.42973	1.76777	0.152983
I_FSs116715	tr|A0A0K9RT93|A0A0K9RT93_SPIOL Uncharacterized protein OS=Spinacia oleracea GN=SOVF_037000 PE=4 SV=1	Chenopodiaceae	21.3811	8.6552	19.0008	3.46263	26.0943	13.0625	26.0694	8.79012	27.9399	1.44398	15.8478	0.89548	5.39444	2.65738
I_FSs116763	tr|A0A0K9QXS4|A0A0K9QXS4_SPIOL Uncharacterized protein OS=Spinacia oleracea GN=SOVF_129280 PE=4 SV=1	Chenopodiaceae	13.9749	6.31457	8.9817	3.14083	10.6821	6.94528	6.31993	2.87162	18.081	2.12337	11.4421	4.43485	1.83831	0.163985
I_FSs116766	tr|K4D6M2|K4D6M2_SOLLC Uncharacterized protein OS=Solanum lycopersicum PE=4 SV=1	Solanaceae	0	0	0	0	0	0	0	0	8.35699	8.96924	0.306418	0.43334	0	0
I_FSs116739	tr|A0A199UJQ9|A0A199UJQ9_ANACO Copper-transporting ATPase RAN1 OS=Ananas comosus GN=ACMD2_12257 PE=4 SV=1	Bromeliaceae	0	0	0	0	0.00751025	0.0106211	0.57072	0.80712	1.01326	1.43297	0.367073	0.519119	0.540158	0.702033
I_FSs116740	tr|A0A0K9QRX5|A0A0K9QRX5_SPIOL Uncharacterized protein OS=Spinacia oleracea GN=SOVF_153250 PE=4 SV=1	Chenopodiaceae	7.40001	6.97885	5.78059	3.78927	11.063	2.24127	5.19968	1.45159	4.51032	0.29207	2.86723	0.998173	2.45685	2.4934
I_FSs116755	tr|A0A0K9QRX5|A0A0K9QRX5_SPIOL Uncharacterized protein OS=Spinacia oleracea GN=SOVF_153250 PE=4 SV=1	Chenopodiaceae	12.2667	8.17953	2.92683	0.647625	34.4308	18.0964	22.2756	18.6042	12.7038	6.72798	6.26228	0.135312	4.68403	0.196894
I_FSs116973	tr|A0A0J8B7E7|A0A0J8B7E7_BETVU Uncharacterized protein OS=Beta vulgaris subsp. vulgaris GN=BVRB_004110 PE=4 SV=1	Chenopodiaceae	1.51454	2.14188	0	0	29.1394	10.6913	20.2103	18.8431	0.751815	1.06323	0.64477	0.911842	9.12824	3.29252
I_FSs116954	tr|A0A103YI04|A0A103YI04_CYNCS Glycoside hydrolase family 3 OS=Cynara cardunculus var. scolymus GN=Ccrd_012151 PE=4 SV=1	Asteraceae	9.82667	7.40967	10.6065	0.301652	39.3516	8.52156	59.0144	5.38356	10.1669	3.39371	11.5548	3.40944	6.96798	2.00367
I_FSs116965	tr|W9RH53|W9RH53_9ROSA 4-hydroxy-3-methylbut-2-en-1-yl diphosphate synthase OS=Morus notabilis GN=L484_007660 PE=3 SV=1	Cannabaceae	0	0	3.62048	5.12013	6.20778	0.622042	1.9816	0.630584	3.45641	4.88811	1.10963	1.56921	0.101224	0.143152
I_FSs117006	tr|W9RH53|W9RH53_9ROSA 4-hydroxy-3-methylbut-2-en-1-yl diphosphate synthase OS=Morus notabilis GN=L484_007660 PE=3 SV=1	Cannabaceae	19.5277	9.74761	8.04011	2.93717	37.0446	14.9195	20.103	9.81464	18.5673	2.39497	16.8787	3.5484	4.59901	2.443
I_FSs116988	tr|A0A0J8C1I2|A0A0J8C1I2_BETVU Ubiquitin thioesterase OS=Beta vulgaris subsp. vulgaris GN=BVRB_6g149650 PE=3 SV=1	Chenopodiaceae	11.1095	6.7673	14.6933	0.0940452	4.67072	5.44916	3.25115	2.76188	8.30704	0.236768	7.32886	1.47667	0	0
I_FSs116997	tr|A0A151SMK9|A0A151SMK9_CAJCA Cysteine-rich receptor-like protein kinase 26 OS=Cajanus cajan GN=KK1_002219 PE=4 SV=1	Fabaceae	3.47914	4.92025	0	0	6.2867	6.59999	0	0	9.6109	11.1945	6.47665	9.15937	0	0
I_FSs116998	tr|A0A0K9RBT6|A0A0K9RBT6_SPIOL Uncharacterized protein OS=Spinacia oleracea GN=SOVF_090990 PE=4 SV=1	Chenopodiaceae	15.3864	15.6693	2.98168	0.378069	11.492	6.4829	46.1483	24.1913	16.1801	0.884944	2.53322	1.91721	0.561068	0.308329
I_FSs116999	tr|A0A0J8CFW2|A0A0J8CFW2_BETVU Uncharacterized protein OS=Beta vulgaris subsp. vulgaris GN=BVRB_5g113160 PE=4 SV=1	Chenopodiaceae	0	0	16.3321	12.5855	0	0	0	0	6.51281	2.5218	20.4247	6.4061	0.202996	0.28708
I_FSs116879	tr|I0YKW7|I0YKW7_COCSC Amidase signature enzyme OS=Coccomyxa subellipsoidea (strain C-169) GN=COCSUDRAFT_44823 PE=4 SV=1	Coccomyxaceae	0	0	0.230823	0.326432	0	0	0	0	3.40239	4.81171	8.03667	3.33151	0.58309	0.824614
I_FSs116883	tr|I0Z845|I0Z845_COCSC Calcium-dependent phosphotriesterase OS=Coccomyxa subellipsoidea (strain C-169) GN=COCSUDRAFT_39799 PE=4 SV=1	Coccomyxaceae	0.57552	0.813908	0.363346	0.513849	0.153283	0.216776	0	0	11.7368	16.5983	0.357165	0.0862147	0.183119	0.258969
I_FSs116884	tr|D8SGX1|D8SGX1_SELML Putative uncharacterized protein OS=Selaginella moellendorffii GN=SELMODRAFT_116767 PE=4 SV=1	Selaginellaceae	11.1828	9.87658	2.64595	3.74195	28.4144	5.19716	20.9764	7.61448	5.54918	1.46105	2.7271	3.85671	4.92402	2.8183
I_FSs116878	tr|A0A0K9QAV4|A0A0K9QAV4_SPIOL Uncharacterized protein OS=Spinacia oleracea GN=SOVF_207340 PE=3 SV=1	Chenopodiaceae	41.908	0.338987	38.273	11.6755	75.4271	20.6991	59.0547	12.2232	35.9737	10.8192	23.049	3.69718	10.3563	5.65223
I_FSs116887	tr|A0A059AP80|A0A059AP80_EUCGR Uncharacterized protein OS=Eucalyptus grandis GN=EUGRSUZ_I01435 PE=4 SV=1	Myrtaceae	0	0	2.28261	3.22809	0	0	0	0	2.30815	0.866842	5.97694	2.34641	1.07356	1.51824
I_FSs116861	tr|F2DW68|F2DW68_HORVD Plasma membrane ATPase OS=Hordeum vulgare var. distichum PE=2 SV=1	Poaceae	0.152182	0.215218	13.1329	10.8202	0.102764	0.145331	0	0	6.53501	0.368261	14.9501	12.5228	0.193444	0.273571
I_FSs116862	tr|A0A1D1ZC91|A0A1D1ZC91_9ARAE UBX domain-containing protein 1 (Fragment) OS=Anthurium amnicola GN=ubxn1_2 PE=4 SV=1	Araceae	0.152182	0.215218	13.1329	10.8202	0.102764	0.145331	0	0	6.53501	0.368261	14.9501	12.5228	0.193444	0.273571
I_FSs116920	tr|A0A1D1ZC91|A0A1D1ZC91_9ARAE UBX domain-containing protein 1 (Fragment) OS=Anthurium amnicola GN=ubxn1_2 PE=4 SV=1	Araceae	0	0	4.67525	6.61179	0	0	0	0	3.20582	0.201228	7.21077	3.3381	0.43969	0.621816
I_FSs116922	tr|K4D404|K4D404_SOLLC Uncharacterized protein OS=Solanum lycopersicum PE=4 SV=1	Solanaceae	1.06208	1.50201	2.3347	0.648403	1.22671	0.238557	0.971905	1.37448	4.74146	2.64227	1.45403	2.05632	1.25216	1.77082
I_FSs116899	tr|A0A0K9R9F3|A0A0K9R9F3_SPIOL Uncharacterized protein OS=Spinacia oleracea GN=SOVF_098390 PE=4 SV=1	Chenopodiaceae	1.69993	2.40406	3.88397	0.812607	5.75553	3.89402	9.2813	3.69407	5.69276	1.92222	5.71296	0.853336	1.97472	1.7821
I_FSs116914	tr|A0A0J8BGA3|A0A0J8BGA3_BETVU Uncharacterized protein OS=Beta vulgaris subsp. vulgaris GN=BVRB_3g066110 PE=4 SV=1	Chenopodiaceae	13.9702	15.6285	0	0	0	0	0	0	45.549	60.2958	0.626075	0.885404	0	0
I_FSs117767	tr|W9T050|W9T050_9ROSA Uncharacterized protein OS=Morus notabilis GN=L484_017711 PE=4 SV=1	Cannabaceae	5.97579	4.23131	1.6826	0.397967	9.28265	1.09524	6.57961	0.622586	5.40106	4.24007	3.25084	4.59738	2.47478	0.901893
I_FSs117769	tr|A0A0K9S238|A0A0K9S238_SPIOL Uncharacterized protein OS=Spinacia oleracea GN=SOVF_009000 PE=4 SV=1	Chenopodiaceae	2.97715	0.997586	1.87342	2.64941	5.52185	3.22315	6.64013	1.74379	1.16755	1.65116	0.595675	0.842412	1.91458	2.70763
I_FSs117770	tr|A0A068TP11|A0A068TP11_COFCA Uncharacterized protein OS=Coffea canephora GN=GSCOC_T00021950001 PE=4 SV=1	Rubiaceae	0	0	2.88078	4.07405	3.60219	4.05186	0	0	1.48971	0.0387565	2.37701	0.222017	0.64076	0.906171
I_FSs117811	tr|A0A0K9RIG6|A0A0K9RIG6_SPIOL Uncharacterized protein OS=Spinacia oleracea GN=SOVF_068170 PE=4 SV=1	Chenopodiaceae	1.26225	1.78509	1.72836	2.44428	10.6091	4.19459	4.8963	0.247629	2.48266	0.250408	1.15186	1.62897	3.38789	4.79121
I_FSs117788	tr|A0A0J8BJ86|A0A0J8BJ86_BETVU Kinesin-like protein OS=Beta vulgaris subsp. vulgaris GN=BVRB_1g019380 PE=3 SV=1	Chenopodiaceae	0	0	0	0	0	0	0	0	74.5855	103.282	8.6392	12.2177	0.87776	1.24134
I_FSs117791	tr|A8IY63|A8IY63_CHLRE Predicted protein (Fragment) OS=Chlamydomonas reinhardtii GN=CHLREDRAFT_147948 PE=4 SV=1	Chlamydomonadaceae	0.256927	0.36335	12.5535	9.69759	0	0	0.121608	0.17198	7.61104	0.0627487	23.2793	8.50649	0	0
I_FSs117690	tr|K8FDU3|K8FDU3_9CHLO Uncharacterized protein OS=Bathycoccus prasinos GN=Bathy19g00340 PE=4 SV=1	Unknown	7.39301	2.99477	9.39313	2.43226	11.8174	5.13386	5.50423	3.02089	10.9443	0.855953	11.142	0.960746	5.81541	0.0396051
I_FSs117680	tr|A0A0K9RWM3|A0A0K9RWM3_SPIOL Uncharacterized protein OS=Spinacia oleracea GN=SOVF_020790 PE=4 SV=1	Chenopodiaceae	0	0	4.9135	6.26507	0	0	0	0	3.06164	2.4013	13.0044	4.56156	0.086085	0.121743
I_FSs117682	tr|V7D0Y6|V7D0Y6_PHAVU Uncharacterized protein OS=Phaseolus vulgaris GN=PHAVU_001G224800g PE=4 SV=1	Fabaceae	2.37581	1.11205	2.95196	4.17471	14.7797	4.71428	8.77414	2.31092	3.17482	0.303999	2.42668	1.95053	3.45908	3.34248
I_FSs117683	tr|A0A0J8BZ68|A0A0J8BZ68_BETVU Uncharacterized protein OS=Beta vulgaris subsp. vulgaris GN=BVRB_7g156910 PE=4 SV=1	Chenopodiaceae	0.96204	1.36053	1.28912	1.82308	19.8859	3.02868	5.50991	1.14464	7.47121	3.31647	1.8148	2.56651	3.577	3.19706
I_FSs117723	tr|A0A0K9QRG1|A0A0K9QRG1_SPIOL Uncharacterized protein OS=Spinacia oleracea GN=SOVF_150020 PE=4 SV=1	Chenopodiaceae	5.35781	4.60684	1.41589	2.00236	13.6646	2.66254	2.4611	3.48052	4.24317	1.88737	2.80463	0.193662	0	0
I_FSs117729	tr|A0A0K9QEZ3|A0A0K9QEZ3_SPIOL Uncharacterized protein OS=Spinacia oleracea GN=SOVF_186570 PE=4 SV=1	Chenopodiaceae	9.53465	9.19147	2.10887	2.9824	13.4312	4.03263	7.35842	3.5814	4.41736	0.458142	0.67508	0.954707	2.00433	2.83454
I_FSs117730	tr|A0A0K9QFH5|A0A0K9QFH5_SPIOL Uncharacterized protein OS=Spinacia oleracea GN=SOVF_190470 PE=4 SV=1	Chenopodiaceae	9.73527	4.10622	11.0206	5.42233	20.343	14.1851	14.8807	6.76447	11.7939	2.64041	7.74243	0.171106	2.88944	0.0134704
I_FSs117731	tr|A0A0J8BGA8|A0A0J8BGA8_BETVU Uncharacterized protein OS=Beta vulgaris subsp. vulgaris GN=BVRB_9g217510 PE=4 SV=1	Chenopodiaceae	13.6062	11.6277	4.87119	0.121262	25.6919	11.5431	14.0348	6.37335	9.26288	2.25655	5.16312	2.34667	4.03805	0.476314
I_FSs117716	tr|A0A0J8BGA8|A0A0J8BGA8_BETVU Uncharacterized protein OS=Beta vulgaris subsp. vulgaris GN=BVRB_9g217510 PE=4 SV=1	Chenopodiaceae	0	0	9.10994	7.51833	0	0	0	0	4.29418	2.21209	11.6994	4.15391	0.200999	0.284256
I_FSs117717	tr|I0YKY9|I0YKY9_COCSC Uncharacterized protein OS=Coccomyxa subellipsoidea (strain C-169) GN=COCSUDRAFT_67952 PE=4 SV=1	Coccomyxaceae	0.265549	0.375543	10.1692	8.33397	0	0	0	0	6.07779	2.46165	14.543	7.38307	0.53075	0.206921
I_FSs117933	tr|I0YKY9|I0YKY9_COCSC Uncharacterized protein OS=Coccomyxa subellipsoidea (strain C-169) GN=COCSUDRAFT_67952 PE=4 SV=1	Coccomyxaceae	6.46805	1.23852	1.2257	1.7334	2.17951	0.415807	1.17996	0.449882	3.91891	5.54218	1.19077	1.684	0.630035	0.891004
I_FSs117936	tr|A0A0J8BJW2|A0A0J8BJW2_BETVU Uncharacterized protein OS=Beta vulgaris subsp. vulgaris GN=BVRB_9g216680 PE=4 SV=1	Chenopodiaceae	21.9569	9.63292	13.9651	8.48745	17.5702	2.46809	10.3364	3.23597	21.6734	1.24606	7.53622	1.53941	1.70002	2.40418
I_FSs117944	tr|A0A0K9QQP1|A0A0K9QQP1_SPIOL Uncharacterized protein OS=Spinacia oleracea GN=SOVF_151990 PE=4 SV=1	Chenopodiaceae	0	0	0	0	0	0	0	0	8.43503	9.85377	0	0	0	0
I_FSs117916	tr|I0YJN5|I0YJN5_COCSC Thioredoxin dependent peroxidase OS=Coccomyxa subellipsoidea (strain C-169) GN=COCSUDRAFT_54937 PE=4 SV=1	Coccomyxaceae	7.55071	4.84324	2.20288	0.567863	3.53777	1.06808	3.11869	2.00134	5.40924	2.41781	1.47046	0.76724	0	0
I_FSs117919	tr|A0A0K9QN13|A0A0K9QN13_SPIOL Uncharacterized protein (Fragment) OS=Spinacia oleracea GN=SOVF_160830 PE=4 SV=1	Chenopodiaceae	0	0	0	0	0	0	0	0	0	0	11.3238	0.967463	0	0
I_FSs117925	tr|A0A1D1ZSX2|A0A1D1ZSX2_AUXPR Uncharacterized protein OS=Auxenochlorella protothecoides GN=g.32872 PE=4 SV=1	Chlorellaceae	1.66778	2.35859	4.65867	6.58835	23.2933	4.95844	22.6578	22.7235	3.33254	2.61113	0	0	6.92938	6.70877
I_FSs117928	tr|A0A0J8CAC7|A0A0J8CAC7_BETVU RNA-dependent RNA polymerase OS=Beta vulgaris subsp. vulgaris GN=BVRB_5g116660 PE=3 SV=1	Chenopodiaceae	32.1476	17.3567	14.8328	6.31213	35.6882	13.5504	23.8333	11.3725	57.189	0.723936	34.4967	15.1907	7.25897	0.348052
I_FSs117941	tr|A0A0K9QEM4|A0A0K9QEM4_SPIOL Uncharacterized protein OS=Spinacia oleracea GN=SOVF_193430 PE=4 SV=1	Chenopodiaceae	7.14575	10.1056	8.03063	4.28814	0.947145	1.33947	0.478853	0.6772	8.67866	0.065075	0	0	1.53278	2.16697
I_FSs117980	tr|A0A0K9QEM4|A0A0K9QEM4_SPIOL Uncharacterized protein OS=Spinacia oleracea GN=SOVF_193430 PE=4 SV=1	Chenopodiaceae	13.8109	15.3901	9.88744	3.23382	4.66177	4.525	0.68232	0.964946	6.60315	9.33826	2.83824	1.54057	0.86356	1.22126
I_FSs117957	tr|A0A0K9QEE2|A0A0K9QEE2_SPIOL Uncharacterized protein (Fragment) OS=Spinacia oleracea GN=SOVF_188530 PE=4 SV=1	Chenopodiaceae	0	0	6.30147	7.06601	0	0	0	0	3.43694	0.770852	6.2841	5.41771	0	0
I_FSs117960	tr|D8TKA9|D8TKA9_VOLCA Putative uncharacterized protein OS=Volvox carteri f. nagariensis GN=VOLCADRAFT_87151 PE=4 SV=1	Volvocaceae	0.967777	0.012788	0	0	6.67097	3.61764	4.60128	1.31714	4.10689	2.06838	2.49242	0.625959	1.30637	0.115018
I_FSs117973	tr|A0A0J8BKW9|A0A0J8BKW9_BETVU Uncharacterized protein OS=Beta vulgaris subsp. vulgaris GN=BVRB_9g211480 PE=4 SV=1	Chenopodiaceae	12.0017	7.03015	1.59385	2.25404	8.48566	3.60192	6.67301	1.41701	6.1592	3.45431	8.51088	1.70552	0.790465	1.11789
I_FSs117846	tr|A0A0J8D271|A0A0J8D271_BETVU Uncharacterized protein OS=Beta vulgaris subsp. vulgaris GN=BVRB_1g009360 PE=4 SV=1	Chenopodiaceae	3.2172	3.20553	1.13628	0.927619	14.307	1.55945	6.79077	2.48853	2.65324	0.451042	2.27768	0.262471	4.15297	0.996158
I_FSs117850	tr|A0A0J8C889|A0A0J8C889_BETVU Formin-like protein OS=Beta vulgaris subsp. vulgaris GN=BVRB_6g128080 PE=3 SV=1	Chenopodiaceae	10.2924	11.0395	0	0	7.52581	3.5399	6.6489	3.74794	3.58295	1.36045	1.33536	0.280926	2.41249	1.31271
I_FSs117853	tr|A0A0K9RKL4|A0A0K9RKL4_SPIOL Uncharacterized protein OS=Spinacia oleracea GN=SOVF_056210 PE=4 SV=1	Chenopodiaceae	4.28089	3.08385	2.83177	4.00473	5.67564	1.9676	3.87126	4.27065	4.17016	0.413	3.11823	2.52351	0.63372	0.896215
I_FSs117857	tr|A0A0K9QVB8|A0A0K9QVB8_SPIOL Uncharacterized protein OS=Spinacia oleracea GN=SOVF_137390 PE=4 SV=1	Chenopodiaceae	0	0	5.11455	4.24285	0	0	0	0	3.37986	2.85984	5.55362	2.22418	0	0
I_FSs117865	tr|A0A1D6GP90|A0A1D6GP90_MAIZE Uncharacterized protein OS=Zea mays PE=4 SV=1	Poaceae	0.68596	0.970094	4.25378	4.17414	0	0	0	0	2.12701	1.17757	6.78113	4.84534	0	0
I_FSs117842	tr|D8SI27|D8SI27_SELML Putative uncharacterized protein OS=Selaginella moellendorffii GN=SELMODRAFT_117578 PE=4 SV=1	Selaginellaceae	7.3958	2.0982	0	0	0.498181	0.704534	0.34775	0.491793	40.8993	3.96241	10.7447	15.1952	0.455223	0.643783
I_FSs117843	tr|A0A151UI31|A0A151UI31_CAJCA Protein hcp1 OS=Cajanus cajan GN=KK1_049895 PE=4 SV=1	Fabaceae	25.1589	31.0174	3.7568	5.31292	16.07	0.331916	34.9524	21.3553	11.1172	5.05319	5.08633	2.6714	2.53612	2.00784
I_FSs117879	tr|A0A0J8CED4|A0A0J8CED4_BETVU Uncharacterized protein OS=Beta vulgaris subsp. vulgaris GN=BVRB_5g115040 PE=4 SV=1	Chenopodiaceae	2.3725	2.09426	1.06525	0.867844	16.2685	8.50961	7.68362	5.25532	4.36564	0.710671	3.46344	1.65086	3.12925	1.21899
I_FSs117453	tr|A0A0J8E025|A0A0J8E025_BETVU Uncharacterized protein OS=Beta vulgaris subsp. vulgaris GN=BVRB_9g225090 PE=4 SV=1	Chenopodiaceae	6.83816	4.11468	4.09999	0.210972	18.5488	5.92944	14.3883	0.102318	8.65048	3.00595	6.80179	0.380105	1.22124	0.00576999
I_FSs117454	tr|B9GLN2|B9GLN2_POPTR Uncharacterized protein OS=Populus trichocarpa GN=POPTR_0001s05160g PE=3 SV=2	Salicaceae	9.29763	1.55235	9.27384	1.69204	19.6452	5.09449	19.1223	8.56646	11.1464	2.48942	10.8356	8.73909	4.18966	1.53716
I_FSs117455	tr|A0A067EZ14|A0A067EZ14_CITSI Uncharacterized protein OS=Citrus sinensis GN=CISIN_1g006475mg PE=4 SV=1	Rutaceae	0	0	0.7845	1.10945	0	0	1.15023	1.62668	3.83331	5.42111	0.110581	0.156386	2.66626	3.77066
I_FSs117461	tr|W9QD90|W9QD90_9ROSA UPF0061 protein azo1574 OS=Morus notabilis GN=L484_018405 PE=3 SV=1	Cannabaceae	0	0	5.7264	3.52285	0	0	0	0	2.14634	0.0401142	5.3061	3.74615	0	0
I_FSs117432	tr|D8RI63|D8RI63_SELML Putative uncharacterized protein OS=Selaginella moellendorffii GN=SELMODRAFT_451150 PE=4 SV=1	Selaginellaceae	0	0	6.55964	3.70089	0	0	0	0	5.78644	2.24994	10.026	10.7416	0	0
I_FSs117445	tr|A0A1D1XS85|A0A1D1XS85_9ARAE Uncharacterized protein C29B5.04c OS=Anthurium amnicola GN=SPBC29B5.04c_3 PE=4 SV=1	Araceae	10.779	5.03914	2.78645	1.19148	15.8017	8.90072	5.48878	2.86604	12.4496	13.1516	5.5843	0.913893	2.31749	0.670655
I_FSs117495	tr|A0A0K9QHT4|A0A0K9QHT4_SPIOL Uncharacterized protein OS=Spinacia oleracea GN=SOVF_182900 PE=4 SV=1	Chenopodiaceae	1.37553	0.687832	14.6131	14.378	0	0	0	0	7.46246	3.13397	18.1036	5.8127	0.299183	0.423109
I_FSs117503	tr|A0A1D1Y3E6|A0A1D1Y3E6_9ARAE Putative proline--tRNA ligase C19C7.06 (Fragment) OS=Anthurium amnicola GN=SPBC19C7.06_1 PE=4 SV=1	Araceae	4.82465	6.82309	3.00728	2.89981	7.04363	4.10958	4.04093	2.81396	9.25736	1.20567	3.8343	1.53555	0.657083	0.057835
I_FSs117511	tr|A0A0J8BP70|A0A0J8BP70_BETVU Uncharacterized protein OS=Beta vulgaris subsp. vulgaris GN=BVRB_9g210900 PE=4 SV=1	Chenopodiaceae	35.9592	17.7004	12.5761	8.12066	84.2954	8.30964	65.0296	14.5123	30.3876	13.6327	22.855	6.77797	23.828	0.81586
I_FSs117512	tr|A0A0J8BYT3|A0A0J8BYT3_BETVU Uncharacterized protein OS=Beta vulgaris subsp. vulgaris GN=BVRB_7g172970 PE=3 SV=1	Chenopodiaceae	3.23885	4.58043	4.08177	5.77249	11.7426	8.07145	1.08794	1.53857	10.124	8.39506	5.04274	3.17911	0	0
I_FSs117484	tr|A0A0J8BYT3|A0A0J8BYT3_BETVU Uncharacterized protein OS=Beta vulgaris subsp. vulgaris GN=BVRB_7g172970 PE=3 SV=1	Chenopodiaceae	1.66778	2.35859	17.7223	21.0553	0	0	0	0	2.34934	0.881126	3.87699	5.48289	0	0
I_FSs117473	tr|A9U6V4|A9U6V4_PHYPA Predicted protein (Fragment) OS=Physcomitrella patens subsp. patens GN=PHYPADRAFT_103557 PE=4 SV=1	Funariaceae	0	0	42.368	37.3992	0	0	0	0	11.5388	7.2222	15.2879	19.6805	0	0
I_FSs117370	tr|A9U6V4|A9U6V4_PHYPA Predicted protein (Fragment) OS=Physcomitrella patens subsp. patens GN=PHYPADRAFT_103557 PE=4 SV=1	Funariaceae	0	0	8.83046	7.81472	0	0	0	0	3.88185	2.77898	19.7347	0.169847	1.09371	1.54675
I_FSs117377	tr|A0A1D1Z372|A0A1D1Z372_9ARAE High-affinity glucose transporter (Fragment) OS=Anthurium amnicola GN=HGT1_0 PE=4 SV=1	Araceae	1.57308	2.22467	0	0	6.48588	4.96759	4.75776	5.05095	4.66228	6.59345	1.32911	1.87965	0	0
I_FSs117384	tr|A0A0K9R8G0|A0A0K9R8G0_SPIOL Uncharacterized protein (Fragment) OS=Spinacia oleracea GN=SOVF_101620 PE=3 SV=1	Chenopodiaceae	4.26051	1.95632	4.18677	0.692074	18.1131	2.76026	15.211	2.81768	8.06217	1.08617	3.93929	0.130737	2.30614	1.55929
I_FSs117385	tr|A0A0K9QXD2|A0A0K9QXD2_SPIOL Uncharacterized protein OS=Spinacia oleracea GN=SOVF_137850 PE=4 SV=1	Chenopodiaceae	4.03334	1.48096	1.79469	1.49248	15.6371	9.24627	7.89987	2.30033	6.48694	3.43721	3.3045	3.91869	1.71557	0.911779
I_FSs117342	tr|A0A0K9QXD2|A0A0K9QXD2_SPIOL Uncharacterized protein OS=Spinacia oleracea GN=SOVF_137850 PE=4 SV=1	Chenopodiaceae	0.764535	1.08122	32.45	29.8498	0	0	0	0	19.813	8.39654	49.801	39.1199	0.241569	0.34163
I_FSs117348	tr|A0A0D2K077|A0A0D2K077_9CHLO Uncharacterized protein OS=Monoraphidium neglectum GN=MNEG_3862 PE=4 SV=1	Unknown	6.12338	7.30345	1.23246	1.74297	12.2021	6.54284	7.33116	2.43707	4.06562	1.34221	2.88514	4.0802	5.6559	2.21385
I_FSs117351	tr|A0A0K9QWG5|A0A0K9QWG5_SPIOL Uncharacterized protein OS=Spinacia oleracea GN=SOVF_138630 PE=4 SV=1	Chenopodiaceae	7.30186	7.18285	7.83218	4.70723	15.516	3.11481	11.5793	6.25057	12.5959	0.64969	6.82153	1.78227	4.07028	0.274633
I_FSs117340	tr|A0A0K9R5V8|A0A0K9R5V8_SPIOL Uncharacterized protein OS=Spinacia oleracea GN=SOVF_103190 PE=4 SV=1	Chenopodiaceae	3.71195	0.790765	4.68322	1.27839	6.55978	2.16374	8.11388	0.930708	3.37804	0.0770251	2.43236	0.217711	0.827887	0.528085
I_FSs117407	tr|A0A0K9QCB0|A0A0K9QCB0_SPIOL Uncharacterized protein OS=Spinacia oleracea GN=SOVF_200710 PE=4 SV=1	Chenopodiaceae	7.12163	2.01156	3.88673	0.207232	1.33078	0.835221	1.29982	1.00749	4.49904	4.46862	3.16796	0.419463	0	0
I_FSs117420	tr|A0A0K9R5Q4|A0A0K9R5Q4_SPIOL Uncharacterized protein OS=Spinacia oleracea GN=SOVF_108870 PE=3 SV=1	Chenopodiaceae	4.42	1.28591	4.31432	3.81019	9.66563	4.7264	4.37418	3.1419	4.38942	0.425806	3.08098	2.73656	2.41683	3.41791
I_FSs117421	tr|A0A0K9RZ22|A0A0K9RZ22_SPIOL Uncharacterized protein OS=Spinacia oleracea GN=SOVF_013000 PE=4 SV=1	Chenopodiaceae	2.75375	0.0893783	3.70166	5.23494	4.51044	1.26858	5.74292	1.01684	2.82415	3.99395	3.46018	0.269344	0.79861	1.12941
I_FSs117390	tr|A0A0K9RZ22|A0A0K9RZ22_SPIOL Uncharacterized protein OS=Spinacia oleracea GN=SOVF_013000 PE=4 SV=1	Chenopodiaceae	0.497624	0.703747	0.640535	0.905853	43.4594	25.9232	29.1452	26.5363	0.978303	0.621754	0.845267	0.212555	10.8694	1.38589
I_FSs117394	tr|A0A0K9RE89|A0A0K9RE89_SPIOL Uncharacterized protein OS=Spinacia oleracea GN=SOVF_076450 PE=3 SV=1	Chenopodiaceae	25.7183	13.8674	13.8853	9.80266	6.94523	4.2301	2.64267	3.7373	8.10105	2.79852	10.1566	9.08856	0.336278	0.47557
I_FSs117403	tr|A0A0J8BSI7|A0A0J8BSI7_BETVU Uncharacterized protein OS=Beta vulgaris subsp. vulgaris GN=BVRB_8g185720 PE=4 SV=1	Chenopodiaceae	14.4564	5.53155	7.04625	4.64873	13.9015	8.00276	6.64091	5.53719	5.32353	0.501466	3.02882	3.01926	0.816635	1.1549
I_FSs117404	tr|A0A067G828|A0A067G828_CITSI Uncharacterized protein (Fragment) OS=Citrus sinensis GN=CISIN_1g0483592mg PE=4 SV=1	Rutaceae	14.1101	15.2376	0	0	88.2058	26.8335	91.8809	62.8392	2.34934	0.881126	2.19564	3.10511	9.11493	3.61793
I_FSs117622	tr|B8YIB7|B8YIB7_MIRJA Aspartyl protease OS=Mirabilis jalapa PE=2 SV=1	Nyctaginaceae	3.98337	0.0570564	0	0	40.8032	24.8952	16.6153	14.4272	0.913185	1.29144	0.463598	0.655627	8.37215	3.39361
I_FSs117590	tr|A0A0D2SJF6|A0A0D2SJF6_GOSRA Uncharacterized protein OS=Gossypium raimondii GN=B456_005G185300 PE=4 SV=1	Malvaceae	1.27201	1.7989	0	0	1.76839	2.50088	0	0	2.92266	4.13327	0	0	1.36846	0.724297
I_FSs117591	tr|A0A0K9RSJ5|A0A0K9RSJ5_SPIOL Carboxypeptidase OS=Spinacia oleracea GN=SOVF_039970 PE=3 SV=1	Chenopodiaceae	0	0	0	0	35.2114	5.77353	20.9576	11.0126	0.550555	0.778602	0.33817	0.478245	3.389	1.86463
I_FSs117592	tr|A0A0K9RSJ5|A0A0K9RSJ5_SPIOL Carboxypeptidase OS=Spinacia oleracea GN=SOVF_039970 PE=3 SV=1	Chenopodiaceae	15.1705	11.7912	5.12996	1.49273	12.0842	8.911	5.18427	4.72999	14.6408	1.45841	5.29978	1.4414	3.50399	2.77834
I_FSs117595	tr|A0A0J8ENG4|A0A0J8ENG4_BETVU RNA cytidine acetyltransferase OS=Beta vulgaris subsp. vulgaris GN=BVRB_8g181730 PE=3 SV=1	Chenopodiaceae	4.6365	2.34169	3.35516	1.10647	23.4044	3.66515	21.8956	14.1896	3.77918	3.44671	1.55124	0.314146	9.1024	4.50597
I_FSs117655	tr|A0A0K9R600|A0A0K9R600_SPIOL Uncharacterized protein OS=Spinacia oleracea GN=SOVF_102880 PE=4 SV=1	Chenopodiaceae	1.12434	1.59005	1.47886	2.09142	6.09881	2.38637	6.073	7.33793	3.24876	0.323282	3.22823	2.6156	1.31524	1.86004
I_FSs117664	tr|A0A0J8CNQ5|A0A0J8CNQ5_BETVU Condensin complex subunit 1 OS=Beta vulgaris subsp. vulgaris GN=BVRB_3g062660 PE=3 SV=1	Chenopodiaceae	5.0106	6.57622	3.49891	0.789796	8.60598	6.4306	4.89747	3.46065	5.59437	0.943026	6.07096	3.66798	2.53906	0.988274
I_FSs117667	tr|A0A059AGK3|A0A059AGK3_EUCGR Eukaryotic translation initiation factor 3 subunit B OS=Eucalyptus grandis GN=EUGRSUZ_J02249 PE=3 SV=1	Myrtaceae	43.3518	23.2295	102.671	92.3505	132.802	66.5588	218.868	79.435	16.1142	3.48568	17.6319	9.59692	6.74336	4.30009
I_FSs117640	tr|H6B9R0|H6B9R0_9CARY NADH dehydrogenase subunit F (Fragment) OS=Portulaca sp. GO-2012 GN=ndhF PE=3 SV=1	Drosophyllaceae	8.61824	2.977	4.1875	2.24728	12.7761	6.80932	5.31176	1.41369	10.6337	7.01837	5.85	1.6299	2.35672	1.34302
I_FSs117643	tr|A0A0K9RWV0|A0A0K9RWV0_SPIOL Uncharacterized protein OS=Spinacia oleracea GN=SOVF_020000 PE=4 SV=1	Chenopodiaceae	8.2537	7.218	0	0	8.9121	0.665034	6.26798	3.5657	6.20737	2.79199	1.39342	1.9706	1.846	2.61065
I_FSs117542	tr|A0A0K9QBP1|A0A0K9QBP1_SPIOL Uncharacterized protein OS=Spinacia oleracea GN=SOVF_197330 PE=4 SV=1	Chenopodiaceae	77.2507	25.8484	88.3531	26.5998	32.8017	0.424193	66.913	56.9192	167.94	20.0302	108.052	9.4724	14.066	0.150402
I_FSs117522	tr|A0A0J8D8A6|A0A0J8D8A6_BETVU Uncharacterized protein OS=Beta vulgaris subsp. vulgaris GN=BVRB_1g005610 PE=4 SV=1	Chenopodiaceae	2.71638	1.30343	0	0	69.3117	7.99179	41.9395	15.7775	0	0	0.426405	0.603027	12.4642	6.7999
I_FSs117528	tr|A0A0K9QRD6|A0A0K9QRD6_SPIOL Uncharacterized protein OS=Spinacia oleracea GN=SOVF_156810 PE=4 SV=1	Chenopodiaceae	1.38598	0.00200818	0.656255	0.928085	3.42121	1.77716	1.63322	2.30972	1.67843	1.31831	1.48204	0.773542	1.28611	1.81883
I_FSs117529	tr|A0A0K9RAL0|A0A0K9RAL0_SPIOL Uncharacterized protein OS=Spinacia oleracea GN=SOVF_088100 PE=4 SV=1	Chenopodiaceae	4.09903	1.81313	0	0	3.61341	5.11013	2.33297	0.25313	1.8338	2.59338	0.60844	0.860464	1.69612	0.139859
I_FSs117530	tr|A0A0K9RAL0|A0A0K9RAL0_SPIOL Uncharacterized protein OS=Spinacia oleracea GN=SOVF_088100 PE=4 SV=1	Chenopodiaceae	33.4695	9.26154	17.2907	12.7692	35.6343	6.03197	21.0526	2.3594	22.7021	10.4194	14.2101	5.23096	6.84234	2.69741
I_FSs117581	tr|A0A0J8FWD3|A0A0J8FWD3_BETVU Uncharacterized protein OS=Beta vulgaris subsp. vulgaris GN=BVRB_1g000140 PE=4 SV=1	Chenopodiaceae	0	0	13.7129	9.93836	0	0	0	0	3.63546	1.3799	3.10692	4.39385	0	0
I_FSs117585	tr|T1NC76|T1NC76_TRIUA Uncharacterized protein OS=Triticum urartu PE=4 SV=1	Poaceae	2.29676	1.71509	2.09495	0.934781	5.45347	2.29251	2.57243	0.0146937	1.86949	0.689408	1.45822	0.500172	0.877228	0.593761
I_FSs117586	tr|A0A0J8C6C5|A0A0J8C6C5_BETVU Uncharacterized protein OS=Beta vulgaris subsp. vulgaris GN=BVRB_6g133990 PE=4 SV=1	Chenopodiaceae	2.29676	1.71509	2.09495	0.934781	5.45347	2.29251	2.57243	0.0146937	1.86949	0.689408	1.45822	0.500172	0.877228	0.593761
I_FSs117550	tr|A0A0J8C6C5|A0A0J8C6C5_BETVU Uncharacterized protein OS=Beta vulgaris subsp. vulgaris GN=BVRB_6g133990 PE=4 SV=1	Chenopodiaceae	0	0	0	0	0	0	0	0	8.75985	12.3883	0	0	0	0
I_FSs110616	tr|A0A0D6QRE2|A0A0D6QRE2_ARACU Uncharacterized protein OS=Araucaria cunninghamii PE=3 SV=1	Araucariaceae	5.348	7.56321	1.75733	2.48523	9.47685	13.4023	0	0	7.67254	7.34311	1.6138	0.0578272	1.52757	2.16032
I_FSs110617	tr|A0A0J8BQ09|A0A0J8BQ09_BETVU Uncharacterized protein OS=Beta vulgaris subsp. vulgaris GN=BVRB_9g208840 PE=4 SV=1	Chenopodiaceae	5.1167	7.23611	1.85523	2.62369	2.61324	3.69568	3.58127	0.364132	2.80878	3.97221	2.67565	3.78394	0	0
I_FSs110580	tr|A0A0J8BQ09|A0A0J8BQ09_BETVU Uncharacterized protein OS=Beta vulgaris subsp. vulgaris GN=BVRB_9g208840 PE=4 SV=1	Chenopodiaceae	11.3377	8.29854	3.76868	5.32972	3.20885	0.655622	4.46659	6.31671	9.16924	2.82654	3.91364	3.19215	0	0
I_FSs110593	tr|A0A0J8BZC1|A0A0J8BZC1_BETVU Uncharacterized protein OS=Beta vulgaris subsp. vulgaris GN=BVRB_7g174960 PE=4 SV=1	Chenopodiaceae	1.70378	2.4095	0	0	0	0	0	0	8.614	12.182	1.41594	2.00244	0	0
I_FSs110594	tr|F2DQ77|F2DQ77_HORVD Predicted protein OS=Hordeum vulgare var. distichum PE=2 SV=1	Poaceae	0	0	2.68197	3.79288	0	0	0	0	2.58613	2.35071	5.58012	6.56574	0	0
I_FSs110595	tr|F2EAC6|F2EAC6_HORVD Predicted protein (Fragment) OS=Hordeum vulgare var. distichum PE=2 SV=1	Poaceae	0	0	3.75977	3.92381	0	0	0	0	1.37212	1.94047	4.29542	3.9249	0	0
I_FSs110596	tr|F2EAC6|F2EAC6_HORVD Predicted protein (Fragment) OS=Hordeum vulgare var. distichum PE=2 SV=1	Poaceae	0	0	27.9127	28.4117	0.123475	0.174619	0	0	3.64373	1.91159	5.97856	7.64502	0.117219	0.165772
I_FSs110597	tr|A0A1D1Y258|A0A1D1Y258_9ARAE Glycerol kinase OS=Anthurium amnicola GN=GK PE=4 SV=1	Araceae	0	0	17.175	20.7595	0	0	0	0	2.59904	3.6756	4.95715	5.18678	0	0
I_FSs110600	tr|A0A1D1Y258|A0A1D1Y258_9ARAE Glycerol kinase OS=Anthurium amnicola GN=GK PE=4 SV=1	Araceae	6.1821	8.74281	46.852	24.9755	17.2433	3.87381	24.718	3.70899	12.5636	1.84944	13.7055	3.89474	0	0
I_FSs110648	tr|A0A0J8B809|A0A0J8B809_BETVU Uncharacterized protein OS=Beta vulgaris subsp. vulgaris GN=BVRB_002420 PE=4 SV=1	Chenopodiaceae	3.79809	3.65296	2.0161	1.97142	28.9119	10.2032	18.6053	14.6129	4.52858	0.178028	2.63822	2.12831	6.44224	0.00344361
I_FSs110655	tr|B9T1F9|B9T1F9_RICCO Putative uncharacterized protein OS=Ricinus communis GN=RCOM_0373880 PE=4 SV=1	Euphorbiaceae	7.47926	1.84686	2.02902	2.86947	14.6925	4.23649	13.5365	5.94506	6.04676	6.38989	2.18364	0.614829	2.59068	3.66377
I_FSs110656	tr|A0A0J8CVN7|A0A0J8CVN7_BETVU Uncharacterized protein OS=Beta vulgaris subsp. vulgaris GN=BVRB_2g036080 PE=4 SV=1	Chenopodiaceae	6.08378	2.55471	4.03302	0.327652	11.5955	5.13024	7.69953	4.02127	4.62474	0.302882	3.28095	1.92682	3.31119	2.32238
I_FSs110630	tr|A0A0J8CVN7|A0A0J8CVN7_BETVU Uncharacterized protein OS=Beta vulgaris subsp. vulgaris GN=BVRB_2g036080 PE=4 SV=1	Chenopodiaceae	2.38412	0.0573746	1.04425	1.4768	6.31569	2.21285	4.15883	1.87144	4.00875	0.413127	0.73049	1.03307	0.70215	0.99299
I_FSs110623	tr|A0A0J8BS05|A0A0J8BS05_BETVU Uncharacterized protein OS=Beta vulgaris subsp. vulgaris GN=BVRB_8g193690 PE=4 SV=1	Chenopodiaceae	2.49283	3.5254	1.41723	0.308956	7.27993	2.87976	3.70253	2.29416	2.83471	0.180447	1.04538	0.267586	0.88169	1.2469
I_FSs110636	tr|A0A0J8BS05|A0A0J8BS05_BETVU Uncharacterized protein OS=Beta vulgaris subsp. vulgaris GN=BVRB_8g193690 PE=4 SV=1	Chenopodiaceae	4.90724	6.93988	5.62771	4.20577	12.8994	5.19965	7.70291	7.42163	5.87983	1.49322	1.82526	2.58131	5.6695	2.25256
I_FSs110522	tr|A0A0J8C8X5|A0A0J8C8X5_BETVU Uncharacterized protein OS=Beta vulgaris subsp. vulgaris GN=BVRB_5g119160 PE=4 SV=1	Chenopodiaceae	0	0	0	0	0	0	0	0	6.67764	7.03353	0.203251	0.28744	0	0
I_FSs110529	tr|F2DST0|F2DST0_HORVD Predicted protein OS=Hordeum vulgare var. distichum PE=2 SV=1	Poaceae	2.83454	1.30543	5.4906	2.89799	12.6853	12.4875	4.79217	5.69403	4.31457	2.39979	7.03376	1.36063	0	0
I_FSs110531	tr|A5B3S7|A5B3S7_VITVI Putative uncharacterized protein OS=Vitis vinifera GN=VITISV_032813 PE=4 SV=1	Vitaceae	73.3672	22.3654	55.5356	39.7133	27.2279	16.1261	22.9755	1.65364	133.02	15.8767	62.199	12.3398	0.9547	1.35015
I_FSs110537	tr|A0A0K9QT15|A0A0K9QT15_SPIOL Uncharacterized protein OS=Spinacia oleracea GN=SOVF_151610 PE=4 SV=1	Chenopodiaceae	8.6082	0.17544	7.42901	1.28698	18.5355	5.90441	8.76841	5.5321	8.08154	0.826346	5.10102	0.688022	4.34572	0.0793445
I_FSs110507	tr|A0A0D3D3X6|A0A0D3D3X6_BRAOL Hexosyltransferase OS=Brassica oleracea var. oleracea GN=GAUT10 PE=3 SV=1	Brassicaceae	3.38106	3.17161	1.09583	1.54974	11.8082	0.678398	6.15434	2.68257	6.53683	1.42058	2.19435	0.884492	1.46607	0.937474
I_FSs110513	tr|A0A0J8CR56|A0A0J8CR56_BETVU Uncharacterized protein OS=Beta vulgaris subsp. vulgaris GN=BVRB_4g072600 PE=3 SV=1	Chenopodiaceae	29.978	9.73622	18.6134	3.41144	118.936	39.1688	71.9476	27.6756	14.7433	2.27681	15.1888	6.89472	14.8702	10.776
I_FSs110515	sp|P46297|RS23_FRAAN 40S ribosomal protein S23 OS=Fragaria ananassa GN=RPS23 PE=2 SV=1	Rosaceae	14.9659	9.59541	13.9997	2.12846	17.9605	0.69155	24.7481	3.14323	13.7086	0.327037	8.39369	2.45565	0.898314	0.0776601
I_FSs110567	tr|A0A0K9RGH0|A0A0K9RGH0_SPIOL Uncharacterized protein OS=Spinacia oleracea GN=SOVF_074190 PE=4 SV=1	Chenopodiaceae	3.37301	4.77016	2.95771	4.18284	4.78848	3.62582	7.84159	4.83677	5.186	4.05563	1.19713	0.2568	1.97287	2.79006
I_FSs110541	tr|A0A0J8BWY9|A0A0J8BWY9_BETVU Uncharacterized protein OS=Beta vulgaris subsp. vulgaris GN=BVRB_8g181540 PE=4 SV=1	Chenopodiaceae	0	0	14.2322	17.963	0	0	0	0	4.22199	1.61912	10.1794	10.9852	0	0
I_FSs110653	tr|A0A0K9RZ12|A0A0K9RZ12_SPIOL Uncharacterized protein OS=Spinacia oleracea GN=SOVF_018580 PE=4 SV=1	Chenopodiaceae	4.70238	3.92057	3.98793	4.73177	6.98775	1.17634	6.2766	2.74165	7.01091	4.46778	2.84619	1.22866	1.71613	0.460694
I_FSs110768	tr|A0A0K9QSF4|A0A0K9QSF4_SPIOL Uncharacterized protein OS=Spinacia oleracea GN=SOVF_146250 PE=4 SV=1	Chenopodiaceae	1.34673	0.653073	1.46491	0.432382	9.17547	0.834301	4.5264	2.65671	1.35101	0.524176	2.82057	1.41464	1.53496	0.562694
I_FSs110773	tr|A0A0K9RSB8|A0A0K9RSB8_SPIOL Uncharacterized protein OS=Spinacia oleracea GN=SOVF_034090 PE=3 SV=1	Chenopodiaceae	4.96016	3.60262	0	0	7.7188	0.556783	1.69281	2.394	3.95209	3.78755	0.553775	0.783156	0.812105	1.14849
I_FSs110775	tr|A0A0J8CAT5|A0A0J8CAT5_BETVU Uncharacterized protein OS=Beta vulgaris subsp. vulgaris GN=BVRB_5g113850 PE=4 SV=1	Chenopodiaceae	3.4215	4.83872	0.640535	0.905853	7.13128	4.16221	4.17283	4.72678	4.31456	0.754271	1.29134	1.12226	1.91233	1.70546
I_FSs110746	tr|A0A0J8CIT9|A0A0J8CIT9_BETVU Uncharacterized protein OS=Beta vulgaris subsp. vulgaris GN=BVRB_5g099600 PE=4 SV=1	Chenopodiaceae	0.407995	0.0120067	6.80045	6.6275	0	0	0	0	3.59896	0.585407	9.69681	7.58272	0	0
I_FSs110819	sp|Q8H191|PAO4_ARATH Probable polyamine oxidase 4 OS=Arabidopsis thaliana GN=PAO4 PE=1 SV=1	Brassicaceae	7.10264	6.17694	0	0	3.77075	1.45025	0.546895	0.773426	2.32712	0.765245	1.41614	2.00273	0	0
I_FSs110820	tr|A0A0J8CT27|A0A0J8CT27_BETVU Uncharacterized protein OS=Beta vulgaris subsp. vulgaris GN=BVRB_2g042420 PE=4 SV=1	Chenopodiaceae	0	0	5.06912	0.712636	1.52035	2.15011	2.92738	2.30983	1.13973	1.61183	3.38593	4.78843	1.91134	2.70304
I_FSs110787	tr|A0A0J8CT27|A0A0J8CT27_BETVU Uncharacterized protein OS=Beta vulgaris subsp. vulgaris GN=BVRB_2g042420 PE=4 SV=1	Chenopodiaceae	0	0	2.3362	3.30388	0	0	0	0	2.06257	1.08794	6.83487	0.371684	0	0
I_FSs110789	tr|B9T2B3|B9T2B3_RICCO Methylmalonate-semialdehyde dehydrogenase, putative OS=Ricinus communis GN=RCOM_0410030 PE=4 SV=1	Euphorbiaceae	0	0	0	0	6.81114	2.76017	3.34827	2.58525	3.27307	2.56329	2.15889	3.05313	0	0
I_FSs110801	tr|A0A151THK7|A0A151THK7_CAJCA Retrovirus-related Pol polyprotein from transposon TNT 1-94 OS=Cajanus cajan GN=KK1_012799 PE=4 SV=1	Fabaceae	9.23538	0.92339	11.3753	4.38898	11.1357	1.5987	18.1786	1.82023	6.29278	5.12932	5.20249	2.19465	2.02046	0.400526
I_FSs110735	tr|A0A0K9QTF4|A0A0K9QTF4_SPIOL Uncharacterized protein OS=Spinacia oleracea GN=SOVF_150250 PE=4 SV=1	Chenopodiaceae	4.61648	2.18632	6.50002	5.12622	15.83	1.02728	26.9234	7.43692	3.90942	1.4589	3.01446	0.0697278	1.00477	0.086313
I_FSs110690	tr|E0CSS2|E0CSS2_VITVI Putative uncharacterized protein OS=Vitis vinifera GN=VIT_19s0014g03530 PE=4 SV=1	Vitaceae	1.36233	1.92662	0.871723	1.23279	0	0	9.3591e-09	1.32358e-08	1.79988	2.54542	0.560495	0.79266	0.0183959	0.0260157
I_FSs110691	tr|A0A0D2S5G1|A0A0D2S5G1_GOSRA Uncharacterized protein OS=Gossypium raimondii GN=B456_006G183500 PE=4 SV=1	Malvaceae	8.30383	2.99413	2.55633	1.99143	14.3498	8.12958	7.94552	2.6844	7.98838	0.460623	3.97737	3.02646	2.68873	0.933968
I_FSs110704	tr|B9HCY3|B9HCY3_POPTR AMP deaminase family protein OS=Populus trichocarpa GN=POPTR_0006s10290g PE=4 SV=1	Salicaceae	0	0	9.6761	7.88622	0.48909	0.691678	0	0	3.9442	1.16807	12.5409	9.76597	0	0
I_FSs110675	tr|A0A1D1XN78|A0A1D1XN78_9ARAE Peroxisomal membrane protein PER10 (Fragment) OS=Anthurium amnicola GN=PEX14_8 PE=4 SV=1	Araceae	23.017	3.04381	15.9934	0.787434	21.1745	6.81877	16.1407	2.69584	9.78341	8.14231	4.65374	0.942439	5.80792	5.73095
I_FSs110680	tr|A0A0J8CPW6|A0A0J8CPW6_BETVU Uncharacterized protein OS=Beta vulgaris subsp. vulgaris GN=BVRB_4g078810 PE=4 SV=1	Chenopodiaceae	1.09225	1.54468	5.27534	3.39812	5.55389	6.3207	0.498634	0.705175	3.5095	3.3655	0.495975	0.701415	1.2831	1.81458
I_FSs110696	tr|A0A151SI33|A0A151SI33_CAJCA Uncharacterized protein OS=Cajanus cajan GN=KK1_000684 PE=4 SV=1	Fabaceae	0.498547	0.705053	0.492605	0.696649	175.883	79.3303	176.868	32.8288	0.789594	0.435727	0	0	10.2858	3.76653
I_FSs110727	tr|A0A0J8C596|A0A0J8C596_BETVU Uncharacterized protein OS=Beta vulgaris subsp. vulgaris GN=BVRB_6g136680 PE=4 SV=1	Chenopodiaceae	5.04054	3.665	4.34055	6.13846	0.61903	0.875441	0	0	6.67708	1.51967	1.68292	2.38001	0.731705	1.03479
I_FSs110734	tr|K4BSL3|K4BSL3_SOLLC Uncharacterized protein OS=Solanum lycopersicum PE=4 SV=1	Solanaceae	475.464	15.9834	731.612	293.782	56.9552	34.5736	130.762	49.8817	559.69	136.123	291.324	70.5664	0	0
I_FSs110278	tr|A0A0K9Q9F5|A0A0K9Q9F5_SPIOL Uncharacterized protein OS=Spinacia oleracea GN=SOVF_210310 PE=4 SV=1	Chenopodiaceae	7.21913	7.07173	3.45131	1.77181	12.5872	11.1487	6.99179	1.9762	5.72044	2.40622	6.93189	4.56708	1.93388	1.23423
I_FSs110281	tr|A0A0K9RHU3|A0A0K9RHU3_SPIOL Uncharacterized protein OS=Spinacia oleracea GN=SOVF_069880 PE=4 SV=1	Chenopodiaceae	3.08667	4.36521	0	0	2.44479	0.678016	2.63025	2.06993	5.03782	1.52159	2.40349	1.54757	1.9399	2.74344
I_FSs110276	tr|A0A0K9QND8|A0A0K9QND8_SPIOL Uncharacterized protein OS=Spinacia oleracea GN=SOVF_159690 PE=4 SV=1	Chenopodiaceae	1.02334	1.44722	12.3993	17.5353	0	0	0	0	1.8924	2.67626	5.221	7.38361	0	0
I_FSs110296	tr|A0A1D1Y0L1|A0A1D1Y0L1_9ARAE Uncharacterized protein OS=Anthurium amnicola GN=g.51529 PE=4 SV=1	Araceae	6.5753	2.04599	1.75733	2.48523	1.29252	1.82791	0	0	7.46744	1.01728	2.74057	0.573096	0	0
I_FSs110275	tr|M1AQX7|M1AQX7_SOLTU Uncharacterized protein OS=Solanum tuberosum GN=PGSC0003DMG400010897 PE=4 SV=1	Solanaceae	7.54718	2.25028	2.4682	1.12531	14.8949	8.98661	12.1665	15.1897	8.20278	4.71898	3.39674	1.15746	7.80828	2.70483
I_FSs110322	tr|A0A0J8D8V3|A0A0J8D8V3_BETVU Uncharacterized protein OS=Beta vulgaris subsp. vulgaris GN=BVRB_1g006580 PE=3 SV=1	Chenopodiaceae	6.8002	9.61694	0	0	0.874995	1.23743	0	0	7.85297	4.39217	4.14229	5.85809	0	0
I_FSs110327	tr|A0A0J8BGW9|A0A0J8BGW9_BETVU Uncharacterized protein OS=Beta vulgaris subsp. vulgaris GN=BVRB_9g219200 PE=4 SV=1	Chenopodiaceae	14.295	11.9458	6.78982	5.91464	6.4258	2.43744	3.43344	2.00135	19.3236	4.88703	14.2275	3.63736	1.10303	0.429347
I_FSs110328	tr|A0A0J8CA58|A0A0J8CA58_BETVU Uncharacterized protein OS=Beta vulgaris subsp. vulgaris GN=BVRB_5g115960 PE=4 SV=1	Chenopodiaceae	0	0	3.293	4.5193	0.284352	0.402134	2.19155	1.10915	2.34751	3.31988	1.86682	0.677401	1.40997	1.27353
I_FSs110329	tr|A0A0J8BTK9|A0A0J8BTK9_BETVU Beta-galactosidase OS=Beta vulgaris subsp. vulgaris GN=BVRB_7g170620 PE=3 SV=1	Chenopodiaceae	4.77388	2.37689	1.62474	0.183699	7.40606	2.82162	4.54477	1.23314	4.33177	0.235707	1.69505	0.845869	0	0
I_FSs110305	tr|A0A0J8BTK9|A0A0J8BTK9_BETVU Beta-galactosidase OS=Beta vulgaris subsp. vulgaris GN=BVRB_7g170620 PE=3 SV=1	Chenopodiaceae	3.22692	2.72992	9.23844	6.08205	12.2254	8.68414	6.57084	6.25769	2.96864	0.740475	3.84167	4.53379	0.401938	0.568427
I_FSs110309	tr|A0A0K9R0E6|A0A0K9R0E6_SPIOL Uncharacterized protein OS=Spinacia oleracea GN=SOVF_120910 PE=4 SV=1	Chenopodiaceae	1.83909	2.60087	0.80438	1.13757	14.5649	4.16394	9.10881	8.53518	3.74989	0.351856	1.45273	0.333542	5.72782	0.498609
I_FSs110192	tr|A0A0J8C994|A0A0J8C994_BETVU Uncharacterized protein OS=Beta vulgaris subsp. vulgaris GN=BVRB_6g138290 PE=4 SV=1	Chenopodiaceae	2.72009	3.84678	0	0	2.4059	1.54727	1.13085	0.121912	5.1133	0.517687	2.5717	1.3843	0.871605	1.23264
I_FSs110172	tr|A0A0K9QF19|A0A0K9QF19_SPIOL Uncharacterized protein (Fragment) OS=Spinacia oleracea GN=SOVF_193340 PE=4 SV=1	Chenopodiaceae	0	0	3.48532	4.92899	0	0	0	0	1.84736	0.790609	0	0	0	0
I_FSs110175	tr|A0A072VEJ4|A0A072VEJ4_MEDTR Mannose-P-dolichol utilization defect 1-like protein OS=Medicago truncatula GN=MTR_1g018800 PE=4 SV=1	Fabaceae	4.09337	5.78889	0	0	0	0	0	0	9.53299	11.9428	0.479258	0.677772	0	0
I_FSs110170	tr|A2YH33|A2YH33_ORYSI Putative uncharacterized protein OS=Oryza sativa subsp. indica GN=OsI_24497 PE=4 SV=1	Poaceae	0	0	3.41528	1.13486	0	0	0	0	5.88981	0.610855	6.07253	6.67844	0	0
I_FSs110181	tr|A0A0D6QZZ0|A0A0D6QZZ0_ARACU Uncharacterized protein OS=Araucaria cunninghamii PE=3 SV=1	Araucariaceae	17.5541	3.7355	7.81424	6.28302	7.65863	3.83474	7.99798	0.341412	15.0298	0.472277	8.19838	3.17424	1.18871	0.100925
I_FSs110188	tr|A0A0J8CVA4|A0A0J8CVA4_BETVU Uncharacterized protein OS=Beta vulgaris subsp. vulgaris GN=BVRB_3g051720 PE=4 SV=1	Chenopodiaceae	3.14053	0.0344432	2.04243	2.88843	0.909843	0.280039	0.717377	0.393113	7.85461	3.04097	4.61827	2.38734	0.98944	1.39928
I_FSs110189	tr|E2DN01|E2DN01_BETVU Putative uncharacterized protein OS=Beta vulgaris PE=4 SV=1	Chenopodiaceae	2.76422	0.757219	4.12853	1.75955	0.375917	0.531627	0.525505	0.743176	7.11559	1.85501	3.30628	0.765988	0.347637	0.491632
I_FSs110239	tr|E2DN01|E2DN01_BETVU Putative uncharacterized protein OS=Beta vulgaris PE=4 SV=1	Chenopodiaceae	10.0252	6.59504	4.14233	4.05891	15.6319	7.29904	10.4238	8.47417	5.00536	0.956228	4.41011	5.3099	1.35288	0.739739
I_FSs110250	tr|A0A061GZP8|A0A061GZP8_THECC Nitrilase-like protein 1 isoform 1 OS=Theobroma cacao GN=TCM_041385 PE=4 SV=1	Malvaceae	0	0	25.2028	0.620769	0	0	0	0	3.72836	0.128022	10.7415	6.78342	0	0
I_FSs110251	tr|A0A0D2NGP9|A0A0D2NGP9_9CHLO Uncharacterized protein OS=Monoraphidium neglectum GN=MNEG_3789 PE=4 SV=1	Unknown	3.14402	3.15271	0.894875	1.26554	10.3412	3.71061	6.5648	1.71053	5.09643	5.10409	3.77063	0.12817	1.4755	1.16539
I_FSs110252	tr|A0A0K9RW81|A0A0K9RW81_SPIOL Uncharacterized protein OS=Spinacia oleracea GN=SOVF_027540 PE=4 SV=1	Chenopodiaceae	0	0	1.59385	2.25404	7.09235	10.0301	5.25526	3.42202	2.8517	0.528852	1.81014	0.493787	5.79382	3.72215
I_FSs110213	tr|A0A0K9RW81|A0A0K9RW81_SPIOL Uncharacterized protein OS=Spinacia oleracea GN=SOVF_027540 PE=4 SV=1	Chenopodiaceae	0.0927575	0.131179	3.03646	1.87204	0	0	0	0	2.17621	2.14176	7.38244	0.592379	0.062988	0.0890785
I_FSs110214	tr|A0A1D1Z2K3|A0A1D1Z2K3_9ARAE General transcriptional corepressor ssn6 OS=Anthurium amnicola GN=ssn6_0 PE=4 SV=1	Araceae	0.0927575	0.131179	3.03646	1.87204	0	0	0	0	2.17621	2.14176	7.38244	0.592379	0.062988	0.0890785
I_FSs110216	tr|A0A1D1Z2K3|A0A1D1Z2K3_9ARAE General transcriptional corepressor ssn6 OS=Anthurium amnicola GN=ssn6_0 PE=4 SV=1	Araceae	1.40323	1.21302	31.2831	27.3892	0	0	0	0	5.33113	0.134067	4.81289	5.98304	0	0
I_FSs110223	tr|A0A1D1YQM9|A0A1D1YQM9_9ARAE Putative mitochondrial phosphate carrier protein OS=Anthurium amnicola GN=SPBC1703.13c_1 PE=4 SV=1	Araceae	3.1498	4.45448	0	0	0	0	0	0	6.3497	8.97983	0	0	0	0
I_FSs110457	tr|A0A151UH82|A0A151UH82_CAJCA 3-dehydroquinate synthase (Fragment) OS=Cajanus cajan GN=KK1_050315 PE=4 SV=1	Fabaceae	7.50197	1.75884	6.36774	0.905182	39.9286	18.9174	43.4727	13.116	6.10077	0.401806	4.3221	3.43858	2.36172	0.636248
I_FSs110459	tr|A0A0K9RAG3|A0A0K9RAG3_SPIOL Uncharacterized protein OS=Spinacia oleracea GN=SOVF_093170 PE=3 SV=1	Chenopodiaceae	63.3145	20.0735	27.2412	3.45429	414.707	200.655	207.708	99.8456	58.0982	2.13893	42.5422	10.3245	63.0575	12.3074
I_FSs110431	tr|A0A0E0AH67|A0A0E0AH67_9ORYZ Uncharacterized protein OS=Oryza glumipatula PE=3 SV=1	Poaceae	0	0	0.079222	0.112037	0	0	0	0	1.57333	2.22503	0	0	1.58093	2.23577
I_FSs110422	tr|A0A0J8CHR8|A0A0J8CHR8_BETVU Uncharacterized protein OS=Beta vulgaris subsp. vulgaris GN=BVRB_4g086330 PE=4 SV=1	Chenopodiaceae	4.10352	0.0474893	4.29914	3.35039	4.53908	0.497365	3.37523	1.32276	9.89106	1.32957	7.11463	5.99086	0.647185	0.915258
I_FSs110433	tr|A0A0K9RVN2|A0A0K9RVN2_SPIOL Uncharacterized protein OS=Spinacia oleracea GN=SOVF_023560 PE=4 SV=1	Chenopodiaceae	4.94566	4.2399	0.88794	1.25574	4.43272	4.85869	1.64552	1.03504	4.71516	2.26747	3.37731	3.00624	0	0
I_FSs110492	tr|A0A0J8D6A8|A0A0J8D6A8_BETVU Uncharacterized protein OS=Beta vulgaris subsp. vulgaris GN=BVRB_1g009330 PE=4 SV=1	Chenopodiaceae	0.15577	0.220291	43.6332	32.8504	0.105257	0.148856	0	0	25.5172	8.60443	29.9299	27.3124	0.400463	0.566341
I_FSs110498	tr|F2E051|F2E051_HORVD Predicted protein OS=Hordeum vulgare var. distichum PE=2 SV=1	Poaceae	18.9743	26.8337	5.04805	3.71172	24.9559	25.4355	19.3635	14.8122	5.23604	3.28469	0.626075	0.885404	1.74879	0.143826
I_FSs110500	tr|A0A0K9RQV3|A0A0K9RQV3_SPIOL Uncharacterized protein OS=Spinacia oleracea GN=SOVF_038820 PE=4 SV=1	Chenopodiaceae	4.0413	4.64944	5.27655	7.46217	6.32104	3.29247	3.32428	3.3581	5.98293	3.24952	3.48943	2.65106	1.49322	0.58337
I_FSs110466	tr|A0A0K9QGK3|A0A0K9QGK3_SPIOL Uncharacterized protein OS=Spinacia oleracea GN=SOVF_186870 PE=4 SV=1	Chenopodiaceae	6.3944	4.32041	1.34834	1.90683	26.5394	13.2065	10.1462	12.5827	8.21131	2.35611	0.696715	0.985304	3.1106	4.39905
I_FSs110472	tr|A0A0J8C8G6|A0A0J8C8G6_BETVU Uncharacterized protein OS=Beta vulgaris subsp. vulgaris GN=BVRB_6g138020 PE=4 SV=1	Chenopodiaceae	1.40847	1.99188	0	0	0	0	0.62799	0.888112	3.95191	0.402089	2.64275	1.42536	0	0
I_FSs110477	tr|A0A0K9QQY1|A0A0K9QQY1_SPIOL Formin-like protein (Fragment) OS=Spinacia oleracea GN=SOVF_158030 PE=3 SV=1	Chenopodiaceae	2.44467	3.45729	0	0	0	0	0	0	10.7753	12.7698	0.5376	0.760281	0	0
I_FSs110479	tr|A0A1D1Z2H6|A0A1D1Z2H6_9ARAE Putative succinate dehydrogenase [ubiquinone] flavoprotein subunit, mitochondrial (Fragment) OS=Anthurium amnicola GN=sdh1_2 PE=4 SV=1	Araceae	2.31593	3.27521	1.0063	1.42312	0	0	0	0	2.22287	0.221473	3.12088	4.4136	0	0
I_FSs110373	tr|A0A068VLD6|A0A068VLD6_COFCA Uncharacterized protein OS=Coffea canephora GN=GSCOC_T00006230001 PE=4 SV=1	Rubiaceae	9.4525	4.77693	5.48161	1.27815	9.91361	4.31151	6.32695	2.40915	13.2813	1.96144	9.39705	1.16312	1.31697	0.119374
I_FSs110376	tr|A0A0K9QVS5|A0A0K9QVS5_SPIOL Uncharacterized protein OS=Spinacia oleracea GN=SOVF_135910 PE=4 SV=1	Chenopodiaceae	11.6669	6.37091	1.56972	2.21992	6.22842	2.17834	5.64842	2.71381	5.17614	1.31958	2.85424	1.99486	1.47272	0.123277
I_FSs110379	tr|A0A0K9RRR9|A0A0K9RRR9_SPIOL Uncharacterized protein OS=Spinacia oleracea GN=SOVF_036800 PE=4 SV=1	Chenopodiaceae	4.71924	6.67401	5.42394	4.03216	16.2016	8.19558	9.21251	4.64073	5.79214	0.599959	1.99367	2.81947	0	0
I_FSs110341	tr|A0A0J8C937|A0A0J8C937_BETVU Uncharacterized protein OS=Beta vulgaris subsp. vulgaris GN=BVRB_5g118650 PE=4 SV=1	Chenopodiaceae	10.3339	9.98694	1.1413	1.61404	21.791	7.9097	10.8772	0.741826	4.06201	2.64625	3.1134	1.70325	2.98489	1.18479
I_FSs110342	tr|A0A0K9RGL7|A0A0K9RGL7_SPIOL Uncharacterized protein OS=Spinacia oleracea GN=SOVF_068680 PE=4 SV=1	Chenopodiaceae	10.3339	9.98694	1.1413	1.61404	21.791	7.9097	10.8772	0.741826	4.06201	2.64625	3.1134	1.70325	2.98489	1.18479
I_FSs110349	tr|A0A0K9RGL7|A0A0K9RGL7_SPIOL Uncharacterized protein OS=Spinacia oleracea GN=SOVF_068680 PE=4 SV=1	Chenopodiaceae	6.84777	4.87795	2.7022	0.630471	7.41005	5.62228	4.58451	2.54915	7.6578	0.738736	2.58739	2.08302	1.10544	0.0943705
I_FSs110350	tr|A0A0J8F264|A0A0J8F264_BETVU Uncharacterized protein OS=Beta vulgaris subsp. vulgaris GN=BVRB_6g127370 PE=4 SV=1	Chenopodiaceae	1.92982	2.72917	0.620155	0.877032	7.05925	5.67248	4.1956	3.08427	4.47899	1.79438	0.967195	1.36782	0.302658	0.428023
I_FSs110368	tr|A0A0J8F264|A0A0J8F264_BETVU Uncharacterized protein OS=Beta vulgaris subsp. vulgaris GN=BVRB_6g127370 PE=4 SV=1	Chenopodiaceae	0	0	14.2545	14.9116	0	0	0	0	2.98059	1.13733	8.44328	6.51842	0.69686	0.985509
I_FSs110419	tr|A9RPF5|A9RPF5_PHYPA Predicted protein OS=Physcomitrella patens subsp. patens GN=PHYPADRAFT_117432 PE=4 SV=1	Funariaceae	0	0	1.31093	1.85394	0	0	5.07495	7.17706	0	0	0	0	1.0027	1.41803
I_FSs110420	tr|A0A0J8CBE2|A0A0J8CBE2_BETVU Uncharacterized protein OS=Beta vulgaris subsp. vulgaris GN=BVRB_6g129640 PE=4 SV=1	Chenopodiaceae	6.62369	4.33433	1.73532	2.33705	20.2775	4.09309	7.0988	10.0392	7.52205	0.217478	3.41996	1.00947	2.93112	3.80437
I_FSs110390	tr|A0A0J8CBE2|A0A0J8CBE2_BETVU Uncharacterized protein OS=Beta vulgaris subsp. vulgaris GN=BVRB_6g129640 PE=4 SV=1	Chenopodiaceae	3.96357	2.7136	1.74524	1.88066	2.06685	1.37489	0.45393	0.0941032	7.5552	0.373706	5.94685	2.43117	0.130938	0.185174
I_FSs110388	tr|B9RD38|B9RD38_RICCO Pentatricopeptide repeat-containing protein, putative OS=Ricinus communis GN=RCOM_1609310 PE=3 SV=1	Euphorbiaceae	3.48012	0.902841	3.2555	0.399049	8.61122	2.43128	5.31179	1.54181	4.1234	1.75211	1.72616	1.83739	1.3857	0.157268
I_FSs110380	tr|A0A0J8FQH3|A0A0J8FQH3_BETVU Uncharacterized protein OS=Beta vulgaris subsp. vulgaris GN=BVRB_2g032050 PE=4 SV=1	Chenopodiaceae	3.82564	2.84738	0.76374	1.08009	34.153	4.19746	18.3654	14.4395	4.4752	0.184527	2.82849	2.14323	5.90528	0.337615
I_FSs110391	tr|A0A0K9R1H1|A0A0K9R1H1_SPIOL Uncharacterized protein OS=Spinacia oleracea GN=SOVF_124050 PE=4 SV=1	Chenopodiaceae	4.72679	2.0581	0	0	41.84	28.7375	37.6895	34.2052	2.99513	0.312329	1.59844	0.320765	7.70784	0.630096
I_FSs111239	tr|A0A0K9R1H1|A0A0K9R1H1_SPIOL Uncharacterized protein OS=Spinacia oleracea GN=SOVF_124050 PE=4 SV=1	Chenopodiaceae	4.22284	3.04003	2.3347	0.648403	4.54653	3.43719	1.87837	1.46702	3.97473	2.50522	2.4234	3.4272	0	0
I_FSs111207	tr|A0A0K9RUY0|A0A0K9RUY0_SPIOL Uncharacterized protein OS=Spinacia oleracea GN=SOVF_031030 PE=4 SV=1	Chenopodiaceae	8.58201	0.493094	3.27289	4.62856	25.6752	11.0582	79.0387	55.2395	10.394	6.45121	6.95412	0.903286	2.34288	3.31334
I_FSs111209	tr|A0A0K9RND0|A0A0K9RND0_SPIOL Uncharacterized protein OS=Spinacia oleracea GN=SOVF_047480 PE=4 SV=1	Chenopodiaceae	3.45869	4.89132	2.58106	3.65016	17.2475	5.86715	6.7661	9.56871	1.80973	0.598014	0	0	6.05619	4.92305
I_FSs111211	tr|A0A0K9RND0|A0A0K9RND0_SPIOL Uncharacterized protein OS=Spinacia oleracea GN=SOVF_047480 PE=4 SV=1	Chenopodiaceae	10.9288	11.2404	10.8479	8.06431	38.1194	13.9631	15.1565	8.01413	5.01509	0.498949	1.32911	1.87965	3.6193	2.32956
I_FSs111215	tr|A0A0K9Q6K0|A0A0K9Q6K0_SPIOL Uncharacterized protein (Fragment) OS=Spinacia oleracea GN=SOVF_216720 PE=4 SV=1	Chenopodiaceae	4.65905	3.21271	1.56972	2.21992	10.9031	2.15936	8.05369	0.841089	6.31745	1.43348	4.86407	5.37099	0.779945	1.10301
I_FSs111235	tr|A0A0J8BSB4|A0A0J8BSB4_BETVU Uncharacterized protein OS=Beta vulgaris subsp. vulgaris GN=BVRB_8g193780 PE=4 SV=1	Chenopodiaceae	7.44201	3.329	1.67199	2.36454	14.4164	9.88256	7.29758	2.22195	5.55658	3.1043	1.12194	1.58667	3.84214	0.775102
I_FSs111273	tr|A0A0J8BTD7|A0A0J8BTD7_BETVU Thymidine kinase OS=Beta vulgaris subsp. vulgaris GN=BVRB_8g184730 PE=3 SV=1	Chenopodiaceae	0.205538	0.290675	5.69407	2.14827	0	0	0	0	4.79469	3.69955	9.7449	6.82004	0	0
I_FSs111278	tr|F2DT78|F2DT78_HORVD Adenylosuccinate lyase OS=Hordeum vulgare var. distichum PE=2 SV=1	Poaceae	0	0	0	0	0	0	0	0	0	0	8.5472	3.74909	0	0
I_FSs111255	tr|A0A1D1Z372|A0A1D1Z372_9ARAE High-affinity glucose transporter (Fragment) OS=Anthurium amnicola GN=HGT1_0 PE=4 SV=1	Araceae	3.07693	1.49332	1.35903	1.92197	9.40917	0.161652	19.7736	8.2262	3.94998	1.02501	1.76534	1.15607	4.43454	2.37474
I_FSs111143	tr|A0A0J8EZ84|A0A0J8EZ84_BETVU Uncharacterized protein OS=Beta vulgaris subsp. vulgaris GN=BVRB_6g138090 PE=4 SV=1	Chenopodiaceae	15.9892	18.9857	0	0	21.7545	17.9702	15.2416	15.7322	10.886	7.7605	2.15674	1.39876	3.05515	4.32063
I_FSs111149	tr|A0A0K9QZI3|A0A0K9QZI3_SPIOL Elongation factor Ts, mitochondrial OS=Spinacia oleracea GN=EFTS PE=3 SV=1	Chenopodiaceae	1.97988	2.79998	4.89466	1.50228	7.50697	7.74371	0.67484	0.954368	0.803345	1.1361	2.87636	0.442451	0	0
I_FSs111150	tr|A0A022Q456|A0A022Q456_ERYGU Uncharacterized protein OS=Erythranthe guttata GN=MIMGU_mgv1a013134mg PE=4 SV=1	Phrymaceae	16.5972	1.20915	1.25171	1.77018	51.3722	32.2642	24.5218	12.4905	13.9043	3.81329	7.34648	1.49337	9.52184	0.848472
I_FSs111159	sp|P34091|RL6_MESCR 60S ribosomal protein L6 OS=Mesembryanthemum crystallinum GN=RPL6 PE=2 SV=1	Aizoaceae	0	0	8.08376	2.89567	0	0	0	0	2.20967	0.428012	6.20552	4.38865	0.276628	0.391212
I_FSs111131	tr|D8TC72|D8TC72_SELML Putative uncharacterized protein OS=Selaginella moellendorffii GN=SELMODRAFT_431316 PE=4 SV=1	Selaginellaceae	6.6788	9.44525	0	0	15.9871	1.71671	9.6062	2.98809	5.16395	2.6747	2.09014	2.9559	1.03686	1.46635
I_FSs111134	tr|A0A0J8BV35|A0A0J8BV35_BETVU Uncharacterized protein OS=Beta vulgaris subsp. vulgaris GN=BVRB_7g171350 PE=4 SV=1	Chenopodiaceae	45.2503	0.890955	38.304	9.65038	39.7717	16.611	35.4929	3.90238	35.5042	1.36578	20.0383	14.1534	2.73023	0.545731
I_FSs111186	tr|A0A0J8ECF8|A0A0J8ECF8_BETVU Uncharacterized protein OS=Beta vulgaris subsp. vulgaris GN=BVRB_9g219890 PE=4 SV=1	Chenopodiaceae	0	0	4.56133	4.35016	0	0	0	0	2.50148	0.496877	4.96807	0.552993	0	0
I_FSs111197	tr|M5WU61|M5WU61_PRUPE Uncharacterized protein OS=Prunus persica GN=PRUPE_ppa005410mg PE=4 SV=1	Rosaceae	17.1166	4.09662	15.393	17.7611	23.9297	19.8501	9.91898	0.883622	14.1933	11.6652	15.7848	7.83269	3.03831	1.20597
I_FSs111199	tr|A0A0K9RDT5|A0A0K9RDT5_SPIOL Uncharacterized protein OS=Spinacia oleracea GN=SOVF_084040 PE=4 SV=1	Chenopodiaceae	0	0	19.5364	24.6282	0	0	0	0	2.52537	0.627041	4.55986	6.44862	0	0
I_FSs111165	tr|A0A1D1YFG2|A0A1D1YFG2_9ARAE Carnitine O-acetyltransferase, mitochondrial OS=Anthurium amnicola GN=CAT2_2 PE=4 SV=1	Araceae	0.153355	0.216876	6.61267	5.79931	0	0	0	0	3.57959	0.871502	7.90023	6.62272	0	0
I_FSs111166	tr|C1E9R7|C1E9R7_MICCC Uncharacterized protein OS=Micromonas commoda (strain RCC299 / NOUM17 / CCMP2709) GN=MICPUN_97627 PE=4 SV=1	Mamiellaceae	0.151013	0.213565	5.62287	2.70279	0	0	0	0	3.02423	1.80051	7.74953	6.25348	0.097094	0.137312
I_FSs111172	tr|A0A1D6ME77|A0A1D6ME77_MAIZE Uncharacterized protein OS=Zea mays PE=4 SV=1	Poaceae	7.13464	6.69978	1.92769	0.523584	4.89217	3.37326	1.62721	0.894688	6.22785	2.40608	3.71317	0.604074	0.74564	1.05449
I_FSs111177	tr|A0A0K9RKW7|A0A0K9RKW7_SPIOL Uncharacterized protein OS=Spinacia oleracea GN=SOVF_054610 PE=4 SV=1	Chenopodiaceae	0	0	0	0	0	0	0	0	22.0806	28.2066	0.323852	0.163243	0	0
I_FSs111399	tr|W9SEA2|W9SEA2_9ROSA Putative disease resistance protein OS=Morus notabilis GN=L484_024053 PE=3 SV=1	Cannabaceae	5.70595	7.03323	1.91872	1.39567	6.6764	1.7511	2.82877	1.38711	4.61769	0.898704	1.75433	1.73943	2.00986	0.875681
I_FSs111381	tr|A0A0K9RU16|A0A0K9RU16_SPIOL Uncharacterized protein OS=Spinacia oleracea GN=SOVF_034350 PE=4 SV=1	Chenopodiaceae	3.48235	2.44121	6.32013	2.40713	10.456	3.40852	12.1671	8.16977	7.81836	0.75688	5.84213	3.44551	2.78597	0.556917
I_FSs111384	tr|A0A0K9RYK1|A0A0K9RYK1_SPIOL Protein-S-isoprenylcysteine O-methyltransferase OS=Spinacia oleracea GN=SOVF_020120 PE=3 SV=1	Chenopodiaceae	5.60472	1.47259	1.50084	2.12251	12.6862	11.568	5.04635	4.60283	4.3107	1.11458	1.7249	0.467709	0.666135	0.942057
I_FSs111391	tr|A0A0K9RFI5|A0A0K9RFI5_SPIOL Uncharacterized protein OS=Spinacia oleracea GN=SOVF_077490 PE=4 SV=1	Chenopodiaceae	0.590405	0.834959	35.2938	19.4621	0	0	0	0	6.89548	5.24619	5.33314	5.0673	0	0
I_FSs111392	tr|A0A0D6QSF5|A0A0D6QSF5_ARACU Uncharacterized protein OS=Araucaria cunninghamii PE=4 SV=1	Araucariaceae	3.99732	3.38109	0	0	9.59672	7.73515	5.3926	2.9922	1.8678	2.64148	2.97666	1.22128	5.21383	0.446587
I_FSs111394	tr|M5WHA5|M5WHA5_PRUPE Uncharacterized protein OS=Prunus persica GN=PRUPE_ppa007402mg PE=4 SV=1	Rosaceae	0.46818	0.662107	0.60102	0.849971	0	0	0	0	7.7935	11.0217	3.47654	1.59178	0	0
I_FSs111435	sp|Q9AYP9|LECC_PHYAM Lectin-C OS=Phytolacca americana PE=1 SV=1	Phytolaccaceae	7.66926	5.05728	10.5055	7.17674	9.33036	2.43802	5.8631	2.19991	11.0489	1.45721	6.11229	1.70643	1.32629	1.18184
I_FSs111442	tr|A0A0K9RUC1|A0A0K9RUC1_SPIOL Uncharacterized protein OS=Spinacia oleracea GN=SOVF_027290 PE=4 SV=1	Chenopodiaceae	2.21533	3.13295	4.50251	6.36752	9.72293	1.00418	16.009	6.49845	2.70384	0.502696	2.23881	1.19448	0.666135	0.942057
I_FSs111443	tr|A0A0K9QTQ1|A0A0K9QTQ1_SPIOL Uncharacterized protein OS=Spinacia oleracea GN=SOVF_142800 PE=4 SV=1	Chenopodiaceae	2.7933	1.62492	3.7309	0.552795	9.15628	2.36799	7.08785	4.84488	4.19982	0.22293	4.48826	1.80736	4.80367	2.14037
I_FSs111421	tr|B9RIK4|B9RIK4_RICCO Cyclic nucleotide-gated ion channel, putative OS=Ricinus communis GN=RCOM_1579800 PE=4 SV=1	Euphorbiaceae	3.09965	4.38357	4.48116	2.67501	8.3279	2.72066	16.2435	1.2327	5.68011	0.959565	3.93429	1.74135	1.30021	0.109545
I_FSs111423	tr|A0A067EZQ9|A0A067EZQ9_CITSI Uncharacterized protein OS=Citrus sinensis GN=CISIN_1g017996mg PE=4 SV=1	Rutaceae	6.01151	4.79196	3.8235	0.658734	25.3814	0.00742462	15.9027	4.37225	7.57021	0.693622	4.85018	2.49326	4.07235	0.466754
I_FSs111424	sp|Q9LU46|RH35_ARATH DEAD-box ATP-dependent RNA helicase 35 OS=Arabidopsis thaliana GN=RH35 PE=2 SV=1	Brassicaceae	5.02693	4.90763	1.96061	2.77272	21.8908	12.163	14.6599	10.1804	5.48853	1.75903	3.9525	2.37313	4.87973	1.05474
I_FSs111308	tr|A0A061FR73|A0A061FR73_THECC DEAD-box ATP-dependent RNA helicase 35 isoform 1 OS=Theobroma cacao GN=TCM_044716 PE=4 SV=1	Malvaceae	2.26657	3.20541	0	0	0	0	0	0	6.42371	7.55019	1.70318	2.40867	0	0
I_FSs111324	tr|D8UMX6|D8UMX6_VOLCA Putative uncharacterized protein OS=Volvox carteri f. nagariensis GN=VOLCADRAFT_101523 PE=4 SV=1	Volvocaceae	16.7768	23.726	5.82287	1.30118	9.8078	1.87115	14.0308	8.19035	20.6559	2.65568	7.55729	9.00361	1.8901	2.67301
I_FSs111328	tr|A0A0J8C0B4|A0A0J8C0B4_BETVU Uncharacterized protein OS=Beta vulgaris subsp. vulgaris GN=BVRB_6g155270 PE=4 SV=1	Chenopodiaceae	4.84879	2.93309	5.35211	0.144335	8.03174	3.1955	6.78289	1.49422	4.6634	2.90307	3.43162	0.885899	1.7706	1.13365
I_FSs111292	tr|A0A0J8BGF9|A0A0J8BGF9_BETVU Uncharacterized protein OS=Beta vulgaris subsp. vulgaris GN=BVRB_3g066690 PE=4 SV=1	Chenopodiaceae	0.57979	0.819947	4.56304	6.45311	1.18604	1.67731	1.34837	1.21871	6.84319	1.05716	1.96392	0.499932	0	0
I_FSs111293	tr|M0VZS1|M0VZS1_HORVD Uncharacterized protein OS=Hordeum vulgare var. distichum PE=4 SV=1	Poaceae	0	0	0	0	0	0	0	0	9.15634	8.76383	0	0	0	0
I_FSs111307	tr|M0UTP0|M0UTP0_HORVD Uncharacterized protein OS=Hordeum vulgare var. distichum PE=4 SV=1	Poaceae	66.3013	18.4798	58.7703	6.88651	99.5301	22.2129	72.4415	6.05998	65.5025	10.9406	44.8067	2.65943	18.2026	3.64959
I_FSs111318	tr|M5XNG0|M5XNG0_PRUPE Uncharacterized protein OS=Prunus persica GN=PRUPE_ppa011574mg PE=4 SV=1	Rosaceae	22.388	2.07904	20.3457	0.0841457	11.0349	4.89326	8.5764	2.21904	17.1427	3.84751	10.496	1.15953	2.35978	0.922279
I_FSs111356	tr|A0A0K9QAW4|A0A0K9QAW4_SPIOL Uncharacterized protein OS=Spinacia oleracea GN=SOVF_200090 PE=4 SV=1	Chenopodiaceae	2.40588	2.021	0.475658	0.672682	78.0597	17.3284	44.4188	36.2907	1.95361	0.519023	1.07539	0.55455	24.3927	0.152806
I_FSs111357	tr|A0A067F3B7|A0A067F3B7_CITSI Uncharacterized protein OS=Citrus sinensis GN=CISIN_1g003469mg PE=4 SV=1	Rutaceae	2.49297	1.90081	0.473489	0.163318	65.1746	19.273	33.1975	26.0245	0.966746	0.189227	0.806467	0.0738248	17.1944	0.24678
I_FSs111369	tr|W9R034|W9R034_9ROSA Subtilisin-like protease OS=Morus notabilis GN=L484_016852 PE=3 SV=1	Cannabaceae	0.534215	0.755494	0	0	0	0	0	0	16.214	22.1016	0.808325	1.14314	0	0
I_FSs111342	tr|A0A1D1ZAS2|A0A1D1ZAS2_9ARAE Putative transporter C11D3.18C OS=Anthurium amnicola GN=SPAC11D3.18c_4 PE=4 SV=1	Araceae	0	0	4.21774	5.96479	6.59974	5.05859	4.1357	4.14251	3.05289	2.38779	1.57466	0.317491	0	0
I_FSs111343	tr|A0A0K9R1Z2|A0A0K9R1Z2_SPIOL Uncharacterized protein OS=Spinacia oleracea GN=SOVF_116130 PE=4 SV=1	Chenopodiaceae	0.523	0.739634	1.19956	0.2427	7.28642	0.842991	3.83176	1.66618	1.86833	0.2061	1.32201	1.86961	0.99582	1.4083
I_FSs111350	tr|A0A0K9R1Z2|A0A0K9R1Z2_SPIOL Uncharacterized protein OS=Spinacia oleracea GN=SOVF_116130 PE=4 SV=1	Chenopodiaceae	0	0	6.85849	8.44061	0	0	0	0	3.94964	0.688694	6.40252	4.52531	0	0
I_FSs110889	tr|D8SAX2|D8SAX2_SELML Putative uncharacterized protein OS=Selaginella moellendorffii GN=SELMODRAFT_419906 PE=4 SV=1	Selaginellaceae	8.80904	5.53107	0	0	3.70779	1.74185	0	0	4.91061	2.19076	5.80627	6.06872	0.823515	1.16463
I_FSs110901	tr|A0A0K9RZA0|A0A0K9RZA0_SPIOL Uncharacterized protein OS=Spinacia oleracea GN=SOVF_012430 PE=4 SV=1	Chenopodiaceae	2.61915	0.0775838	2.25861	3.19416	1.50779	0.304445	2.14317	1.33604	9.62644	7.88787	2.91917	4.12832	0	0
I_FSs110902	tr|A0A0J8BXN4|A0A0J8BXN4_BETVU Uncharacterized protein OS=Beta vulgaris subsp. vulgaris GN=BVRB_7g164370 PE=4 SV=1	Chenopodiaceae	3.77058	1.0725	0.99195	1.40283	1.01525	1.43578	5.53322	1.81257	4.13968	0.138763	3.05235	2.89622	1.91357	1.22584
I_FSs110908	tr|A0A0J8BXN4|A0A0J8BXN4_BETVU Uncharacterized protein OS=Beta vulgaris subsp. vulgaris GN=BVRB_7g164370 PE=4 SV=1	Chenopodiaceae	62.097	44.4006	18.1651	19.1855	29.3003	38.0574	56.9155	61.5982	27.3322	5.5003	59.6378	61.2414	0.367496	0.519718
I_FSs110919	tr|A0A0K9QXT9|A0A0K9QXT9_SPIOL Uncharacterized protein OS=Spinacia oleracea GN=SOVF_129080 PE=4 SV=1	Chenopodiaceae	0	0	0	0	0	0	0	0	7.50592	8.88702	0.5331	0.753917	0	0
I_FSs110961	tr|A0A1D1ZED5|A0A1D1ZED5_9ARAE Endochitinase 1 OS=Anthurium amnicola GN=CTS1_1 PE=4 SV=1	Araceae	2.53747	1.21081	0	0	25.2413	29.2883	63.6603	37.5166	1.7418	1.35344	10.8937	14.2685	2.63716	2.08822
I_FSs110968	tr|M5VHZ4|M5VHZ4_PRUPE Uncharacterized protein OS=Prunus persica GN=PRUPE_ppa021584mg PE=4 SV=1	Rosaceae	4.93337	6.97683	4.29794	0.457498	12.5634	0.839901	7.85691	1.39249	7.66762	1.26303	3.36692	0.833792	3.64464	0.416394
I_FSs110969	tr|A0A0L9TID8|A0A0L9TID8_PHAAN Uncharacterized protein OS=Phaseolus angularis GN=LR48_Vigan1082s000800 PE=3 SV=1	Fabaceae	10.2463	3.1393	5.89868	4.13841	11.5516	4.44889	9.72555	2.30127	5.38321	2.35998	3.96091	0.0186535	1.97472	1.7821
I_FSs110932	tr|A0A0J8BZJ5|A0A0J8BZJ5_BETVU Structure-specific endonuclease subunit SLX1 homolog OS=Beta vulgaris subsp. vulgaris GN=BVRB_7g175710 PE=3 SV=1	Chenopodiaceae	7.19294	3.54377	1.59385	2.25404	26.8502	4.37749	18.9794	13.4742	7.85386	4.09888	2.69913	3.81715	5.88213	1.61128
I_FSs110934	tr|A5AK38|A5AK38_VITVI Putative uncharacterized protein OS=Vitis vinifera GN=VITISV_043788 PE=4 SV=1	Vitaceae	3.48521	2.22403	2.64595	3.05865	7.84969	3.5149	5.89106	5.75452	5.94413	1.02627	2.56916	0.8302	0.652286	0.0587075
I_FSs110844	tr|A0A0D3G5Q6|A0A0D3G5Q6_9ORYZ Uncharacterized protein OS=Oryza barthii PE=3 SV=1	Poaceae	7.7268	7.87801	3.88537	2.74833	3.82364	0.747921	3.46752	3.66909	5.34569	0.530896	4.91362	2.69096	1.46305	2.06907
I_FSs110857	tr|A0A0K9RF10|A0A0K9RF10_SPIOL Uncharacterized protein OS=Spinacia oleracea GN=SOVF_079700 PE=3 SV=1	Chenopodiaceae	3.64901	4.09912	3.96864	3.10614	2.72355	3.85167	0.516655	0.730661	3.24045	1.04921	0.71064	1.005	0	0
I_FSs110832	tr|A0A0J8CHZ5|A0A0J8CHZ5_BETVU Uncharacterized protein OS=Beta vulgaris subsp. vulgaris GN=BVRB_5g106210 PE=4 SV=1	Chenopodiaceae	8.39524	2.47567	7.1276	2.56695	6.66732	1.31251	8.01086	0.54211	9.16366	0.412088	6.62378	4.94214	1.63692	0.602674
I_FSs110829	tr|A0A0J8CHZ5|A0A0J8CHZ5_BETVU Uncharacterized protein OS=Beta vulgaris subsp. vulgaris GN=BVRB_5g106210 PE=4 SV=1	Chenopodiaceae	10.476	0.670832	6.84543	3.28636	26.7886	7.93791	16.8229	6.96974	11.3314	3.27428	7.24839	3.72593	3.22542	2.12746
I_FSs110840	tr|A0A0K9QGN4|A0A0K9QGN4_SPIOL Uncharacterized protein OS=Spinacia oleracea GN=SOVF_180800 PE=4 SV=1	Chenopodiaceae	27.2664	12.332	9.10503	5.37043	0	0	0	0	23.0466	0.756321	10.514	12.2878	0	0
I_FSs110874	tr|A0A0A0LXS3|A0A0A0LXS3_CUCSA Uncharacterized protein OS=Cucumis sativus GN=Csa_1G097690 PE=4 SV=1	Cucurbitaceae	8.62566	8.13193	7.57618	2.70347	17.2319	8.53195	9.81466	7.17619	7.09494	2.38501	4.37441	0.729614	3.27709	0.382898
I_FSs110877	tr|A0A0J8CP84|A0A0J8CP84_BETVU Uncharacterized protein OS=Beta vulgaris subsp. vulgaris GN=BVRB_3g059020 PE=4 SV=1	Chenopodiaceae	6.1049	8.63363	2.66729	3.77211	29.9061	10.0162	22.984	17.8737	4.97088	0.0905167	3.81527	3.36025	3.25513	3.68819
I_FSs110881	sp|Q9SEX2|KTNA1_ARATH Katanin p60 ATPase-containing subunit A1 OS=Arabidopsis thaliana GN=AAA1 PE=1 SV=1	Brassicaceae	16.0919	0.195656	5.07676	0.213122	22.4494	9.87722	19.0187	3.56601	7.7612	1.44301	1.87364	1.64978	2.03189	0.178601
I_FSs110886	tr|A0A0J8BET3|A0A0J8BET3_BETVU Uncharacterized protein OS=Beta vulgaris subsp. vulgaris GN=BVRB_2g044500 PE=4 SV=1	Chenopodiaceae	5.57525	4.97821	4.64332	0.926465	8.05369	5.28026	4.37998	1.34813	7.79167	0.0136542	5.02055	3.0533	2.0572	0.180715
I_FSs110887	tr|A0A0K9QEQ0|A0A0K9QEQ0_SPIOL Uncharacterized protein OS=Spinacia oleracea GN=SOVF_187590 PE=3 SV=1	Chenopodiaceae	7.98168	4.34152	2.40393	0.479984	7.30361	3.74501	4.09547	1.87808	8.2694	2.01826	4.40522	1.73108	1.5085	0.65826
I_FSs110860	tr|A0A0K9QEQ0|A0A0K9QEQ0_SPIOL Uncharacterized protein OS=Spinacia oleracea GN=SOVF_187590 PE=3 SV=1	Chenopodiaceae	12.5371	7.69153	5.63605	1.28455	24.9109	4.79362	18.5956	0.365221	8.27637	2.31913	5.5347	2.91923	2.77488	2.19765
I_FSs110866	tr|A0A0J8F8R6|A0A0J8F8R6_BETVU Uncharacterized protein OS=Beta vulgaris subsp. vulgaris GN=BVRB_5g102480 PE=4 SV=1	Chenopodiaceae	9.09537	5.99801	9.4395	8.05366	11.5509	4.04899	9.49055	4.34893	13.5234	0.204283	3.69421	2.34172	1.98842	1.08984
I_FSs111072	sp|Q84MC2|LOG8_ARATH Cytokinin riboside 5'-monophosphate phosphoribohydrolase LOG8 OS=Arabidopsis thaliana GN=LOG8 PE=1 SV=1	Brassicaceae	10.0859	7.66	4.22134	0.182716	18.8351	7.34741	9.06342	4.71072	6.75077	3.38532	2.66654	0.598432	3.33364	4.71448
I_FSs111060	tr|J3SIC4|J3SIC4_BETVU Putative PIF1 DNA helicase/replication protein A1-like protein OS=Beta vulgaris subsp. vulgaris PE=4 SV=1	Chenopodiaceae	0.335085	0.010572	8.22659	4.70977	0	0	0	0	2.52914	3.57674	11.188	3.91052	0	0
I_FSs111050	tr|A0A1D1ZAS2|A0A1D1ZAS2_9ARAE Putative transporter C11D3.18C OS=Anthurium amnicola GN=SPAC11D3.18c_4 PE=4 SV=1	Araceae	0	0	0	0	0	0	0	0	1.1769	1.66438	3.04881	4.31167	0	0
I_FSs111067	tr|A0A1D1ZAS2|A0A1D1ZAS2_9ARAE Putative transporter C11D3.18C OS=Anthurium amnicola GN=SPAC11D3.18c_4 PE=4 SV=1	Araceae	22.1213	22.5538	67.1511	66.2713	4.41015	2.10142	0	0	6.70707	7.3237	0.874445	1.23665	0	0
I_FSs111112	tr|A0A0D6RA34|A0A0D6RA34_ARACU Uncharacterized protein OS=Araucaria cunninghamii PE=4 SV=1	Araucariaceae	3.96319	2.75961	0.897545	1.26932	98.5159	40.895	57.3372	47.0729	3.33247	1.74437	0.63229	0.894193	12.6288	0.722168
I_FSs111113	tr|A9PA52|A9PA52_POPTR Putative uncharacterized protein OS=Populus trichocarpa PE=2 SV=1	Salicaceae	383.431	50.2668	214.947	26.5688	85.4143	34.9222	53.1102	4.70643	297.053	38.9439	205.695	65.9285	14.4304	2.1991
I_FSs111123	tr|T1ND84|T1ND84_TRIUA Uncharacterized protein OS=Triticum urartu PE=3 SV=1	Poaceae	0	0	4.22387	5.97345	0	0	0	0	1.71138	2.42025	4.56147	1.01998	0	0
I_FSs111094	tr|A0A0L9V3B9|A0A0L9V3B9_PHAAN Uncharacterized protein OS=Phaseolus angularis GN=LR48_Vigan08g035500 PE=4 SV=1	Fabaceae	9.09721	5.72501	15.2133	6.84911	123.711	21.827	80.7302	61.0966	25.3597	11.4148	37.6471	0.514986	90.2413	15.027
I_FSs111100	tr|A0A0K9RU21|A0A0K9RU21_SPIOL Uncharacterized protein OS=Spinacia oleracea GN=SOVF_034320 PE=4 SV=1	Chenopodiaceae	0	0	5.30992	3.24934	0	0	0	0	4.16983	0.591863	8.09548	10.1371	0	0
I_FSs111102	tr|M0VB05|M0VB05_HORVD Uncharacterized protein OS=Hordeum vulgare var. distichum PE=4 SV=1	Poaceae	0	0	6.06564	5.56529	0	0	0	0	3.87737	2.62353	9.50694	7.57574	0.134356	0.190008
I_FSs111103	tr|F2DU43|F2DU43_HORVD Predicted protein OS=Hordeum vulgare var. distichum PE=2 SV=1	Poaceae	5.9472	2.50995	2.68337	1.09464	12.3147	0.520996	5.87111	4.2918	8.41164	3.3068	6.62757	0.202812	0.358022	0.50632
I_FSs111104	tr|A0A0J8CSS2|A0A0J8CSS2_BETVU Uncharacterized protein OS=Beta vulgaris subsp. vulgaris GN=BVRB_2g043010 PE=4 SV=1	Chenopodiaceae	10.7416	2.91153	0.35981	0.508847	11.7717	3.30729	6.13278	1.99087	1.13687	1.43665	0.266953	0.377529	1.04628	1.47966
I_FSs111105	tr|A0A0J8CSS2|A0A0J8CSS2_BETVU Uncharacterized protein OS=Beta vulgaris subsp. vulgaris GN=BVRB_2g043010 PE=4 SV=1	Chenopodiaceae	2.03914	2.88379	0	0	0	0	0	0	72.0634	97.7627	1.58665	0.360893	0	0
I_FSs110994	tr|A0A0D6RA89|A0A0D6RA89_ARACU Uncharacterized protein OS=Araucaria cunninghamii PE=4 SV=1	Araucariaceae	3.61805	0.30325	2.57076	0.414725	23.2719	5.5551	14.6936	6.55021	4.15042	1.0609	2.13948	0.692441	4.4459	0.670083
I_FSs111005	tr|A0A0K9QMY8|A0A0K9QMY8_SPIOL Uncharacterized protein OS=Spinacia oleracea GN=SOVF_161200 PE=3 SV=1	Chenopodiaceae	4.07833	4.30495	1.50177	0.705261	0	0	4.63582	6.55603	4.26429	0.826077	0.617778	0.144015	2.67443	1.70931
I_FSs111007	tr|A5B7W1|A5B7W1_VITVI Putative uncharacterized protein OS=Vitis vinifera GN=VITISV_027872 PE=4 SV=1	Vitaceae	0.517135	0.731339	1.50177	0.705261	7.60238	3.06628	0.862115	1.21921	3.05218	0.888098	0.617778	0.144015	0	0
I_FSs110972	tr|A5B7W1|A5B7W1_VITVI Putative uncharacterized protein OS=Vitis vinifera GN=VITISV_027872 PE=4 SV=1	Vitaceae	0	0	0	0	0	0	0	0	5.69864	2.7294	7.00784	6.81786	0	0
I_FSs110974	tr|A0A068ULT8|A0A068ULT8_COFCA Uncharacterized protein OS=Coffea canephora GN=GSCOC_T00027576001 PE=4 SV=1	Rubiaceae	10.2561	8.29161	18.4418	6.59391	4.59491	3.27464	0.344568	0.487292	15.4776	1.4705	10.0932	1.79861	1.3537	1.91441
I_FSs110976	tr|A0A058ZTX0|A0A058ZTX0_EUCGR Uncharacterized protein OS=Eucalyptus grandis GN=EUGRSUZ_L02046 PE=4 SV=1	Myrtaceae	19.295	17.8885	1.50084	2.12251	5.41598	2.87955	0.447915	0.633447	10.4599	1.81303	2.93589	0.208653	0	0
I_FSs110979	tr|A0A0K9QI47|A0A0K9QI47_SPIOL Uncharacterized protein OS=Spinacia oleracea GN=SOVF_181750 PE=3 SV=1	Chenopodiaceae	1.57308	2.22467	0	0	22.6611	4.71633	16.0526	12.6366	2.01296	2.84676	0.664555	0.939823	7.45516	0.612482
I_FSs110980	tr|A0A1D6NAE2|A0A1D6NAE2_MAIZE Uncharacterized protein OS=Zea mays PE=4 SV=1	Poaceae	13.0518	4.74196	2.08851	2.95359	9.6734	1.9222	11.1532	0.267145	10.4134	1.04151	5.77958	4.04129	1.49262	0.124896
I_FSs110981	tr|A0A0J8CA56|A0A0J8CA56_BETVU Uncharacterized protein OS=Beta vulgaris subsp. vulgaris GN=BVRB_5g117480 PE=4 SV=1	Chenopodiaceae	1.02446	1.44881	0	0	5.9333	4.52397	2.55801	0.550143	1.05688	0.0978869	0.77865	1.10118	2.08316	0.182886
I_FSs110982	tr|A0A0K9QU38|A0A0K9QU38_SPIOL Uncharacterized protein OS=Spinacia oleracea GN=SOVF_141330 PE=4 SV=1	Chenopodiaceae	0	0	0	0	5.47246	2.52011	3.57284	0.906666	2.21131	0.416479	2.6047	1.27149	1.16373	0.0990232
I_FSs110986	tr|A0A0K9QU38|A0A0K9QU38_SPIOL Uncharacterized protein OS=Spinacia oleracea GN=SOVF_141330 PE=4 SV=1	Chenopodiaceae	6.92615	6.62778	5.64842	2.76009	25.5868	11.5683	14.2706	7.7612	9.27751	0.499635	2.6629	0.00693672	5.90387	3.0086
I_FSs111032	tr|A0A0J8D1S8|A0A0J8D1S8_BETVU Uncharacterized protein OS=Beta vulgaris subsp. vulgaris GN=BVRB_2g023970 PE=4 SV=1	Chenopodiaceae	6.45397	3.85485	5.36283	2.81622	3.26926	0.623718	13.5029	10.5643	3.54036	2.23574	1.90074	1.00405	0.55867	0.790079
I_FSs111033	tr|A0A0K9R1U4|A0A0K9R1U4_SPIOL Uncharacterized protein OS=Spinacia oleracea GN=SOVF_116320 PE=3 SV=1	Chenopodiaceae	7.33268	1.35795	7.48372	2.68324	4.90686	0.954219	15.5688	4.1493	6.72883	1.38966	5.06217	0.3046	0	0
I_FSs111039	tr|A0A0J8EBV7|A0A0J8EBV7_BETVU Uncharacterized protein OS=Beta vulgaris subsp. vulgaris GN=BVRB_9g218000 PE=3 SV=1	Chenopodiaceae	9.317	2.17026	4.51928	2.28951	10.0381	0.579891	3.7796	0.841323	25.8463	10.6875	18.4687	13.0103	3.57985	1.0217
I_FSs111040	tr|A0A0J8BBH2|A0A0J8BBH2_BETVU Uncharacterized protein OS=Beta vulgaris subsp. vulgaris GN=BVRB_4g094420 PE=4 SV=1	Chenopodiaceae	0	0	4.84396	6.8504	0	0	0	0	1.75108	1.10602	12.4028	4.13987	0	0
I_FSs111047	tr|F2ELS8|F2ELS8_HORVD Predicted protein OS=Hordeum vulgare var. distichum PE=2 SV=1	Poaceae	4.45946	1.2223	0	0	1.51073	0.445626	0.416759	0.589386	4.66666	3.91811	0.422162	0.597027	1.15156	0.0980686
I_FSs111048	tr|A0A1D1Y0B7|A0A1D1Y0B7_9ARAE Aldo-keto reductase yakc [NADP(+)] (Fragment) OS=Anthurium amnicola GN=yakc_10 PE=4 SV=1	Araceae	42.836	13.928	17.7082	2.18517	85.2944	1.78219	63.972	4.1155	52.4559	5.92683	57.4383	21.5217	17.1097	7.28143
I_FSs111018	tr|A0A0J8BYQ7|A0A0J8BYQ7_BETVU Uncharacterized protein OS=Beta vulgaris subsp. vulgaris GN=BVRB_7g172370 PE=4 SV=1	Chenopodiaceae	2.68651	0.733673	3.32521	3.2213	0	0	0	0	3.33412	1.08356	3.11787	0.16325	0	0
I_FSs111020	tr|G2XLZ6|G2XLZ6_BETMA Uncharacterized protein OS=Beta macrocarpa GN=orf764 PE=4 SV=1	Chenopodiaceae	5.3967	2.93646	1.60308	0.694435	11.7416	2.42205	5.4055	2.35429	7.02644	3.96523	2.55117	0.380685	2.41023	0.578866
I_FSs111021	tr|A0A0K9RDT4|A0A0K9RDT4_SPIOL Uncharacterized protein OS=Spinacia oleracea GN=SOVF_077210 PE=4 SV=1	Chenopodiaceae	1.45956	2.06413	0	0	23.7735	13.9058	7.78107	0.0036416	7.42111	0.194546	6.06086	3.82427	5.86652	5.67952
I_FSs111027	tr|A0A0K9RDT4|A0A0K9RDT4_SPIOL Uncharacterized protein OS=Spinacia oleracea GN=SOVF_077210 PE=4 SV=1	Chenopodiaceae	0	0	0.279819	0.395724	0	0	0	0	9.30052	11.4318	0.559554	0.136438	0	0
I_FSs109286	tr|B4FSH5|B4FSH5_MAIZE Uncharacterized protein OS=Zea mays PE=2 SV=1	Poaceae	4.11015	2.95452	3.63547	2.54653	15.3427	12.9346	7.13852	1.96803	5.28236	4.42964	3.70244	3.89554	4.43454	2.37474
I_FSs109287	tr|A0A0K9RFA9|A0A0K9RFA9_SPIOL Uncharacterized protein OS=Spinacia oleracea GN=SOVF_073240 PE=4 SV=1	Chenopodiaceae	5.15358	0.147891	2.8426	0.868504	8.91453	5.40777	4.8133	1.79944	7.93587	1.81943	7.54002	2.51835	0.75274	1.06454
I_FSs109290	tr|A0A0K9RFA9|A0A0K9RFA9_SPIOL Uncharacterized protein OS=Spinacia oleracea GN=SOVF_073240 PE=4 SV=1	Chenopodiaceae	8.53612	10.2297	2.38786	2.45827	18.8903	8.11348	11.5783	2.79174	8.90368	2.44563	3.67527	1.876	2.59123	1.01137
I_FSs109291	tr|A0A0J8CEY4|A0A0J8CEY4_BETVU Uncharacterized protein OS=Beta vulgaris subsp. vulgaris GN=BVRB_5g116670 PE=4 SV=1	Chenopodiaceae	15.8825	2.36329	6.6505	7.11405	23.6426	11.7174	8.28262	4.61044	21.1167	5.9834	8.87183	2.82301	2.27937	0.194398
I_FSs109292	tr|A0A0D2MER2|A0A0D2MER2_GOSRA Uncharacterized protein OS=Gossypium raimondii GN=B456_002G229900 PE=4 SV=1	Malvaceae	13.122	0.0884591	4.80009	4.58576	17.1232	5.91926	9.23212	5.32025	11.2828	4.06796	4.25534	4.85617	2.43289	1.33164
I_FSs109263	tr|F2DFF8|F2DFF8_HORVD Predicted protein OS=Hordeum vulgare var. distichum PE=2 SV=1	Poaceae	7.81438	1.85311	6.80017	0.522764	6.30729	3.49999	2.12608	0.858095	5.82854	2.86808	2.87627	1.1392	0.488103	0.0434567
I_FSs109268	tr|A0A0J8BXI5|A0A0J8BXI5_BETVU Uncharacterized protein OS=Beta vulgaris subsp. vulgaris GN=BVRB_7g168950 PE=4 SV=1	Chenopodiaceae	0	0	0	0	0	0	0	0	1.83109	2.58955	10.2872	14.5483	0	0
I_FSs109280	tr|F2ECZ2|F2ECZ2_HORVD Predicted protein OS=Hordeum vulgare var. distichum PE=2 SV=1	Poaceae	6.65747	4.10101	0	0	6.50812	5.11475	4.44427	1.29668	5.55872	0.776622	2.22107	3.14107	0.57091	0.807389
I_FSs109281	tr|A0A0J8B8D9|A0A0J8B8D9_BETVU Protein DETOXIFICATION OS=Beta vulgaris subsp. vulgaris GN=BVRB_5g126270 PE=3 SV=1	Chenopodiaceae	2.35916	3.33636	4.86653	4.81337	1.58252	2.23803	0.368106	0.52058	3.45801	1.32935	1.65092	0.866071	0.480682	0.679787
I_FSs109283	tr|A0A0D2ZWJ6|A0A0D2ZWJ6_BRAOL Uncharacterized protein OS=Brassica oleracea var. oleracea PE=4 SV=1	Brassicaceae	3.28177	1.57526	6.74561	6.53932	0.288114	0.407454	0.259134	0.36647	8.58438	6.26231	5.86566	6.75151	0	0
I_FSs109343	tr|A0A1D1ZJB3|A0A1D1ZJB3_9ARAE Retrotransposable element Tf2 protein type 1 (Fragment) OS=Anthurium amnicola GN=Tf2-1_30 PE=4 SV=1	Araceae	0	0	9.40808	1.88744	0	0	0	0	8.20351	6.71283	11.3774	14.6219	0	0
I_FSs109313	tr|F2D555|F2D555_HORVD Predicted protein OS=Hordeum vulgare var. distichum PE=2 SV=1	Poaceae	4.53024	3.27378	2.49512	0.716384	8.01545	9.7423	7.49861	5.53706	8.18873	0.0432891	3.78052	3.37479	0.666135	0.942057
I_FSs109314	tr|A0A0J8FLE0|A0A0J8FLE0_BETVU Gluconokinase OS=Beta vulgaris subsp. vulgaris GN=BVRB_3g050100 PE=3 SV=1	Chenopodiaceae	126.477	52.2605	33.6285	8.60768	612.286	333.163	299.273	149.265	101.423	34.6458	67.2455	0.5164	113.007	12.8446
I_FSs109317	sp|P46297|RS23_FRAAN 40S ribosomal protein S23 OS=Fragaria ananassa GN=RPS23 PE=2 SV=1	Rosaceae	0	0	0	0	0	0	0	0	6.80475	9.62337	1.42685	2.01787	0	0
I_FSs109324	sp|P46286|RL81_ARATH 60S ribosomal protein L8-1 OS=Arabidopsis thaliana GN=RPL8A PE=1 SV=2	Brassicaceae	23.0092	13.1216	13.858	2.70907	99.7458	16.9469	62.7613	8.82886	13.2119	3.53744	10.1763	4.87397	23.7191	3.14309
I_FSs109206	tr|W9QXV7|W9QXV7_9ROSA Adenine phosphoribosyltransferase 1 OS=Morus notabilis GN=L484_005256 PE=3 SV=1	Cannabaceae	0	0	2.94912	3.20671	0	0	0	0	1.95997	0.917174	6.46141	2.70393	0.217111	0.307041
I_FSs109216	tr|A0A067JWV2|A0A067JWV2_JATCU Uncharacterized protein OS=Jatropha curcas GN=JCGZ_25054 PE=4 SV=1	Euphorbiaceae	2.48498	2.08887	1.29815	1.83587	4.50049	0.368523	1.81969	0.789881	3.82292	0.00716299	1.45853	0.0743099	0.673156	0.0591841
I_FSs109179	tr|A0A0J8D5T4|A0A0J8D5T4_BETVU Uncharacterized protein OS=Beta vulgaris subsp. vulgaris GN=BVRB_1g007640 PE=4 SV=1	Chenopodiaceae	7.41777	3.6661	4.36094	3.1377	8.12045	4.57789	2.82136	3.99001	2.21009	3.12555	2.76888	3.91579	1.53375	0.12793
I_FSs109180	tr|A0A0J8CKW5|A0A0J8CKW5_BETVU Uncharacterized protein OS=Beta vulgaris subsp. vulgaris GN=BVRB_4g079630 PE=3 SV=1	Chenopodiaceae	5.32389	0.799519	5.20585	5.74848	5.65834	4.48248	4.73298	5.99528	2.64953	1.02376	1.40338	0.323318	1.48056	2.09382
I_FSs109182	tr|A0A0J8CKW5|A0A0J8CKW5_BETVU Uncharacterized protein OS=Beta vulgaris subsp. vulgaris GN=BVRB_4g079630 PE=3 SV=1	Chenopodiaceae	3.44457	2.41628	4.31937	2.88068	6.22796	7.55634	1.91304	0.717975	3.03822	0.898719	3.02202	2.68312	1.04912	1.48368
I_FSs109178	tr|A0A0K9RHK7|A0A0K9RHK7_SPIOL Uncharacterized protein OS=Spinacia oleracea GN=SOVF_065790 PE=4 SV=1	Chenopodiaceae	24.7287	13.6103	19.775	8.52149	47.4335	4.40718	43.9434	5.92902	29.2313	0.910471	25.7071	6.89776	7.35197	0.969684
I_FSs109196	tr|A0A0J8D1A7|A0A0J8D1A7_BETVU Uncharacterized protein OS=Beta vulgaris subsp. vulgaris GN=BVRB_1g011940 PE=4 SV=1	Chenopodiaceae	3.85302	2.68613	1.25629	1.77666	6.34136	3.15151	2.1987	0.802736	6.33036	7.45663	0.978345	1.38359	0.69385	0.981252
I_FSs109199	tr|A0A0J8EUM3|A0A0J8EUM3_BETVU Uncharacterized protein OS=Beta vulgaris subsp. vulgaris GN=BVRB_6g152200 PE=4 SV=1	Chenopodiaceae	0	0	0.50768	0.717968	0.35356	0.50001	0	0	12.2467	15.7165	0	0	0	0
I_FSs109211	tr|A0A1D1XXD1|A0A1D1XXD1_9ARAE Myosin-2 OS=Anthurium amnicola GN=MYO2_9 PE=4 SV=1	Araceae	0.992965	1.40426	2.61187	3.69374	5.61408	0.521187	6.21365	5.42528	5.5505	4.91574	3.37731	3.00624	1.33129	1.88273
I_FSs109244	tr|M5WBL7|M5WBL7_PRUPE Uncharacterized protein OS=Prunus persica GN=PRUPE_ppa007952mg PE=4 SV=1	Rosaceae	5.47534	3.99959	0	0	17.7721	10.0698	12.5456	0.257953	8.38832	0.0618718	5.21393	2.80898	5.70227	3.06091
I_FSs109243	tr|A0A0D2W595|A0A0D2W595_GOSRA Uncharacterized protein OS=Gossypium raimondii GN=B456_013G121000 PE=4 SV=1	Malvaceae	9.4385	13.3481	0	0	18.9183	1.52551	15.5476	3.53461	5.01509	0.498949	0.664555	0.939823	3.72758	0.306234
I_FSs109262	tr|A0A0K9RXN6|A0A0K9RXN6_SPIOL Uncharacterized protein OS=Spinacia oleracea GN=SOVF_022700 PE=3 SV=1	Chenopodiaceae	0.39173	0.553989	12.6458	14.6008	0	0	0	0	5.57069	0.0558402	3.06908	4.34033	0	0
I_FSs109234	tr|A0A1D1XX70|A0A1D1XX70_9ARAE Putative glutamate synthase [NADPH] OS=Anthurium amnicola GN=SPAPB1E7.07_4 PE=4 SV=1	Araceae	2.09869	0.03602	4.44843	6.29102	0	0	0	0	3.52854	4.99012	5.73218	6.73565	0	0
I_FSs109223	tr|A0A090M8Z0|A0A090M8Z0_OSTTA Cyclophilin-type peptidyl-prolyl cis-trans isomerase, conserved site OS=Ostreococcus tauri GN=OT_ostta08g04090 PE=4 SV=1	Bathycoccaceae	1.87881	2.65704	7.43333	0.15055	0	0	0	0	5.54938	2.91209	5.93636	7.13886	0	0
I_FSs109231	tr|A0A090M8Z0|A0A090M8Z0_OSTTA Cyclophilin-type peptidyl-prolyl cis-trans isomerase, conserved site OS=Ostreococcus tauri GN=OT_ostta08g04090 PE=4 SV=1	Bathycoccaceae	6.17659	5.87691	9.10574	2.49829	9.54828	7.66111	3.25387	3.44061	9.18519	3.73425	4.78074	1.28203	3.36672	3.03203
I_FSs109453	tr|A0A0J8BUJ3|A0A0J8BUJ3_BETVU Uncharacterized protein OS=Beta vulgaris subsp. vulgaris GN=BVRB_7g173780 PE=4 SV=1	Chenopodiaceae	1.06208	1.50201	5.5864	7.90036	1.75574	0.509591	2.65397	1.00432	5.48325	3.08063	5.41221	3.54138	1.33126	0.111871
I_FSs109463	tr|A0A0B0N5D7|A0A0B0N5D7_GOSAR Uncharacterized protein OS=Gossypium arboreum GN=F383_08754 PE=4 SV=1	Malvaceae	0	0	1.67199	2.36454	0	0	0	0	6.8485	4.93136	1.68292	2.38001	0	0
I_FSs109465	tr|A0A0D6R8V3|A0A0D6R8V3_ARACU Uncharacterized protein OS=Araucaria cunninghamii PE=4 SV=1	Araucariaceae	112.65	39.0397	29.343	4.26682	53.0023	8.61334	58.9941	18.0812	160.616	58.2147	95.9959	21.4637	15.4512	4.25516
I_FSs109469	tr|A0A0J8EUF3|A0A0J8EUF3_BETVU Uncharacterized protein OS=Beta vulgaris subsp. vulgaris GN=BVRB_7g159770 PE=4 SV=1	Chenopodiaceae	0	0	7.70738	8.3668	0	0	0	0	4.78382	2.67931	14.4004	13.6933	0	0
I_FSs109490	tr|W1PIE9|W1PIE9_AMBTC Uncharacterized protein OS=Amborella trichopoda GN=AMTR_s00005p00251950 PE=3 SV=1	Amborellaceae	5.04065	7.12856	0.844755	1.19466	24.23	14.9939	14.0355	2.52911	6.21949	2.42052	3.64696	3.43738	1.62484	2.29786
I_FSs109491	tr|A0A0K9RBZ5|A0A0K9RBZ5_SPIOL Uncharacterized protein OS=Spinacia oleracea GN=SOVF_084080 PE=3 SV=1	Chenopodiaceae	1.08386	1.53281	0.700375	0.99048	8.3745e-07	1.18433e-06	1.8012	2.54728	0	0	0	0	2.29926	3.25164
I_FSs109497	tr|A0A0K9RBZ5|A0A0K9RBZ5_SPIOL Uncharacterized protein OS=Spinacia oleracea GN=SOVF_084080 PE=3 SV=1	Chenopodiaceae	0	0	25.8295	22.5979	0	0	0	0	6.35824	2.09195	8.8705	12.5448	0	0
I_FSs109472	tr|A0A0D6QZZ0|A0A0D6QZZ0_ARACU Uncharacterized protein OS=Araucaria cunninghamii PE=3 SV=1	Araucariaceae	2.04371	0.032138	0	0	4.95039	2.61926	3.19047	2.1899	5.23521	4.75925	3.0154	2.4381	1.83413	2.59384
I_FSs109473	tr|A0A0J8BT89|A0A0J8BT89_BETVU Uncharacterized protein OS=Beta vulgaris subsp. vulgaris GN=BVRB_8g196660 PE=4 SV=1	Chenopodiaceae	7.09015	1.14495	6.54716	1.38986	9.90036	2.19209	8.9215	2.50655	10.3544	1.10476	4.87553	1.75878	1.73012	0.754448
I_FSs109368	tr|A0A0K9QN00|A0A0K9QN00_SPIOL Uncharacterized protein OS=Spinacia oleracea GN=SOVF_161010 PE=4 SV=1	Chenopodiaceae	0	0	1.78276	0.43386	0	0	0	0	1.21743	0.675233	5.4259	1.21453	0	0
I_FSs109370	tr|A9T4S9|A9T4S9_PHYPA Predicted protein OS=Physcomitrella patens subsp. patens GN=PHYPADRAFT_191608 PE=4 SV=1	Funariaceae	9.69875	13.7161	0	0	2.95799	2.50352	2.74107	3.87646	3.30749	2.92546	4.69993	2.51444	2.19476	0.868087
I_FSs109377	tr|A0A0J8E2U9|A0A0J8E2U9_BETVU Phospholipid-transporting ATPase OS=Beta vulgaris subsp. vulgaris GN=BVRB_5g127060 PE=3 SV=1	Chenopodiaceae	0	0	0	0	0	0	0	0	5.54975	7.84853	0	0	0	0
I_FSs109380	tr|A0A022RJK5|A0A022RJK5_ERYGU Uncharacterized protein (Fragment) OS=Erythranthe guttata GN=MIMGU_mgv1a023231mg PE=4 SV=1	Phrymaceae	11.3107	3.56146	8.0075e-09	1.13243e-08	20.9194	11.8023	10.6191	7.5759	4.7574	6.72797	4.57716	0.301263	4.44148	0.227094
I_FSs109382	tr|A0A0K9QKT5|A0A0K9QKT5_SPIOL Uncharacterized protein OS=Spinacia oleracea GN=SOVF_167990 PE=4 SV=1	Chenopodiaceae	2.31957	3.28036	6.16559	2.83432	1.16694	1.65031	0.826785	1.16925	6.51487	3.41539	1.73686	2.45629	0	0
I_FSs109352	tr|A0A0K9QKT5|A0A0K9QKT5_SPIOL Uncharacterized protein OS=Spinacia oleracea GN=SOVF_167990 PE=4 SV=1	Chenopodiaceae	0	0	4.4291	3.19448	0	0	0	0	1.29194	1.82708	5.10611	5.63445	0	0
I_FSs109358	tr|F2EKI9|F2EKI9_HORVD Predicted protein OS=Hordeum vulgare var. distichum PE=2 SV=1	Poaceae	11.9256	0.373989	5.93932	0.874507	19.6946	7.92822	11.6652	4.64778	11.2439	3.75608	4.97161	3.69062	4.81371	1.61004
I_FSs109378	tr|A0A0J8CVJ8|A0A0J8CVJ8_BETVU Uncharacterized protein OS=Beta vulgaris subsp. vulgaris GN=BVRB_2g035710 PE=4 SV=1	Chenopodiaceae	5.04054	3.665	3.25541	4.60384	4.32682	0.866411	1.71793	2.42952	17.1902	4.21273	3.00142	2.10205	0	0
I_FSs109414	tr|A0A0K9QQB0|A0A0K9QQB0_SPIOL Patatin (Fragment) OS=Spinacia oleracea GN=SOVF_153240 PE=3 SV=1	Chenopodiaceae	0	0	4.43657	6.27426	0	0	0	0	3.67591	1.92006	2.06808	2.92471	0	0
I_FSs109418	tr|A0A061FBA3|A0A061FBA3_THECC Aldehyde dehydrogenase 5F1 OS=Theobroma cacao GN=TCM_033675 PE=3 SV=1	Malvaceae	5.14699	6.69608	3.22398	0.175992	14.2284	3.89771	11.6823	0.785949	10.9168	3.6577	4.33774	0.541007	3.82039	2.43425
I_FSs109426	tr|A0A0J8C2V6|A0A0J8C2V6_BETVU Carboxypeptidase OS=Beta vulgaris subsp. vulgaris GN=BVRB_6g143470 PE=3 SV=1	Chenopodiaceae	2.25929	2.5211	0	0	0	0	0	0	3.7186	3.44873	0.215647	0.304972	0	0
I_FSs109428	tr|A0A0J8EJY6|A0A0J8EJY6_BETVU Uncharacterized protein OS=Beta vulgaris subsp. vulgaris GN=BVRB_8g198230 PE=4 SV=1	Chenopodiaceae	4.77464	6.75237	2.60099	0.761483	16.9406	2.41031	3.56066	1.07982	3.26284	2.8864	2.32113	1.24094	0	0
I_FSs109429	tr|A0A0K9S1K9|A0A0K9S1K9_SPIOL Uncharacterized protein OS=Spinacia oleracea GN=SOVF_004880 PE=4 SV=1	Chenopodiaceae	1.5228	0.00313955	0	0	0	0	0	0	5.70255	8.06462	1.46979	2.0786	0	0
I_FSs109397	tr|I6TC21|I6TC21_BETVU Copia GAG protein OS=Beta vulgaris GN=YUREN1 PE=4 SV=1	Chenopodiaceae	6.30628	0.0309996	2.85701	0.625104	23.4853	12.664	7.61704	1.87801	3.96583	3.67941	4.40244	2.56785	4.13316	0.819784
I_FSs109388	tr|A0A0J8CFU7|A0A0J8CFU7_BETVU Trehalase OS=Beta vulgaris subsp. vulgaris GN=BVRB_5g103540 PE=3 SV=1	Chenopodiaceae	1.59866	2.26085	2.34797	0.471336	15.0705	3.62717	9.36796	8.15102	4.6972	1.57483	4.46718	3.01883	3.0482	0.492571
I_FSs109399	tr|A0A0J8CFU7|A0A0J8CFU7_BETVU Trehalase OS=Beta vulgaris subsp. vulgaris GN=BVRB_5g103540 PE=3 SV=1	Chenopodiaceae	8.49075	2.75299	12.5393	17.7332	28.1009	19.124	14.2977	5.57914	7.77205	1.40185	4.06792	0.353362	4.17634	3.20321
I_FSs108963	tr|A0A0K9QGA8|A0A0K9QGA8_SPIOL Uncharacterized protein OS=Spinacia oleracea GN=SOVF_188820 PE=4 SV=1	Chenopodiaceae	2.02324	0.949418	2.65327	3.75228	12.6763	3.993	13.3485	0.868539	2.72809	0.257627	2.56537	1.04277	4.50971	1.64548
I_FSs108946	tr|A0A0J8BJ69|A0A0J8BJ69_BETVU Uncharacterized protein OS=Beta vulgaris subsp. vulgaris GN=BVRB_1g019220 PE=4 SV=1	Chenopodiaceae	13.3139	8.65507	13.1299	6.97808	23.6449	13.3797	16.1925	7.81113	14.8308	0.145169	11.1467	1.73395	5.12186	1.70071
I_FSs108943	tr|A0A0J8B9Q5|A0A0J8B9Q5_BETVU Uncharacterized protein OS=Beta vulgaris subsp. vulgaris GN=BVRB_5g124700 PE=4 SV=1	Chenopodiaceae	1.15707	0.00908632	32.5604	28.6555	0	0	0	0	10.176	8.17418	4.06282	3.30435	0	0
I_FSs108944	tr|A0A1D1YTJ6|A0A1D1YTJ6_9ARAE Eukaryotic translation initiation factor 1A, X-chromosomal OS=Anthurium amnicola GN=EIF1AX_2 PE=4 SV=1	Araceae	0	0	0.517175	0.731396	0	0	0	0	8.9589	12.6698	2.49923	2.48585	1.33638	1.88993
I_FSs108945	tr|D8U856|D8U856_VOLCA Putative uncharacterized protein OS=Volvox carteri f. nagariensis GN=VOLCADRAFT_65315 PE=4 SV=1	Volvocaceae	5.40731	0.815082	4.29685	2.80425	6.46692	4.68134	4.03018	0.740574	4.60291	0.861185	3.92095	2.03603	1.17595	0.461331
I_FSs108948	tr|A0A0J8BBC1|A0A0J8BBC1_BETVU Uncharacterized protein OS=Beta vulgaris subsp. vulgaris GN=BVRB_6g156500 PE=3 SV=1	Chenopodiaceae	0	0	2.74494	2.63654	0	0	0	0	2.04493	0.134619	7.64794	4.41455	0.282707	0.399808
I_FSs108994	tr|A0A150GPU9|A0A150GPU9_GONPE Uncharacterized protein OS=Gonium pectorale GN=GPECTOR_11g320 PE=4 SV=1	Volvocaceae	0	0	3.23074	1.50098	0	0	0.101285	0.143239	3.30452	2.92524	9.47564	7.1092	0	0
I_FSs109006	tr|A0A1D6EF34|A0A1D6EF34_MAIZE Uncharacterized protein OS=Zea mays PE=4 SV=1	Poaceae	0	0	0	0	0	0	0	0	2.80476	1.47306	2.36828	3.34925	0	0
I_FSs109010	tr|F2E033|F2E033_HORVD Predicted protein OS=Hordeum vulgare var. distichum PE=2 SV=1	Poaceae	4.58076	3.21133	1.66576	2.35574	6.40173	3.06778	2.35318	1.29255	5.03451	5.57469	2.39778	2.26711	2.15873	3.05291
I_FSs109011	tr|A0A0J8CUH1|A0A0J8CUH1_BETVU Uncharacterized protein OS=Beta vulgaris subsp. vulgaris GN=BVRB_3g059330 PE=4 SV=1	Chenopodiaceae	0	0	0	0	0	0	0	0	0.366183	0.51786	0	0	0	0
I_FSs109013	tr|A0A0J8CUH1|A0A0J8CUH1_BETVU Uncharacterized protein OS=Beta vulgaris subsp. vulgaris GN=BVRB_3g059330 PE=4 SV=1	Chenopodiaceae	8.15216	2.76174	5.47026	0.04826	14.9007	3.7565	21.9196	1.51059	4.48751	0.264826	2.06752	1.09759	0.688835	0.97416
I_FSs108987	tr|A0A0J8CLJ7|A0A0J8CLJ7_BETVU Uncharacterized protein OS=Beta vulgaris subsp. vulgaris GN=BVRB_4g071570 PE=4 SV=1	Chenopodiaceae	17.9863	11.3263	12.5557	0.124451	47.502	11.0656	31.9357	10.6287	25.4921	5.98333	18.2939	6.70677	9.2874	2.48238
I_FSs108878	tr|A0A0J8CCD6|A0A0J8CCD6_BETVU Uncharacterized protein OS=Beta vulgaris subsp. vulgaris GN=BVRB_6g128380 PE=4 SV=1	Chenopodiaceae	3.45373	0.025873	0.79454	1.12365	44.242	22.5253	30.5313	25.2906	1.66058	1.04956	1.22982	1.73922	6.03993	1.844
I_FSs108879	tr|A0A0J8CX51|A0A0J8CX51_BETVU Uncharacterized protein OS=Beta vulgaris subsp. vulgaris GN=BVRB_2g023600 PE=4 SV=1	Chenopodiaceae	3.70889	1.83306	0	0	56.4494	21.1292	43.4794	42.251	2.37894	0.238783	1.10755	1.56631	6.9471	1.66022
I_FSs108884	tr|A0A0J8CX51|A0A0J8CX51_BETVU Uncharacterized protein OS=Beta vulgaris subsp. vulgaris GN=BVRB_2g023600 PE=4 SV=1	Chenopodiaceae	0	0	10.8756	0.741967	0.251991	0.356369	0	0	7.03943	0.370807	18.4603	7.84889	0	0
I_FSs108891	tr|A4RW45|A4RW45_OSTLU Uncharacterized protein OS=Ostreococcus lucimarinus (strain CCE9901) GN=OSTLU_87022 PE=4 SV=1	Bathycoccaceae	2.77909	2.59813	0.60475	0.855246	18.0341	8.65958	12.5998	1.67641	2.55715	1.4514	2.88279	1.27244	3.3707	1.92408
I_FSs108853	tr|A0A0J8C9T5|A0A0J8C9T5_BETVU Uncharacterized protein OS=Beta vulgaris subsp. vulgaris GN=BVRB_6g134920 PE=4 SV=1	Chenopodiaceae	1.82041	1.90832	3.26241	1.24634	6.84549	2.91795	3.37425	2.79724	4.08082	0.317901	2.45158	1.02251	1.43599	0.0970433
I_FSs108857	tr|A0A0K9QND2|A0A0K9QND2_SPIOL Uncharacterized protein (Fragment) OS=Spinacia oleracea GN=SOVF_164470 PE=4 SV=1	Chenopodiaceae	4.75511	2.66994	2.0879	1.92885	31.072	8.0857	20.7626	13.6112	4.81987	0.188416	1.71891	0.0737088	6.18472	0.543327
I_FSs108863	tr|A0A0S3T1S0|A0A0S3T1S0_PHAAN Uncharacterized protein OS=Vigna angularis var. angularis GN=Vigan.10G049300 PE=4 SV=1	Fabaceae	0	0	0	0	0	0	0	0	6.79645	9.61163	0	0	0	0
I_FSs108866	tr|A0A1D1XF75|A0A1D1XF75_9ARAE Zinc-type alcohol dehydrogenase-like protein C2E1P3.01 OS=Anthurium amnicola GN=SPAC2E1P3.01_2 PE=4 SV=1	Araceae	0.488409	0.690715	26.6073	17.4479	0	0	0	0	6.75667	3.57196	4.3442	5.45183	0	0
I_FSs108929	tr|A0A172C0R6|A0A172C0R6_9ERIC Glutathione peroxidase (Fragment) OS=Eurya emarginata GN=GPX PE=2 SV=1	Ericaceae	0.190359	0.00575302	3.84944	4.88447	0.065678	0.0928827	0.0460499	0.0651243	2.74054	2.28503	14.4814	4.61126	0.133102	0.0120279
I_FSs108930	tr|A0A1D1Z7P7|A0A1D1Z7P7_9ARAE cAMP-independent regulatory protein pac2 OS=Anthurium amnicola GN=pac2_0 PE=4 SV=1	Araceae	0.190359	0.00575302	3.84944	4.88447	0.065678	0.0928827	0.0460499	0.0651243	2.74054	2.28503	14.4814	4.61126	0.133102	0.0120279
I_FSs108936	tr|A0A1D1Z7P7|A0A1D1Z7P7_9ARAE cAMP-independent regulatory protein pac2 OS=Anthurium amnicola GN=pac2_0 PE=4 SV=1	Araceae	0.83076	1.17487	0	0	11.4491	4.11345	5.66819	4.48758	0.230792	0.326389	0.214857	0.303854	11.114	6.62188
I_FSs108900	tr|A0A0J8C828|A0A0J8C828_BETVU Uncharacterized protein OS=Beta vulgaris subsp. vulgaris GN=BVRB_6g140950 PE=4 SV=1	Chenopodiaceae	3.96528	1.1358	0	0	15.4365	6.79919	7.47594	4.14684	3.49107	1.34171	1.52237	2.15296	2.06602	0.177003
I_FSs108906	tr|A0A0K9QSD6|A0A0K9QSD6_SPIOL Uncharacterized protein OS=Spinacia oleracea GN=SOVF_153340 PE=4 SV=1	Chenopodiaceae	0	0	0	0	0	0	0	0	5.08315	7.18866	0	0	0	0
I_FSs108909	tr|A0A1D1ZCL2|A0A1D1ZCL2_9ARAE Serine/threonine-protein kinase CLA4 (Fragment) OS=Anthurium amnicola GN=CLA4_1 PE=4 SV=1	Araceae	2.84034	1.30422	6.6517	2.79386	19.187	8.56434	10.0475	6.27855	4.00209	2.7215	3.98862	1.83961	4.5723	2.21099
I_FSs108910	tr|A0A0K9QWR0|A0A0K9QWR0_SPIOL Uncharacterized protein OS=Spinacia oleracea GN=SOVF_132580 PE=3 SV=1	Chenopodiaceae	11.6986	2.25991	8.31361	3.53821	38.2138	9.13228	25.364	12.7766	27.3419	8.66489	9.60725	3.72921	5.17695	0.59829
I_FSs109003	tr|A0A0J8CAD1|A0A0J8CAD1_BETVU Uncharacterized protein OS=Beta vulgaris subsp. vulgaris GN=BVRB_5g116710 PE=4 SV=1	Chenopodiaceae	11.9521	1.51575	20.5284	6.36382	112.633	38.7009	79.3426	8.9362	11.8238	5.09786	12.9253	13.2579	18.888	0.406233
I_FSs109117	tr|A0A1D6B6B3|A0A1D6B6B3_WHEAT Uncharacterized protein OS=Triticum aestivum PE=4 SV=1	Poaceae	5.90744	4.23389	1.90905	2.69981	0	0	0	0	2.34347	1.98546	3.95904	5.59892	0	0
I_FSs109124	tr|T1NKT9|T1NKT9_TRIUA Uncharacterized protein OS=Triticum urartu PE=4 SV=1	Poaceae	0	0	4.12272	3.45318	0	0	0	0	3.36753	2.45643	6.74215	5.87004	0	0
I_FSs109126	tr|A0A0B2R1M1|A0A0B2R1M1_GLYSO E3 ubiquitin-protein ligase UPL2 OS=Glycine soja GN=glysoja_019478 PE=4 SV=1	Fabaceae	2.61652	3.70031	6.84377	0.00965201	0.777955	1.10019	0.161295	0.228105	9.69477	2.81447	5.46693	3.85669	0	0
I_FSs109130	tr|A0A0K9RKF1|A0A0K9RKF1_SPIOL Uncharacterized protein OS=Spinacia oleracea GN=SOVF_062570 PE=3 SV=1	Chenopodiaceae	56.2041	42.9147	21.0845	18.2938	5.37745	1.06198	0.992973	0.103431	610.302	818.77	68.6085	38.5088	68.7126	53.6331
I_FSs109135	tr|A0A175YAG3|A0A175YAG3_DAUCA Uncharacterized protein OS=Daucus carota subsp. sativus GN=DCAR_032095 PE=4 SV=1	Apiaceae	5.85948	0.00287792	3.71852	2.5359	20.8503	2.62393	14.6016	2.74018	4.0289	0.136012	4.09124	0.241314	2.82447	1.1107
I_FSs109102	tr|A0A0J8BII2|A0A0J8BII2_BETVU Uncharacterized protein OS=Beta vulgaris subsp. vulgaris GN=BVRB_9g212530 PE=4 SV=1	Chenopodiaceae	13.7051	7.65408	7.9211	8.54877	32.209	15.6247	26.4839	6.52942	7.68653	0.0352705	1.45403	2.05632	3.36771	1.22102
I_FSs109094	tr|A0A0J8BII2|A0A0J8BII2_BETVU Uncharacterized protein OS=Beta vulgaris subsp. vulgaris GN=BVRB_9g212530 PE=4 SV=1	Chenopodiaceae	0.76763	1.08559	0	0	5.7219	1.06678	0	0	3.14752	1.45903	0.534087	0.293028	0	0
I_FSs109095	tr|A0A0J8D0T3|A0A0J8D0T3_BETVU tRNA pseudouridine synthase OS=Beta vulgaris subsp. vulgaris GN=BVRB_1g012470 PE=3 SV=1	Chenopodiaceae	2.02002	1.69105	1.98488	1.65913	3.67698	2.82539	5.12526	4.31601	3.8582	2.08802	1.78549	1.34549	1.59395	1.42088
I_FSs109103	tr|A0A0J8D0T3|A0A0J8D0T3_BETVU tRNA pseudouridine synthase OS=Beta vulgaris subsp. vulgaris GN=BVRB_1g012470 PE=3 SV=1	Chenopodiaceae	6.54515	1.2486	6.27738	1.65217	12.123	2.31691	5.059	3.94118	7.22293	3.20968	3.23894	2.88019	1.76624	0.696627
I_FSs109111	tr|A0A0J8CP29|A0A0J8CP29_BETVU Uncharacterized protein OS=Beta vulgaris subsp. vulgaris GN=BVRB_4g081660 PE=4 SV=1	Chenopodiaceae	3.96483	1.76033	6.50809	5.96559	20.7767	5.2654	10.8725	3.55709	5.61519	2.12935	2.5717	1.3843	3.19671	2.05556
I_FSs109158	tr|A0A0K9S314|A0A0K9S314_SPIOL Uncharacterized protein OS=Spinacia oleracea GN=SOVF_000180 PE=4 SV=1	Chenopodiaceae	1.98102	2.80159	5.69388	1.12698	3.48027	1.0743	2.50553	1.16528	6.04307	1.60429	2.36627	2.35222	0	0
I_FSs109162	tr|A0A0J8D7N0|A0A0J8D7N0_BETVU Uncharacterized protein OS=Beta vulgaris subsp. vulgaris GN=BVRB_1g003780 PE=4 SV=1	Chenopodiaceae	8.37793	5.74407	7.17472	1.32951	44.4095	19.1689	13.6418	13.0022	19.2903	3.64089	10.3336	0.27061	4.15925	3.90817
I_FSs109163	tr|A0A0J8C022|A0A0J8C022_BETVU Fatty acyl-CoA reductase OS=Beta vulgaris subsp. vulgaris GN=BVRB_7g176320 PE=3 SV=1	Chenopodiaceae	0.804255	1.13739	0.352095	0.497938	2.0606	2.91414	0.232404	0.328669	3.05964e-07	4.32699e-07	0	0	2.24397	3.17345
I_FSs109174	tr|A0A0J8C022|A0A0J8C022_BETVU Fatty acyl-CoA reductase OS=Beta vulgaris subsp. vulgaris GN=BVRB_7g176320 PE=3 SV=1	Chenopodiaceae	0	0	0	0	0	0	0	0	9.89612	12.1648	4.74687	2.77617	1.27555	1.8039
I_FSs109177	tr|A0A0D6QST7|A0A0D6QST7_ARACU Formate dehydrogenase, mitochondrial OS=Araucaria cunninghamii PE=3 SV=1	Araucariaceae	3.88248	1.84391	0.617225	0.872888	5.32805	0.114021	3.17387	0.694923	5.45729	1.79124	2.02996	1.62496	0.401938	0.568427
I_FSs109141	tr|A0A0K9R1R5|A0A0K9R1R5_SPIOL Uncharacterized protein OS=Spinacia oleracea GN=SOVF_116870 PE=4 SV=1	Chenopodiaceae	1.01947	1.44175	0	0	2.52604	2.12905	0	0	4.82688	2.32019	1.87488	2.65148	0	0
I_FSs109153	tr|A0A0V0HDB2|A0A0V0HDB2_SOLCH Putative ovule protein (Fragment) OS=Solanum chacoense PE=4 SV=1	Solanaceae	20.8991	13.2819	1.24791	1.76481	50.3262	16.2396	19.3387	3.0028	7.55559	2.17939	2.58743	3.65917	3.60942	0.296122
I_FSs109031	tr|A0A0K9QSC9|A0A0K9QSC9_SPIOL Uncharacterized protein OS=Spinacia oleracea GN=SOVF_146280 PE=4 SV=1	Chenopodiaceae	8.65816	6.04469	4.14583	1.07069	22.4582	11.3983	10.3984	8.22657	10.4473	2.03457	5.35125	2.90257	3.31715	1.50683
I_FSs109016	tr|A0A0K9RZG7|A0A0K9RZG7_SPIOL Uncharacterized protein OS=Spinacia oleracea GN=SOVF_011410 PE=4 SV=1	Chenopodiaceae	9.9234	9.57932	2.19382	3.10254	3.40082	1.82484	1.98133	0.730356	8.91684	3.35389	4.41001	3.61631	0	0
I_FSs109019	tr|A0A0J8ESZ7|A0A0J8ESZ7_BETVU Uncharacterized protein OS=Beta vulgaris subsp. vulgaris GN=BVRB_7g159990 PE=3 SV=1	Chenopodiaceae	27.8438	7.1666	13.2788	10.0315	21.1192	6.96698	26.6949	19.5405	13.6732	4.53171	12.2133	0.888692	5.81311	0.487253
I_FSs109029	tr|A0A0K9Q7G0|A0A0K9Q7G0_SPIOL Uncharacterized protein OS=Spinacia oleracea GN=SOVF_211920 PE=4 SV=1	Chenopodiaceae	7.81178	0.799511	4.66885	0.0579333	8.71717	1.95774	6.53485	2.80156	6.72336	5.82293	4.79741	2.57285	2.02569	0.740383
I_FSs109077	tr|A0A0K9RVG0|A0A0K9RVG0_SPIOL Uncharacterized protein OS=Spinacia oleracea GN=SOVF_024730 PE=3 SV=1	Chenopodiaceae	5.63791	1.70731	1.50084	2.12251	17.9203	12.597	10.9885	7.93877	3.72361	1.94486	2.09126	2.9575	2.08252	0.823101
I_FSs109091	tr|A0A0J8C8V5|A0A0J8C8V5_BETVU Uncharacterized protein OS=Beta vulgaris subsp. vulgaris GN=BVRB_6g139580 PE=3 SV=1	Chenopodiaceae	10.2561	8.29161	0.962685	1.36144	6.6081	1.82367	2.41197	3.41104	4.42217	0.420156	2.97618	2.8228	0.50977	0.720924
I_FSs109056	tr|S1SIJ0|S1SIJ0_THECC S-locus-specific glycoprotein S6, putative OS=Theobroma cacao GN=TCM_046329 PE=4 SV=1	Malvaceae	3.17895	4.49571	0	0	1.06549	1.50682	0	0	4.76224	0.455999	1.52237	2.15296	0	0
I_FSs109062	tr|A0A0K9QTQ4|A0A0K9QTQ4_SPIOL Uncharacterized protein OS=Spinacia oleracea GN=SOVF_142240 PE=4 SV=1	Chenopodiaceae	12.7088	4.89422	3.14774	3.04153	17.6506	7.3974	7.40203	8.04499	9.8444	0.558332	3.83976	0.371719	3.94403	3.51767
I_FSs109065	tr|A0A0K9RCB0|A0A0K9RCB0_SPIOL Uncharacterized protein OS=Spinacia oleracea GN=SOVF_088790 PE=4 SV=1	Chenopodiaceae	6.74558	0.140834	5.49679	4.96139	10.6325	10.2568	9.50297	7.10476	9.87279	0.982744	2.05562	2.90709	0.75025	1.06101
I_FSs109963	tr|A0A0K9RAR5|A0A0K9RAR5_SPIOL Uncharacterized protein OS=Spinacia oleracea GN=SOVF_087870 PE=4 SV=1	Chenopodiaceae	0	0	0.81785	1.15661	0	0	0	0	5.20454	3.53191	0	0	0	0
I_FSs109942	tr|A0A1D1YKM3|A0A1D1YKM3_9ARAE Glucose-6-phosphate 1-epimerase OS=Anthurium amnicola GN=YMR099C_3 PE=4 SV=1	Araceae	17.971	3.05131	16.7507	8.35447	24.6527	15.859	15.7386	5.49818	10.6181	4.08947	5.28932	3.38768	1.88908	0.162854
I_FSs109943	tr|M1CGV8|M1CGV8_SOLTU Uncharacterized protein OS=Solanum tuberosum GN=PGSC0003DMG400026128 PE=4 SV=1	Solanaceae	3.96987	5.61424	2.15041	3.04114	1.57167	2.22267	0.71949	1.01751	4.27184	3.76726	3.32135	2.11579	0	0
I_FSs109944	tr|A0A0B2PKT8|A0A0B2PKT8_GLYSO Uncharacterized protein (Fragment) OS=Glycine soja GN=glysoja_017696 PE=4 SV=1	Fabaceae	6.56449	0.765365	3.50427	4.95578	2.82313	0.159841	2.0612	2.91498	3.51153	0.340649	3.43985	1.62346	0	0
I_FSs109950	tr|A0A0V0HSJ1|A0A0V0HSJ1_SOLCH Putative ovule protein OS=Solanum chacoense PE=4 SV=1	Solanaceae	1.22914	0.560309	5.40723	1.627	10.3671	2.83135	8.99964	2.85297	5.32079	0.785094	2.44452	0.116772	1.12026	0.0992566
I_FSs109951	sp|B9SQR9|GATB_RICCO Glutamyl-tRNA(Gln) amidotransferase subunit B, chloroplastic/mitochondrial OS=Ricinus communis GN=GATB PE=3 SV=1	Euphorbiaceae	0	0	4.26198	0.179506	17.8392	4.61189	8.92286	7.16319	3.87768	0.735844	2.31222	1.13608	4.931	3.90312
I_FSs109952	tr|A0A0K9QJH8|A0A0K9QJH8_SPIOL Uncharacterized protein OS=Spinacia oleracea GN=SOVF_172140 PE=4 SV=1	Chenopodiaceae	7.35198	4.71022	2.62966	3.71889	45.5397	19.9794	28.5522	17.6601	7.75612	0.255633	4.638	2.71022	5.66414	1.37781
I_FSs109953	tr|A0A0K9QTX7|A0A0K9QTX7_SPIOL Uncharacterized protein OS=Spinacia oleracea GN=SOVF_148490 PE=4 SV=1	Chenopodiaceae	7.62453	3.06574	5.72344	1.80039	27.4327	8.94985	20.4231	10.593	6.204	0.408001	2.47024	1.6828	2.68684	1.05122
I_FSs109958	tr|A0A0K9QTX7|A0A0K9QTX7_SPIOL Uncharacterized protein OS=Spinacia oleracea GN=SOVF_148490 PE=4 SV=1	Chenopodiaceae	5.63265	5.65045	5.32944	1.5958	10.3785	4.09836	7.35675	5.14497	8.94517	1.08259	4.71812	2.05132	1.66507	0.377425
I_FSs110010	tr|A0A0K9Q9H6|A0A0K9Q9H6_SPIOL Uncharacterized protein OS=Spinacia oleracea GN=SOVF_204680 PE=4 SV=1	Chenopodiaceae	16.6895	11.2909	12.1393	1.7066	13.6256	0.0974393	11.996	2.47834	12.762	8.41104	7.84789	2.84813	1.90537	0.164233
I_FSs110012	tr|A0A0K9RR43|A0A0K9RR43_SPIOL Uncharacterized protein OS=Spinacia oleracea GN=SOVF_043820 PE=4 SV=1	Chenopodiaceae	3.85067	2.01539	1.90054	1.60342	11.0885	1.20413	17.8803	2.56941	4.24805	1.80457	2.71914	0.118327	1.61987	0.434616
I_FSs110015	tr|A0A0J8CUF1|A0A0J8CUF1_BETVU Uncharacterized protein OS=Beta vulgaris subsp. vulgaris GN=BVRB_2g038350 PE=4 SV=1	Chenopodiaceae	2.95972	1.43138	0	0	2.62277	3.70916	0.853048	0.0856766	8.41294	4.23849	3.37731	3.00624	1.25611	0.106321
I_FSs109990	tr|A0A0J8BBL0|A0A0J8BBL0_BETVU Uncharacterized protein OS=Beta vulgaris subsp. vulgaris GN=BVRB_6g155520 PE=4 SV=1	Chenopodiaceae	7.4489	3.54812	4.47759	0.160853	1.53441	0.968037	1.39925	0.884303	5.44949	2.26715	3.20589	0.0681439	0.56902	0.804716
I_FSs109991	tr|A0A0K9S2W9|A0A0K9S2W9_SPIOL Uncharacterized protein OS=Spinacia oleracea GN=SOVF_000730 PE=4 SV=1	Chenopodiaceae	3.98581	0.854107	3.39922	0.0460327	2.21922	0.0906723	1.67131	0.350039	4.47358	0.0828163	4.43682	0.0806314	0.243268	0.344033
I_FSs109995	tr|A0A0J8CFX2|A0A0J8CFX2_BETVU Uncharacterized protein OS=Beta vulgaris subsp. vulgaris GN=BVRB_5g113260 PE=4 SV=1	Chenopodiaceae	14.6064	2.82468	24.1919	15.8319	15.4944	12.6278	9.54401	2.32226	18.6831	0.30844	11.1373	4.06203	7.4851	4.82021
I_FSs109874	tr|A0A0K9R3N8|A0A0K9R3N8_SPIOL Uncharacterized protein OS=Spinacia oleracea GN=SOVF_110580 PE=4 SV=1	Chenopodiaceae	153.723	193.54	55.188	46.8342	24.6505	8.04094	17.4896	21.0342	43.8137	24.6311	27.199	15.7528	0	0
I_FSs109875	tr|A0A0K9R3N8|A0A0K9R3N8_SPIOL Uncharacterized protein OS=Spinacia oleracea GN=SOVF_110580 PE=4 SV=1	Chenopodiaceae	1.66778	2.35859	12.1513	9.16886	0	0	0	0	9.78029	11.3901	1.9385	2.74145	0	0
I_FSs109886	tr|A0A0D3A6C7|A0A0D3A6C7_BRAOL Uncharacterized protein (Fragment) OS=Brassica oleracea var. oleracea PE=3 SV=1	Brassicaceae	3.5844	1.71116	5.20859	0.758301	3.23441	4.57415	0.531123	0.0478549	3.31572	0.116687	4.28825	4.39156	0	0
I_FSs109887	tr|V4T0C5|V4T0C5_9ROSI Uncharacterized protein (Fragment) OS=Citrus clementina GN=CICLE_v10003272mg PE=4 SV=1	Unknown	6.65099	4.24252	6.28683	2.30015	4.78158	1.36542	1.90413	0.551784	4.96566	1.33205	5.91379	0.119628	0	0
I_FSs109927	tr|A0A0R0LFN9|A0A0R0LFN9_SOYBN Uncharacterized protein OS=Glycine max GN=GLYMA_01G054700 PE=4 SV=1	Fabaceae	0	0	5.9404	5.80732	0	0	0	0	5.94418	0.5347	7.03474	5.0682	0	0
I_FSs109900	tr|A0A1D1XZQ6|A0A1D1XZQ6_9ARAE Putative NADP-dependent oxidoreductase yfmJ (Fragment) OS=Anthurium amnicola GN=yfmJ_5 PE=4 SV=1	Araceae	1.98593	2.80853	2.61187	3.69374	14.6909	0.375615	5.69627	3.57288	3.81252	0.990939	2.46013	1.70915	1.25611	0.106321
I_FSs109908	tr|A0A0J8BPM5|A0A0J8BPM5_BETVU Uncharacterized protein OS=Beta vulgaris subsp. vulgaris GN=BVRB_8g197560 PE=4 SV=1	Chenopodiaceae	0	0	10.3146	11.2985	0	0	0	0	7.55687	3.60643	9.91183	9.79905	0	0
I_FSs110119	tr|A0A150H1X0|A0A150H1X0_GONPE Uncharacterized protein OS=Gonium pectorale GN=GPECTOR_1g124 PE=4 SV=1	Volvocaceae	19.6819	5.11005	63.4196	62.3873	16.9055	6.22098	33.0028	5.48644	7.41685	1.064	4.54449	0.456833	0.383947	0.542982
I_FSs110126	tr|A0A0K9RGN4|A0A0K9RGN4_SPIOL Uncharacterized protein OS=Spinacia oleracea GN=SOVF_068840 PE=4 SV=1	Chenopodiaceae	0	0	3.09274	4.37379	0	0	0	0	3.90207	0.403694	4.99398	7.06255	0	0
I_FSs110101	tr|A0A061RZW0|A0A061RZW0_9CHLO Neurotransmitter:Na+ symporter, NSS family (Fragment) OS=Tetraselmis sp. GSL018 GN=TC.NSS PE=4 SV=1	Unknown	0	0	0	0	0	0	0	0	5.22985	7.39612	0.384023	0.543091	0	0
I_FSs110104	tr|A0A1B6P6Y5|A0A1B6P6Y5_SORBI Uncharacterized protein OS=Sorghum bicolor GN=SORBI_009G050900 PE=4 SV=1	Poaceae	4.55861	2.74944	2.09723	0.551621	5.47132	0.991548	2.85404	0.552335	2.50855	2.55195	1.40458	0.73145	2.53647	0.996094
I_FSs110109	tr|A0A0K9QPD6|A0A0K9QPD6_SPIOL Uncharacterized protein OS=Spinacia oleracea GN=SOVF_161490 PE=4 SV=1	Chenopodiaceae	6.74894	1.58221	5.72999	2.5054	11.7942	3.03412	8.57123	2.05043	8.81492	1.52479	6.81903	2.60745	3.36646	0.29644
I_FSs110110	tr|A0A0J8D7N4|A0A0J8D7N4_BETVU S-acyltransferase OS=Beta vulgaris subsp. vulgaris GN=BVRB_1g002370 PE=3 SV=1	Chenopodiaceae	0	0	0	0	0	0	0.259215	0.366586	1.38848	1.96361	0	0	0	0
I_FSs110160	tr|A0A0J8D7N4|A0A0J8D7N4_BETVU S-acyltransferase OS=Beta vulgaris subsp. vulgaris GN=BVRB_1g002370 PE=3 SV=1	Chenopodiaceae	11.3985	0.393151	9.89496	3.14286	7.45566	2.65792	4.63091	2.87986	4.70462	0.47304	2.09132	0.584028	0	0
I_FSs110163	tr|A0A0K9RQ89|A0A0K9RQ89_SPIOL Uncharacterized protein OS=Spinacia oleracea GN=SOVF_047010 PE=3 SV=1	Chenopodiaceae	1.50788	0.00250316	0	0	83.5842	35.4229	58.0483	39.161	1.96978	1.78682	0	0	13.455	7.18539
I_FSs110167	tr|A0A0K9QDB0|A0A0K9QDB0_SPIOL Uncharacterized protein OS=Spinacia oleracea GN=SOVF_198810 PE=4 SV=1	Chenopodiaceae	3.95382	1.50713	6.97288	1.60877	11.6365	3.40323	6.81129	2.73495	7.41067	2.84608	4.72175	0.0482105	2.4885	1.15882
I_FSs110134	tr|A0A0J8C8Y8|A0A0J8C8Y8_BETVU Uncharacterized protein OS=Beta vulgaris subsp. vulgaris GN=BVRB_5g119310 PE=4 SV=1	Chenopodiaceae	2.38	1.12986	1.78276	0.43386	8.56082	7.48186	4.96823	2.43632	5.60968	1.65447	1.52237	2.15296	1.51823	0.597696
I_FSs110148	tr|A0A0J8F1L3|A0A0J8F1L3_BETVU Uncharacterized protein OS=Beta vulgaris subsp. vulgaris GN=BVRB_6g129560 PE=4 SV=1	Chenopodiaceae	14.426	15.6399	9.95222	0.308695	13.9594	8.0982	10.6121	4.45089	9.43964	2.08011	9.59553	1.76377	2.19232	0.859403
I_FSs110043	tr|K4BY15|K4BY15_SOLLC Uncharacterized protein OS=Solanum lycopersicum PE=4 SV=1	Solanaceae	4.53462	1.67615	2.42883	1.10489	7.05421	1.21436	5.42295	0.721383	5.26572	1.02132	2.70978	2.15392	0.826852	0.323286
I_FSs110044	tr|A0A0J8C633|A0A0J8C633_BETVU Uncharacterized protein OS=Beta vulgaris subsp. vulgaris GN=BVRB_6g133120 PE=4 SV=1	Chenopodiaceae	11.1716	8.97478	6.50319	0.108102	6.90755	0.590498	12.0371	0.533088	8.41075	2.51794	5.01405	0.740638	1.44328	2.04111
I_FSs110050	tr|A0A0J8C633|A0A0J8C633_BETVU Uncharacterized protein OS=Beta vulgaris subsp. vulgaris GN=BVRB_6g133120 PE=4 SV=1	Chenopodiaceae	2.49162	3.52368	0	0	0.59955	0.847892	0	0	5.82939	3.26086	6.09739	1.19413	0.328143	0.464064
I_FSs110051	tr|A0A061DH91|A0A061DH91_THECC ADP-ribosylation factor A1F isoform 1 OS=Theobroma cacao GN=TCM_000691 PE=3 SV=1	Malvaceae	8.47616	0.154227	33.3914	2.42029	8.85796	5.27762	7.24629	1.25644	10.6792	4.74182	19.0482	6.42371	3.01593	0.606995
I_FSs110026	tr|A0A1D6DIT9|A0A1D6DIT9_WHEAT Uncharacterized protein OS=Triticum aestivum PE=4 SV=1	Poaceae	6.41398	3.30239	2.88668	1.80882	12.0234	4.80154	5.7787	3.81832	6.7693	1.43255	4.5884	0.0644952	1.86971	0.99415
I_FSs110034	tr|A0A0K9QR58|A0A0K9QR58_SPIOL Uncharacterized protein OS=Spinacia oleracea GN=SOVF_150350 PE=4 SV=1	Chenopodiaceae	10.5189	3.14804	1.3966	1.97508	14.8663	10.5502	4.53234	0.462695	8.16538	0.641926	3.25811	0.875858	3.2095	2.54435
I_FSs110075	tr|A0A0K9RDR7|A0A0K9RDR7_SPIOL Uncharacterized protein OS=Spinacia oleracea GN=SOVF_084200 PE=4 SV=1	Chenopodiaceae	8.39476	0.144059	1.3966	1.97508	5.07554	2.68905	3.20536	0.964861	4.52556	1.72624	2.11373	1.12337	1.95734	0.773539
I_FSs110076	tr|A0A0J8C4I4|A0A0J8C4I4_BETVU Uncharacterized protein OS=Beta vulgaris subsp. vulgaris GN=BVRB_6g154520 PE=4 SV=1	Chenopodiaceae	6.7795	7.20995	3.01073	2.05275	6.60069	2.92652	6.30904	1.13327	6.05804	4.75064	3.91964	2.41958	0.51422	0.727217
I_FSs110079	tr|A0A0J8C4I4|A0A0J8C4I4_BETVU Uncharacterized protein OS=Beta vulgaris subsp. vulgaris GN=BVRB_6g154520 PE=4 SV=1	Chenopodiaceae	6.24176	4.09849	2.17416	0.0918178	2.2083	0.602766	1.26193	0.452914	4.05302	1.57007	4.35943	1.29157	0.354874	0.501867
I_FSs110082	tr|A0A0J8C3D5|A0A0J8C3D5_BETVU Uncharacterized protein OS=Beta vulgaris subsp. vulgaris GN=BVRB_7g159340 PE=4 SV=1	Chenopodiaceae	19.5487	6.31453	3.94036	0.868857	7.49404	5.8514	4.12099	3.509	15.3972	3.04572	5.26104	2.99388	1.10471	0.336312
I_FSs110073	tr|A0A0K9QSU3|A0A0K9QSU3_SPIOL Uncharacterized protein OS=Spinacia oleracea GN=SOVF_145020 PE=4 SV=1	Chenopodiaceae	0.868005	1.22754	0	0	0	0	0	0	11.0473	10.4278	0.562385	0.795332	0	0
I_FSs110084	tr|A0A1D1YGE9|A0A1D1YGE9_9ARAE Cytochrome b-245 light chain OS=Anthurium amnicola GN=Cyba PE=4 SV=1	Araceae	3.14603	2.94721	3.25631	3.15138	4.53895	1.68826	3.5519	0.644945	9.0148	3.49183	4.01391	2.54979	1.7914	0.655679
I_FSs110086	tr|A0A0K9RVS4|A0A0K9RVS4_SPIOL Long-chain-alcohol oxidase OS=Spinacia oleracea GN=SOVF_023450 PE=3 SV=1	Chenopodiaceae	1.37885	1.95	0.93397	0.300747	14.9434	7.7884	7.98369	5.14888	3.25748	1.11686	1.74761	1.63952	2.51137	0.0483378
I_FSs110058	tr|A0A0J8BBR7|A0A0J8BBR7_BETVU Uncharacterized protein OS=Beta vulgaris subsp. vulgaris GN=BVRB_4g093130 PE=4 SV=1	Chenopodiaceae	0	0	4.17977	4.74027	0	0	0	0	2.31793	0.694351	7.83521	7.47099	0	0
I_FSs110064	tr|B9T9U0|B9T9U0_RICCO Two-component sensor histidine kinase bacteria, putative OS=Ricinus communis GN=RCOM_0237370 PE=4 SV=1	Euphorbiaceae	0	0	1.28912	1.82308	0	0	0	0	1.53783	2.17482	4.95578	7.00852	0	0
I_FSs110065	tr|A0A1D1Y0R5|A0A1D1Y0R5_9ARAE Heat shock protein Hsp88 OS=Anthurium amnicola GN=hsp-88_0 PE=4 SV=1	Araceae	0	0	0	0	0	0	0	0	7.00405	9.90522	0.218172	0.308542	0	0
I_FSs110067	sp|Q8VYH2|ERG16_ARATH Squalene epoxidase 3 OS=Arabidopsis thaliana GN=SQE3 PE=1 SV=1	Brassicaceae	2.42469	3.42903	0	0	17.5652	6.36396	13.176	9.27689	4.54636	1.17342	3.42962	2.78408	6.49596	4.71514
I_FSs110068	tr|A0A0K9RRV9|A0A0K9RRV9_SPIOL Uncharacterized protein OS=Spinacia oleracea GN=SOVF_035240 PE=4 SV=1	Chenopodiaceae	6.0942	4.47712	3.29582	1.07795	12.4756	0.966474	12.667	12.9644	2.18875	1.22771	3.49283	2.4663	5.39415	2.1416
I_FSs109623	tr|A0A0K9RRV9|A0A0K9RRV9_SPIOL Uncharacterized protein OS=Spinacia oleracea GN=SOVF_035240 PE=4 SV=1	Chenopodiaceae	49.7172	64.303	12.5104	7.51628	79.9875	42.9461	66.9814	32.8059	23.0338	6.58953	12.4581	4.06919	7.82948	1.68385
I_FSs109598	tr|A0A0J8CDG7|A0A0J8CDG7_BETVU Auxin-responsive protein OS=Beta vulgaris subsp. vulgaris GN=BVRB_5g120300 PE=3 SV=1	Chenopodiaceae	11.1827	5.10026	6.24949	1.81323	42.1516	14.3169	20.0224	9.36033	7.92927	4.10848	5.66106	0.416656	5.42906	1.67654
I_FSs109599	tr|A0A0K9S2F4|A0A0K9S2F4_SPIOL Uncharacterized protein OS=Spinacia oleracea GN=SOVF_002260 PE=4 SV=1	Chenopodiaceae	1.63602	2.31368	9.1304	12.9123	1.09536	1.54907	0	0	5.81588	6.15936	5.02243	0.996519	0	0
I_FSs109610	tr|F4NCG3|F4NCG3_BETVU Uncharacterized protein OS=Beta vulgaris subsp. vulgaris PE=4 SV=1	Chenopodiaceae	4.83467	4.3777	2.35015	2.07686	10.1832	3.87557	5.46218	5.37871	5.09611	0.491411	3.63514	0.611845	3.14793	0.911545
I_FSs109612	tr|A0A0K9RSN9|A0A0K9RSN9_SPIOL Uncharacterized protein OS=Spinacia oleracea GN=SOVF_033880 PE=4 SV=1	Chenopodiaceae	11.8689	11.3268	4.51158	2.39001	36.28	23.2874	16.3007	11.086	6.80394	0.754624	6.90935	1.17124	5.58747	2.7656
I_FSs109614	tr|A0A140TAQ5|A0A140TAQ5_SOYBN Uncharacterized protein OS=Glycine max PE=4 SV=1	Fabaceae	19.0819	16.1806	9.75992	3.71553	21.7653	11.4408	15.123	3.44884	15.7101	0.760988	7.12165	1.07385	4.31351	2.7503
I_FSs109670	tr|A0A0K9RZ61|A0A0K9RZ61_SPIOL Uncharacterized protein OS=Spinacia oleracea GN=SOVF_018650 PE=4 SV=1	Chenopodiaceae	3.52621	4.98681	0	0	10.7549	2.12398	11.8215	8.913	4.50484	0.448751	1.24001	0.264232	2.90655	0.243634
I_FSs109672	tr|A0A0J8EZ84|A0A0J8EZ84_BETVU Uncharacterized protein OS=Beta vulgaris subsp. vulgaris GN=BVRB_6g138090 PE=4 SV=1	Chenopodiaceae	0.76251	1.07835	0	0	0	0	0	0	11.1603	2.67801	0.734895	1.0393	0	0
I_FSs109678	tr|F2DD63|F2DD63_HORVD Pyruvate dehydrogenase E1 component subunit alpha OS=Hordeum vulgare var. distichum PE=2 SV=1	Poaceae	15.8017	10.8066	112.083	38.6936	0	0	0	0	5.43217	5.745	0	0	0	0
I_FSs109643	tr|A0A0K9PCK2|A0A0K9PCK2_ZOSMR Ketoacyl-ACP Reductase OS=Zostera marina GN=ZOSMA_289G00290 PE=4 SV=1	Zosteraceae	0	0	20.712	6.01953	0	0	0	0	7.1058	0.841012	14.1812	10.1743	0	0
I_FSs109646	tr|Q8H9E5|Q8H9E5_CUCMA Glutathione S-transferase OS=Cucurbita maxima GN=Pugc PE=2 SV=1	Cucurbitaceae	4.71158	3.24599	0.76374	1.08009	23.2049	8.71955	13.716	6.06225	3.50793	0.773766	2.3353	0.207847	2.45967	0.220144
I_FSs109648	tr|A0A0J8EL70|A0A0J8EL70_BETVU Uncharacterized protein OS=Beta vulgaris subsp. vulgaris GN=BVRB_8g188620 PE=4 SV=1	Chenopodiaceae	12.1693	3.8093	6.27947	0.274577	20.7301	15.904	8.53516	3.11246	12.1479	1.93556	5.0384	4.30563	3.7271	1.45873
I_FSs109653	tr|A5B151|A5B151_VITVI Putative uncharacterized protein OS=Vitis vinifera GN=VITISV_017913 PE=4 SV=1	Vitaceae	2.70386	0.833806	1.71023	0.899334	1.21663	1.72058	0.922075	1.30401	6.48189	3.57492	0	0	0	0
I_FSs109654	tr|A0A0K9RFN8|A0A0K9RFN8_SPIOL Uncharacterized protein OS=Spinacia oleracea GN=SOVF_072230 PE=4 SV=1	Chenopodiaceae	19.7025	21.5178	6.11078	2.43076	29.2698	15.5259	16.5282	12.3601	25.4746	15.7357	11.1859	8.41627	3.30591	1.40257
I_FSs109529	tr|A0A0K9RFN8|A0A0K9RFN8_SPIOL Uncharacterized protein OS=Spinacia oleracea GN=SOVF_072230 PE=4 SV=1	Chenopodiaceae	2.60427	3.68299	4.3634	2.90533	3.37114	3.50323	6.31386	4.91265	6.6045	2.47354	2.11681	1.82287	1.58988	2.24844
I_FSs109531	tr|A0A1D5SJ04|A0A1D5SJ04_WHEAT Uncharacterized protein OS=Triticum aestivum PE=4 SV=1	Poaceae	3.78675	5.35528	2.22847	3.15154	1.48537	0.299142	1.77045	2.50379	3.1476	1.19077	5.0355	3.86334	0	0
I_FSs109545	tr|W9SM76|W9SM76_9ROSA Ubiquitin-conjugating enzyme E2 5A OS=Morus notabilis GN=L484_021613 PE=4 SV=1	Cannabaceae	0.99806	1.41147	1.34099	1.89644	21.7392	14.8674	8.86172	3.35449	5.03411	1.89278	4.21848	5.96583	2.64707	2.0345
I_FSs109520	tr|A0A072USP1|A0A072USP1_MEDTR Major intrinsic protein (MIP) family transporter OS=Medicago truncatula GN=MTR_4g415300 PE=3 SV=1	Fabaceae	0	0	5.86299	2.49366	0	0	0.298878	0.422677	5.74594	1.51117	2.51511	0.568323	0	0
I_FSs109511	tr|A0A0J8B1Y0|A0A0J8B1Y0_BETVU Uncharacterized protein OS=Beta vulgaris subsp. vulgaris GN=BVRB_013040 PE=4 SV=1	Chenopodiaceae	0.182644	0.258298	4.41681	1.85439	0	0	0	0	4.09499	4.23087	10.83	2.65414	0	0
I_FSs109516	tr|A0A0D6R5R1|A0A0D6R5R1_ARACU Uncharacterized protein OS=Araucaria cunninghamii PE=4 SV=1	Araucariaceae	116.005	27.4595	244.863	9.94829	83.3687	2.85155	79.8476	10.5011	78.7201	26.0058	77.9445	29.4482	14.664	1.25165
I_FSs109575	tr|A0A0S3RY52|A0A0S3RY52_PHAAN Uncharacterized protein OS=Vigna angularis var. angularis GN=Vigan.04G308800 PE=3 SV=1	Fabaceae	1.53526	2.17119	15.1564	7.20273	0	0	0	0	4.01346	3.64096	3.06378	4.33283	0	0
I_FSs109579	tr|A0A061QSE3|A0A061QSE3_9CHLO Branched-chain-amino-acid aminotransferase-like protein 2-like OS=Tetraselmis sp. GSL018 GN=TSPGSL018_26468 PE=4 SV=1	Unknown	0	0	5.2127	1.3611	0.128209	0.181314	0	0	2.69048	1.47557	6.32092	4.1781	0	0
I_FSs109553	tr|A0A151RR02|A0A151RR02_CAJCA Putative glycosyltransferase At1g55740 family OS=Cajanus cajan GN=KK1_033506 PE=4 SV=1	Fabaceae	21.5092	2.688	15.2176	7.45075	17.8771	2.1525	15.7272	3.88746	16.6787	1.68256	18.4589	5.26823	3.75178	2.7148
I_FSs109566	tr|A0A0J8CBR8|A0A0J8CBR8_BETVU Uncharacterized protein OS=Beta vulgaris subsp. vulgaris GN=BVRB_5g109620 PE=4 SV=1	Chenopodiaceae	12.1251	9.78002	8.29584	8.49385	19.684	9.28558	17.5714	2.68927	6.80201	3.80775	3.5728	1.70521	4.16488	1.50577
I_FSs109571	sp|Q8LFL8|LSM1B_ARATH Sm-like protein LSM1B OS=Arabidopsis thaliana GN=LSM1B PE=1 SV=1	Brassicaceae	0	0	0	0	0.59126	0.836168	0.82448	1.16599	2.1646	0.407859	1.672	2.36457	0.535475	0.757276
I_FSs109787	tr|J3SDF5|J3SDF5_BETVU Ty3/gypsy retrotransposon protein OS=Beta vulgaris subsp. vulgaris PE=4 SV=1	Chenopodiaceae	0	0	0	0	20.2411	12.3489	4.50113	3.11939	2.80315	0.288655	0.64477	0.911842	3.50473	2.25613
I_FSs109802	tr|A0A0K9QAY0|A0A0K9QAY0_SPIOL Uncharacterized protein OS=Spinacia oleracea GN=SOVF_199960 PE=4 SV=1	Chenopodiaceae	29.9138	6.05517	40.9141	18.1905	29.6944	0.122754	35.5264	10.4016	18.6616	1.76975	26.0041	2.47806	5.00795	2.86675
I_FSs109772	tr|A0A0K9R124|A0A0K9R124_SPIOL Uncharacterized protein OS=Spinacia oleracea GN=SOVF_118660 PE=4 SV=1	Chenopodiaceae	11.7825	3.59412	6.23325	0.0645164	15.5777	2.14034	9.60091	1.71062	7.29768	1.68072	3.04296	0.220122	2.94544	0.246568
I_FSs109836	tr|A0A0K9R9S2|A0A0K9R9S2_SPIOL Uncharacterized protein OS=Spinacia oleracea GN=SOVF_095500 PE=4 SV=1	Chenopodiaceae	0	0	0	0	0	0	0	0	4.45858	6.30538	10.4442	4.41991	3.89106	5.50278
I_FSs109821	tr|A0A0D6R695|A0A0D6R695_ARACU Uncharacterized protein OS=Araucaria cunninghamii PE=4 SV=1	Araucariaceae	9.45685	1.64607	4.18979	5.92526	6.83127	2.17947	5.63511	4.40105	3.97473	2.50522	3.08309	2.49425	1.25216	1.77082
I_FSs109822	tr|A0A0K9QMK4|A0A0K9QMK4_SPIOL Uncharacterized protein OS=Spinacia oleracea GN=SOVF_162270 PE=4 SV=1	Chenopodiaceae	19.051	4.80606	16.0862	2.75517	13.1033	0.766079	10.3667	0.0905097	10.9532	2.26838	6.8685	0.308801	3.72988	2.74809
I_FSs109823	tr|A0A0J8EVK7|A0A0J8EVK7_BETVU Uncharacterized protein OS=Beta vulgaris subsp. vulgaris GN=BVRB_6g148740 PE=4 SV=1	Chenopodiaceae	0.0472151	0.0667722	1.31312	1.85703	0	0	0.0482139	0.0681847	2.54881	1.32605	1.27335	1.80079	0.361488	0.511221
I_FSs109714	tr|A0A0J8EVK7|A0A0J8EVK7_BETVU Uncharacterized protein OS=Beta vulgaris subsp. vulgaris GN=BVRB_6g148740 PE=4 SV=1	Chenopodiaceae	0	0	1.97815	0.506338	0	0	0	0	1.34693	0.748497	8.39271	5.95764	0	0
I_FSs109692	tr|A9RPP4|A9RPP4_PHYPA ATP-dependent chromatin assembly factor OS=Physcomitrella patens subsp. patens GN=NFE1501 PE=4 SV=1	Funariaceae	0	0	0	0	2.11074	1.75822	0.872096	0.480555	2.25223	0.245465	1.57767	2.23116	1.35306	1.91352
I_FSs109695	tr|A0A0K9QIL1|A0A0K9QIL1_SPIOL Uncharacterized protein OS=Spinacia oleracea GN=SOVF_180140 PE=4 SV=1	Chenopodiaceae	3.87825	5.48467	8.29639	6.92571	3.34295	4.72765	0.581195	0.821934	9.39298	5.24931	3.43774	1.64655	1.67036	2.36225
I_FSs109716	tr|A0A164UZM4|A0A164UZM4_DAUCA Uncharacterized protein OS=Daucus carota subsp. sativus GN=DCAR_023033 PE=4 SV=1	Apiaceae	4.1426	3.52979	4.0381	3.54637	13.0896	11.2997	5.16993	2.53946	5.33718	0.0675075	3.99531	1.04827	1.13803	1.60942
I_FSs109744	tr|A0A0K9R116|A0A0K9R116_SPIOL Uncharacterized protein OS=Spinacia oleracea GN=SOVF_118860 PE=4 SV=1	Chenopodiaceae	5.66225	8.00763	4.18492	1.10145	5.21259	2.06404	4.62312	3.32475	4.20258	1.06173	2.79931	2.25846	0	0
I_FSs109746	tr|A0A0J8CTL1|A0A0J8CTL1_BETVU Uncharacterized protein OS=Beta vulgaris subsp. vulgaris GN=BVRB_3g060070 PE=4 SV=1	Chenopodiaceae	4.58183	0.711159	0.255583	0.361449	0.32756	0.463241	0.096598	0.13661	9.16775	1.84661	2.33651	3.30432	0.445256	0.629686
I_FSs109753	tr|B9TMZ1|B9TMZ1_RICCO Putative uncharacterized protein OS=Ricinus communis GN=RCOM_2149570 PE=4 SV=1	Euphorbiaceae	0	0	7.29455	8.74556	0	0	0	0	2.53558	1.8223	2.38409	3.37162	0	0
I_FSs109738	tr|A0A0J8B0G4|A0A0J8B0G4_BETVU Uncharacterized protein (Fragment) OS=Beta vulgaris subsp. vulgaris GN=BVRB_032040 PE=4 SV=1	Chenopodiaceae	6.27231	4.24381	1.32689	1.87651	33.4844	0.46966	17.0357	8.46838	6.10068	2.74253	3.19688	0.641537	7.37367	7.54529
I_FSs109739	tr|A0A0K9RRB4|A0A0K9RRB4_SPIOL Formin-like protein OS=Spinacia oleracea GN=SOVF_037260 PE=3 SV=1	Chenopodiaceae	4.13612	1.19188	2.18193	3.08571	19.2629	10.4145	10.0024	5.55612	3.63018	1.39366	1.33177	0.349424	5.93484	1.26343
I_FSs109743	tr|A0A0K9RM22|A0A0K9RM22_SPIOL Uncharacterized protein OS=Spinacia oleracea GN=SOVF_051140 PE=4 SV=1	Chenopodiaceae	1.6697	2.36132	0	0	0	0	0	0	9.62234	4.35161	1.39342	1.9706	0	0
I_FSs113204	tr|A0A176W408|A0A176W408_MARPO Uncharacterized protein OS=Marchantia polymorpha subsp. polymorpha GN=AXG93_1669s1020 PE=3 SV=1	Marchantiaceae	0.0313846	0.0443845	0	0	1.00656	1.42349	0	0	1.65517	2.0265	0	0	0.52655	0.744654
I_FSs113216	tr|A0A0J8CMG6|A0A0J8CMG6_BETVU Uncharacterized protein OS=Beta vulgaris subsp. vulgaris GN=BVRB_4g074840 PE=4 SV=1	Chenopodiaceae	8.6482	7.90574	5.89267	5.06556	5.17626	2.18384	4.46265	2.75024	12.4409	0.302712	10.2353	2.26471	1.09858	0.752628
I_FSs113189	tr|A0A0J8CMG6|A0A0J8CMG6_BETVU Uncharacterized protein OS=Beta vulgaris subsp. vulgaris GN=BVRB_4g074840 PE=4 SV=1	Chenopodiaceae	0	0	10.2656	9.74982	0	0	0	0	4.2195	2.34599	9.75531	6.41188	0	0
I_FSs113260	tr|A0A087SQ19|A0A087SQ19_AUXPR WD repeat domain-containing protein 83 OS=Auxenochlorella protothecoides GN=F751_5930 PE=4 SV=1	Chlorellaceae	0	0	0	0	0	0	0	0	10.2261	14.4619	0	0	0	0
I_FSs113263	tr|F2EKS9|F2EKS9_HORVD Predicted protein OS=Hordeum vulgare var. distichum PE=2 SV=1	Poaceae	0	0	3.94022	2.79337	0	0	0	0	1.66247	0.927378	4.64394	5.13132	0	0
I_FSs113239	tr|A0A1D1YRA3|A0A1D1YRA3_9ARAE Glucose-6-phosphate 1-dehydrogenase (Fragment) OS=Anthurium amnicola GN=gsdA_5 PE=4 SV=1	Araceae	6.65085	0.134598	4.42637	2.077	11.2644	1.37341	9.16803	2.9609	9.24293	1.68174	3.40981	0.922591	0	0
I_FSs113243	tr|A0A0K9RES6|A0A0K9RES6_SPIOL Uncharacterized protein OS=Spinacia oleracea GN=SOVF_074940 PE=4 SV=1	Chenopodiaceae	2.17684	1.02658	9.13612	3.25733	5.7956	2.87063	3.79939	0.544324	2.97108	1.31059	5.65034	3.00982	1.90537	0.164233
I_FSs113128	tr|A0A0K9QZS0|A0A0K9QZS0_SPIOL Phosphoinositide phospholipase C OS=Spinacia oleracea GN=SOVF_129540 PE=4 SV=1	Chenopodiaceae	4.43785	2.09555	8.47288	10.0175	18.6633	14.4691	12.1269	2.52175	4.31205	2.7308	6.015	5.46745	2.39416	0.476852
I_FSs113135	tr|D6PQC2|D6PQC2_9BRAS AT3G28860-like protein (Fragment) OS=Neslia paniculata PE=4 SV=1	Brassicaceae	2.70751	0.0852912	4.79829	3.50241	4.22182	4.08757	1.1485	0.124203	11.7228	10.678	6.64156	4.30129	3.24447	2.08671
I_FSs113136	tr|A0A0J8F377|A0A0J8F377_BETVU Uncharacterized protein OS=Beta vulgaris subsp. vulgaris GN=BVRB_5g119370 PE=4 SV=1	Chenopodiaceae	27.234	0.306389	9.85497	8.67483	35.5641	15.0904	19.8131	13.2041	11.187	1.0415	5.02805	5.19962	4.86154	0.882922
I_FSs113108	tr|A0A0J8C0P9|A0A0J8C0P9_BETVU Uncharacterized protein OS=Beta vulgaris subsp. vulgaris GN=BVRB_7g165470 PE=4 SV=1	Chenopodiaceae	0	0	0.971005	1.37321	0	0	0	0	1.56617	0.596727	4.73379	1.01732	1.29893	1.83697
I_FSs113116	tr|F2DQL3|F2DQL3_HORVD Acyl-coenzyme A oxidase OS=Hordeum vulgare var. distichum PE=2 SV=1	Poaceae	0	0	11.9563	8.41648	0	0	0	0	4.24484	0.702496	14.8174	12.2261	0	0
I_FSs113170	tr|A0A1D1Y3I3|A0A1D1Y3I3_9ARAE Uracil phosphoribosyltransferase OS=Anthurium amnicola GN=upp_2 PE=4 SV=1	Araceae	7.63755	6.65974	3.29582	1.07795	13.7099	2.84681	11.1043	7.45478	6.25455	2.36067	2.83824	1.54057	5.50054	0.451389
I_FSs113175	tr|A0A0K9RPX7|A0A0K9RPX7_SPIOL Uncharacterized protein OS=Spinacia oleracea GN=SOVF_048150 PE=4 SV=1	Chenopodiaceae	3.20529	4.53296	1.22408	0.249849	4.54961	0.805204	2.6012	0.786769	2.71227	0.522177	3.012	1.07506	0.67698	0.957394
I_FSs113155	tr|A0A0J8D5T4|A0A0J8D5T4_BETVU Uncharacterized protein OS=Beta vulgaris subsp. vulgaris GN=BVRB_1g007640 PE=4 SV=1	Chenopodiaceae	1.62978	2.30486	2.15802	3.05191	4.46451	3.20783	2.58343	1.76349	4.46719	0.145904	1.17322	1.65918	3.12423	1.23042
I_FSs113146	tr|A0A0J8BRG9|A0A0J8BRG9_BETVU Uncharacterized protein OS=Beta vulgaris subsp. vulgaris GN=BVRB_9g202660 PE=4 SV=1	Chenopodiaceae	7.28595	1.17844	2.88612	1.95642	15.4173	13.5527	7.10054	0.68339	10.5685	6.39157	6.53964	1.71218	0.55818	0.789386
I_FSs113159	tr|A0A0J8BR12|A0A0J8BR12_BETVU Uncharacterized protein OS=Beta vulgaris subsp. vulgaris GN=BVRB_8g187490 PE=3 SV=1	Chenopodiaceae	0.846305	1.19686	9.11261	7.00374	0	0	0	0	4.97344	0.758492	15.2344	14.8936	0	0
I_FSs113161	tr|A0A1D1XTY4|A0A1D1XTY4_9ARAE 3-beta-hydroxysteroid-Delta(8), Delta(7)-isomerase (Fragment) OS=Anthurium amnicola GN=Ebp_1 PE=4 SV=1	Araceae	0	0	16.0685	19.0292	0	0	0	0	5.78182	1.4715	7.42268	4.76903	0	0
I_FSs113166	tr|A0A1D1YDQ5|A0A1D1YDQ5_9ARAE Uncharacterized protein C4H3.03c OS=Anthurium amnicola GN=SPAC4H3.03c_0 PE=4 SV=1	Araceae	5.76875	4.22655	5.55335	2.42825	4.19459	1.98906	5.37258	0.259487	5.43297	0.557002	2.93049	0.602738	0.823545	1.16467
I_FSs113350	tr|A0A0J8CKY0|A0A0J8CKY0_BETVU Uncharacterized protein OS=Beta vulgaris subsp. vulgaris GN=BVRB_4g087960 PE=4 SV=1	Chenopodiaceae	2.57679	0.0739492	11.3704	3.47402	2.75921	1.50235	2.27759	1.78659	4.78826	3.0102	3.48205	1.66642	0	0
I_FSs113355	tr|A0A061GKW1|A0A061GKW1_THECC 1-amino-cyclopropane-1-carboxylate synthase 7 OS=Theobroma cacao GN=TCM_037704 PE=4 SV=1	Malvaceae	0.99333	1.40478	0.419727	0.593583	0.399471	0.0673936	0	0	3.50932	4.45338	1.66284	1.00213	0	0
I_FSs113358	tr|A0A176WQX0|A0A176WQX0_MARPO Uncharacterized protein OS=Marchantia polymorpha subsp. polymorpha GN=AXG93_1864s1280 PE=3 SV=1	Marchantiaceae	23.3014	2.39695	20.3375	4.94409	25.2595	7.61533	20.6897	4.7222	28.4799	1.54729	18.8597	3.28189	5.0053	2.65668
I_FSs113361	tr|A0A0J8CHQ1|A0A0J8CHQ1_BETVU Uncharacterized protein OS=Beta vulgaris subsp. vulgaris GN=BVRB_5g109530 PE=4 SV=1	Chenopodiaceae	9.53526	0.855797	0.8318	1.17634	90.341	1.19749	38.952	34.1726	10.1416	2.67663	3.49499	1.25846	12.3061	2.85162
I_FSs113424	tr|A0A0K9S081|A0A0K9S081_SPIOL Uncharacterized protein OS=Spinacia oleracea GN=SOVF_014740 PE=4 SV=1	Chenopodiaceae	7.49238	5.26854	8.22895	7.01103	15.311	5.89494	4.81424	2.39537	11.6772	0.243245	9.47818	4.92856	3.32244	0.288973
I_FSs113428	tr|A0A0J8DZV5|A0A0J8DZV5_BETVU Uncharacterized protein OS=Beta vulgaris subsp. vulgaris GN=BVRB_9g225500 PE=4 SV=1	Chenopodiaceae	3.51206	3.29689	0.76649	1.08398	14.8904	0.780929	12.0707	1.82193	4.82086	1.29217	0.87501	1.23745	1.10249	1.55916
I_FSs113429	tr|A0A0J8B3X9|A0A0J8B3X9_BETVU Uncharacterized protein OS=Beta vulgaris subsp. vulgaris GN=BVRB_005730 PE=4 SV=1	Chenopodiaceae	73.415	28.8536	89.7411	24.5054	112.531	48.008	40.1268	2.82779	50.9475	19.8335	41.9496	32.8391	16.0935	13.1297
I_FSs113430	tr|V5Q0U5|V5Q0U5_9CARY RING-H2 finger protein ATL2J OS=Suaeda glauca PE=2 SV=1	Drosophyllaceae	0	0	0	0	0	0	3.03238e-08	4.28844e-08	2.70973	3.78167	8.34495	11.8015	0	0
I_FSs113402	tr|V5Q0U5|V5Q0U5_9CARY RING-H2 finger protein ATL2J OS=Suaeda glauca PE=2 SV=1	Drosophyllaceae	3.93386	5.56333	1.18752	1.67941	7.1868	3.57621	3.14226	1.83279	6.36278	0.328996	3.08478	2.44359	1.04699	0.205113
I_FSs113397	tr|A0A0J8CTQ7|A0A0J8CTQ7_BETVU Uncharacterized protein OS=Beta vulgaris subsp. vulgaris GN=BVRB_2g041790 PE=4 SV=1	Chenopodiaceae	45.1822	20.6591	31.6433	2.37524	18.8795	10.8083	11.5511	7.58799	27.6907	9.35573	25.3344	11.1008	4.93825	0.398752
I_FSs113299	tr|A0A0J8ENB9|A0A0J8ENB9_BETVU Uncharacterized protein OS=Beta vulgaris subsp. vulgaris GN=BVRB_8g181520 PE=4 SV=1	Chenopodiaceae	7.83861	7.9951	1.47886	2.09142	15.4967	3.039	11.4249	9.90432	3.09636	2.73967	1.52332	2.1543	2.13917	1.16519
I_FSs113341	tr|A0A0K9RS86|A0A0K9RS86_SPIOL Uncharacterized protein OS=Spinacia oleracea GN=SOVF_034170 PE=4 SV=1	Chenopodiaceae	1.09225	1.54468	0	0	11.1289	6.5365	1.99453	2.8207	5.20409	0.968977	3.82827	1.60015	0.64155	0.907289
I_FSs113346	tr|A0A0K9QLZ4|A0A0K9QLZ4_SPIOL Uncharacterized protein OS=Spinacia oleracea GN=SOVF_164110 PE=4 SV=1	Chenopodiaceae	22.1843	17.4912	0	0	15.372	1.16814	7.92973	7.55413	12.4709	13.8776	0.71963	1.01771	2.98489	1.18479
I_FSs113314	tr|Q84XG0|Q84XG0_MANES NBS-LRR resistance protein RGH1 OS=Manihot esculenta PE=3 SV=1	Euphorbiaceae	0	0	0	0	2.13204	3.01516	1.3888	1.96405	4.46976	3.46137	1.21688	1.72093	0.897505	1.26926
I_FSs112873	tr|A0A0J8BNP3|A0A0J8BNP3_BETVU Uncharacterized protein OS=Beta vulgaris subsp. vulgaris GN=BVRB_9g215550 PE=4 SV=1	Chenopodiaceae	0	0	9.03125	12.7721	0	0	0	0	10.3617	14.6537	11.1494	15.7677	0	0
I_FSs112874	tr|A0A0D2QZ03|A0A0D2QZ03_GOSRA Uncharacterized protein (Fragment) OS=Gossypium raimondii GN=B456_002G025700 PE=4 SV=1	Malvaceae	176.476	67.7896	42.209	23.186	673.45	293.878	386.634	178.068	113.734	16.5937	65.6391	9.63772	101.583	9.98682
I_FSs112928	tr|A0A0D2QZ03|A0A0D2QZ03_GOSRA Uncharacterized protein (Fragment) OS=Gossypium raimondii GN=B456_002G025700 PE=4 SV=1	Malvaceae	11.8384	9.90047	7.8058	0.564165	12.555	7.0087	8.52942	4.37781	11.2004	1.14127	7.88509	3.16247	2.11763	0.142037
I_FSs112931	tr|A0A0J8BC19|A0A0J8BC19_BETVU Uncharacterized protein OS=Beta vulgaris subsp. vulgaris GN=BVRB_5g125540 PE=4 SV=1	Chenopodiaceae	18.7267	17.2304	59.8007	5.50129	0	0	0.71949	1.01751	9.34769	6.3975	5.70796	2.25295	1.01917	1.44133
I_FSs112795	tr|A0A0K9R862|A0A0K9R862_SPIOL Uncharacterized protein OS=Spinacia oleracea GN=SOVF_095980 PE=4 SV=1	Chenopodiaceae	12.6532	4.28896	6.50296	1.74194	10.8868	8.42563	9.06128	5.0591	7.35708	4.09432	9.65855	2.10994	1.16753	1.65114
I_FSs112798	tr|A0A0J8BFJ5|A0A0J8BFJ5_BETVU Uncharacterized protein OS=Beta vulgaris subsp. vulgaris GN=BVRB_1g020940 PE=3 SV=1	Chenopodiaceae	3.01166	0.772804	1.58306	0.831221	3.1694	1.87584	1.39071	0.343753	3.57774	0.304615	2.09941	1.18172	0.314725	0.445088
I_FSs112799	tr|A0A0J8BRC0|A0A0J8BRC0_BETVU Uncharacterized protein OS=Beta vulgaris subsp. vulgaris GN=BVRB_8g186360 PE=4 SV=1	Chenopodiaceae	3.01166	0.772804	1.58306	0.831221	3.1694	1.87584	1.39071	0.343753	3.57774	0.304615	2.09941	1.18172	0.314725	0.445088
I_FSs112809	tr|A0A0J8BRC0|A0A0J8BRC0_BETVU Uncharacterized protein OS=Beta vulgaris subsp. vulgaris GN=BVRB_8g186360 PE=4 SV=1	Chenopodiaceae	0	0	0	0	0	0	0	0	8.4663	11.9732	0.696715	0.985304	0	0
I_FSs112773	tr|F2E9X4|F2E9X4_HORVD Predicted protein OS=Hordeum vulgare var. distichum PE=2 SV=1	Poaceae	11.2698	7.1951	2.15041	3.04114	11.1287	13.5645	8.82469	3.80015	3.57828	2.7864	2.28425	0.649117	0.90779	1.28381
I_FSs112775	tr|A0A0J8CXK9|A0A0J8CXK9_BETVU Uncharacterized protein OS=Beta vulgaris subsp. vulgaris GN=BVRB_2g043240 PE=4 SV=1	Chenopodiaceae	67.52	6.98211	201.875	68.6975	326.673	120.422	323.906	39.4283	74.9775	31.8339	67.4724	0.276054	18.8581	14.908
I_FSs112777	sp|Q9FGT8|TIL_ARATH Temperature-induced lipocalin-1 OS=Arabidopsis thaliana GN=TIL PE=1 SV=1	Brassicaceae	6.60612	2.30124	14.1979	1.56476	6.17328	0.885276	7.44225	4.79863	8.31039	1.96141	2.02175	1.74277	0	0
I_FSs112790	tr|A0MSM3|A0MSM3_SPIOL SP I mismatch endonuclease OS=Spinacia oleracea GN=SOVF_184380 PE=2 SV=1	Chenopodiaceae	2.54033	1.15982	2.20052	3.11201	9.95683	3.16002	7.8254	4.44445	4.35336	0.218588	1.73645	2.4557	2.54571	0.995543
I_FSs112835	tr|A0A0K9QHI4|A0A0K9QHI4_SPIOL Uncharacterized protein OS=Spinacia oleracea GN=SOVF_178640 PE=4 SV=1	Chenopodiaceae	0	0	0	0	0	0	0	0	2.81503	2.2673	0	0	0.87881	1.24283
I_FSs112836	tr|A0A0J8CX18|A0A0J8CX18_BETVU Uncharacterized protein OS=Beta vulgaris subsp. vulgaris GN=BVRB_3g049250 PE=4 SV=1	Chenopodiaceae	8.78311	2.86886	0	0	12.4408	7.2754	11.356	10.8384	7.33593	2.94316	4.96254	0.755826	7.63903	2.26809
I_FSs112845	tr|A0A0K9Q8L3|A0A0K9Q8L3_SPIOL Uncharacterized protein OS=Spinacia oleracea GN=SOVF_214490 PE=4 SV=1	Chenopodiaceae	177.212	63.7796	137.32	33.3846	58.9898	13.5569	73.0909	0.291257	114.52	13.72	114.47	34.9185	11.7386	0.286025
I_FSs112815	tr|A0A0K9RRC8|A0A0K9RRC8_SPIOL Uncharacterized protein OS=Spinacia oleracea GN=SOVF_042940 PE=4 SV=1	Chenopodiaceae	0.661765	0.935877	0	0	40.9308	33.4037	12.8422	11.9448	1.69956	0.632486	0.65042	0.919833	9.26956	7.84526
I_FSs112817	tr|A0A0J8BT41|A0A0J8BT41_BETVU Uncharacterized protein OS=Beta vulgaris subsp. vulgaris GN=BVRB_8g184070 PE=3 SV=1	Chenopodiaceae	6.99465	2.52594	4.3634	2.90533	22.5287	7.83913	12.2052	1.19494	5.55739	1.29617	4.03273	2.49213	1.05993	1.49896
I_FSs112818	tr|A0A0K9QRI5|A0A0K9QRI5_SPIOL Uncharacterized protein OS=Spinacia oleracea GN=SOVF_155000 PE=4 SV=1	Chenopodiaceae	1.38391	1.95714	1.81872	2.57205	14.8777	3.43852	8.74545	3.36788	8.29523	1.89705	0.600015	0.848549	4.8178	4.31174
I_FSs112831	tr|A0A0K9QRI5|A0A0K9QRI5_SPIOL Uncharacterized protein OS=Spinacia oleracea GN=SOVF_155000 PE=4 SV=1	Chenopodiaceae	2.88947	0.795453	4.89105	3.75484	32.6334	16.0099	19.1251	14.0648	6.04943	2.33836	3.32613	0.178834	4.634	0.404663
I_FSs113054	tr|A0A061GB95|A0A061GB95_THECC Katanin p60 ATPase-containing subunit A1 OS=Theobroma cacao GN=KATNA1 PE=3 SV=1	Malvaceae	10.8411	9.06316	0	0	0	0	0	0	8.52456	10.4374	0	0	0	0
I_FSs113058	tr|T1N0E8|T1N0E8_TRIUA S-(hydroxymethyl)glutathione dehydrogenase OS=Triticum urartu PE=3 SV=1	Poaceae	4.39905	6.2212	0	0	5.49278	3.09769	5.7466	3.67987	3.15524	0.603961	1.98566	1.58877	1.28111	0.700932
I_FSs113025	tr|A0A0K9RJ76|A0A0K9RJ76_SPIOL Uncharacterized protein OS=Spinacia oleracea GN=SOVF_060920 PE=4 SV=1	Chenopodiaceae	76.9108	25.6072	65.1732	10.8346	65.4218	14.4118	38.1872	2.90317	79.597	13.3515	62.8485	1.309	11.3987	0.175645
I_FSs113028	tr|A0A0K9QEV6|A0A0K9QEV6_SPIOL Uncharacterized protein OS=Spinacia oleracea GN=SOVF_193760 PE=4 SV=1	Chenopodiaceae	0	0	0	0	0	0	0	0	7.14297	9.80479	0.601115	0.850105	0	0
I_FSs113030	tr|A0A1D1Y7D9|A0A1D1Y7D9_9ARAE Calcium-transporting ATPase PAT1 OS=Anthurium amnicola GN=patA_7 PE=4 SV=1	Araceae	52.868	35.7464	25.4954	12.7065	109.658	51.4839	66.2927	42.5732	67.5627	15.204	36.4776	15.8902	21.4104	0.155634
I_FSs113031	tr|A0A0J8B8Z0|A0A0J8B8Z0_BETVU Uncharacterized protein OS=Beta vulgaris subsp. vulgaris GN=BVRB_5g124020 PE=4 SV=1	Chenopodiaceae	5.42639	4.82083	8.86793	4.44426	45.9945	23.0632	20.9834	11.9091	20.7096	12.4531	16.6901	23.6034	1.66985	2.00583
I_FSs113086	tr|A0A0J8B8Z0|A0A0J8B8Z0_BETVU Uncharacterized protein OS=Beta vulgaris subsp. vulgaris GN=BVRB_5g124020 PE=4 SV=1	Chenopodiaceae	2.76783	3.9143	0	0	4.44097	1.25142	2.38481	1.87262	5.88607	1.51001	3.20698	2.25304	0.786665	1.11251
I_FSs113090	tr|A0A067F719|A0A067F719_CITSI Uncharacterized protein (Fragment) OS=Citrus sinensis GN=CISIN_1g0010821mg PE=4 SV=1	Rutaceae	0.485604	0.686748	7.9622	8.53831	0	0	0	0	7.06858	1.35987	12.3494	6.96671	0	0
I_FSs113065	tr|E1ZML8|E1ZML8_CHLVA Putative uncharacterized protein OS=Chlorella variabilis GN=CHLNCDRAFT_137518 PE=4 SV=1	Chlorellaceae	1.3236	1.87185	4.79829	3.50241	2.22049	0.625712	1.23632	1.74842	5.97915	3.3452	2.40006	3.3942	0	0
I_FSs113070	tr|A0A0K9RM25|A0A0K9RM25_SPIOL Uncharacterized protein OS=Spinacia oleracea GN=SOVF_051080 PE=4 SV=1	Chenopodiaceae	0.84841	1.19983	0	0	0	0	0	0	1.7418	1.35344	3.21746	4.55017	0.51422	0.727217
I_FSs113075	tr|H9C955|H9C955_NICBE Glyderaldehyde-3-phosphate dehydrogenase (Fragment) OS=Nicotiana benthamiana GN=GAPDH PE=2 SV=1	Solanaceae	0	0	0	0	0	0	0	0	6.77587	8.02457	0.96936	1.37088	0	0
I_FSs112964	tr|J3MTD2|J3MTD2_ORYBR Non-specific serine/threonine protein kinase OS=Oryza brachyantha PE=3 SV=1	Poaceae	0	0	0	0	0	0	0	0	6.50526	1.5052	1.91703	2.71109	0	0
I_FSs112966	tr|Q6PWH9|Q6PWH9_SOLTU Putative heat shock protein (Fragment) OS=Solanum tuberosum PE=2 SV=1	Solanaceae	0	0	65.7025	59.1403	0	0	0	0	11.1765	0.112289	4.56851	1.29824	0	0
I_FSs112972	tr|B6SZ07|B6SZ07_MAIZE Cytochrome b-c1 complex subunit Rieske, mitochondrial OS=Zea mays PE=2 SV=1	Poaceae	33.6904	17.0722	12.0108	4.69659	66.0995	33.5664	12.4873	15.9466	51.8092	14.3409	24.2553	20.6698	9.67675	1.09127
I_FSs112950	tr|A0A0K9QPE4|A0A0K9QPE4_SPIOL Uncharacterized protein OS=Spinacia oleracea GN=SOVF_161350 PE=4 SV=1	Chenopodiaceae	0.78436	0.38789	8.86413	0.273778	0	0	0	0	3.52882	0.315553	8.25408	4.71586	0	0
I_FSs112996	tr|I0Z1F4|I0Z1F4_COCSC NADPH-dependent FMN reductase OS=Coccomyxa subellipsoidea (strain C-169) GN=COCSUDRAFT_28192 PE=4 SV=1	Coccomyxaceae	4.3011	3.1676	2.20034	0.109594	16.2095	5.31511	10.2547	4.69599	4.9894	0.312506	3.55154	1.12685	3.51539	0.457986
I_FSs112998	tr|A0A0J8CK13|A0A0J8CK13_BETVU Uncharacterized protein OS=Beta vulgaris subsp. vulgaris GN=BVRB_5g103730 PE=4 SV=1	Chenopodiaceae	1.10766	1.56647	3.00168	4.24501	14.3937	2.82984	7.49861	5.53706	4.8978	0.284299	2.23881	1.19448	3.33067	4.71029
I_FSs112999	tr|A0A0J8E025|A0A0J8E025_BETVU Uncharacterized protein OS=Beta vulgaris subsp. vulgaris GN=BVRB_9g225090 PE=4 SV=1	Chenopodiaceae	6.6371	6.34799	0.45503	0.64351	18.0267	9.378	8.86005	6.14129	4.73288	0.0864297	2.45248	0.887306	2.10099	1.51665
I_FSs113005	tr|A0A0J8E025|A0A0J8E025_BETVU Uncharacterized protein OS=Beta vulgaris subsp. vulgaris GN=BVRB_9g225090 PE=4 SV=1	Chenopodiaceae	14.0036	6.45801	16.9577	16.962	104.192	87.1962	148.572	52.3082	6.35997	1.98928	6.84596	2.2209	1.12942	1.59723
I_FSs113006	tr|A0A0C5AX12|A0A0C5AX12_9CARY Suaeda glauca chloroplast ATP synthase delta mRNA OS=Suaeda glauca PE=2 SV=1	Drosophyllaceae	9.58516	1.67448	20.3631	8.77421	87.2879	73.4728	163.783	82.658	5.55145	3.11807	8.59055	1.05551	3.88237	3.47165
I_FSs113009	tr|A0A0C5AX12|A0A0C5AX12_9CARY Suaeda glauca chloroplast ATP synthase delta mRNA OS=Suaeda glauca PE=2 SV=1	Drosophyllaceae	38.8619	17.5479	41.002	18.1608	42.9165	20.3493	19.7433	9.3389	77.2386	5.00745	72.1687	32.8433	11.8722	1.94674
I_FSs113014	sp|Q01753|STAD_SIMCH Stearoyl-[acyl-carrier-protein] 9-desaturase, chloroplastic OS=Simmondsia chinensis PE=2 SV=1	Simmondsiaceae	5.70174	2.7494	11.4452	1.5854	32.7454	12.302	74.5198	18.0886	2.68234	2.37649	6.63418	4.35643	1.85845	1.01346
I_FSs112977	tr|R0IBC6|R0IBC6_9BRAS Uncharacterized protein (Fragment) OS=Capsella rubella GN=CARUB_v10020648mg PE=4 SV=1	Brassicaceae	0	0	0	0	0	0	0	0	14.1644	16.9908	0.473939	0.670251	0	0
I_FSs112984	tr|A0A176WS68|A0A176WS68_MARPO Uncharacterized protein OS=Marchantia polymorpha subsp. polymorpha GN=AXG93_4461s1150 PE=4 SV=1	Marchantiaceae	13.4006	18.9513	0	0	12.4966	5.21889	11.3926	2.00858	13.1476	0.16419	4.12379	5.83192	2.23037	3.15422
I_FSs112986	tr|A0A0J8BCR3|A0A0J8BCR3_BETVU Uncharacterized protein OS=Beta vulgaris subsp. vulgaris GN=BVRB_5g122940 PE=4 SV=1	Chenopodiaceae	0.76029	1.07521	5.4337	3.65315	0	0	0	0	5.03718	3.07058	1.01276	1.43227	1.87671	1.16037
I_FSs112992	tr|A0A0J8BCR3|A0A0J8BCR3_BETVU Uncharacterized protein OS=Beta vulgaris subsp. vulgaris GN=BVRB_5g122940 PE=4 SV=1	Chenopodiaceae	2.18522	3.09037	114.732	59.4349	0	0	0	0	27.9273	1.79266	57.2842	37.9261	0	0
I_FSs113854	tr|A0A1D1ZLS6|A0A1D1ZLS6_9ARAE Prefoldin subunit 6 (Fragment) OS=Anthurium amnicola GN=PFDN6_0 PE=4 SV=1	Araceae	12.3388	7.7608	11.5218	4.98495	194.771	62.8491	287.212	53.0295	6.40035	0.766065	6.25648	2.07801	18.832	2.4712
I_FSs113855	sp|O20250|TKTC_SPIOL Transketolase, chloroplastic OS=Spinacia oleracea PE=1 SV=1	Chenopodiaceae	0	0	0	0	0	0	0.8671	1.22626	0.124341	0.175845	0.0567445	0.0802488	2.01168	2.84495
I_FSs113856	sp|O20250|TKTC_SPIOL Transketolase, chloroplastic OS=Spinacia oleracea PE=1 SV=1	Chenopodiaceae	4.23177	5.98463	0.92618	1.30982	30.1999	8.4606	25.1918	7.62275	1.42307	0.134817	0.818475	0.185512	4.69968	1.71395
I_FSs113858	tr|A0A0K9RXL4|A0A0K9RXL4_SPIOL Uncharacterized protein OS=Spinacia oleracea GN=SOVF_023510 PE=4 SV=1	Chenopodiaceae	5.69722	2.01213	3.62389	2.48023	10.8352	0.378514	7.16989	5.9861	4.16212	2.63677	5.08219	2.28767	1.43331	0.783375
I_FSs113828	tr|A0A0J8BSF8|A0A0J8BSF8_BETVU Glycosyltransferase OS=Beta vulgaris subsp. vulgaris GN=BVRB_8g181310 PE=3 SV=1	Chenopodiaceae	2.28086	3.22563	1.00211	1.4172	5.04378	1.56344	3.08383	1.70852	2.24151	0.862338	0.873828	0.19648	1.9914	0.171099
I_FSs113823	tr|A0A0J8CMJ4|A0A0J8CMJ4_BETVU Uncharacterized protein OS=Beta vulgaris subsp. vulgaris GN=BVRB_4g075130 PE=4 SV=1	Chenopodiaceae	279.523	12.1354	716.319	427.109	55.7432	22.1678	37.9656	3.09911	163.907	13.0581	206.404	137.224	15.2485	8.33598
I_FSs113833	tr|A0A0J8C6U0|A0A0J8C6U0_BETVU Uncharacterized protein OS=Beta vulgaris subsp. vulgaris GN=BVRB_6g146750 PE=4 SV=1	Chenopodiaceae	12.6388	2.40303	2.38857	3.37796	27.7389	10.1108	14.949	4.12569	4.72955	1.42399	5.16414	2.06707	0.810975	1.14689
I_FSs113884	tr|A0A0J8EA74|A0A0J8EA74_BETVU Uncharacterized protein OS=Beta vulgaris subsp. vulgaris GN=BVRB_1g018030 PE=4 SV=1	Chenopodiaceae	2.24608	3.17644	1.52322	2.15416	0	0	5.83183	2.74265	0	0	1.41033	1.9945	2.58479	1.50608
I_FSs113885	tr|A0A0J8CN23|A0A0J8CN23_BETVU Uncharacterized protein OS=Beta vulgaris subsp. vulgaris GN=BVRB_4g083930 PE=4 SV=1	Chenopodiaceae	4.07788	5.76699	3.62946	5.13283	15.8536	7.9872	10.1224	0.267902	3.51006	1.04409	1.87488	2.65148	1.38702	1.96154
I_FSs113886	tr|A0A0J8CN23|A0A0J8CN23_BETVU Uncharacterized protein OS=Beta vulgaris subsp. vulgaris GN=BVRB_4g083930 PE=4 SV=1	Chenopodiaceae	3.02908	4.28377	0	0	23.5912	4.87953	14.2709	12.0667	0.64976	0.918899	0.64477	0.911842	5.30944	2.10807
I_FSs113892	tr|A0A0J8EQQ4|A0A0J8EQQ4_BETVU Uncharacterized protein OS=Beta vulgaris subsp. vulgaris GN=BVRB_7g174830 PE=3 SV=1	Chenopodiaceae	0.598365	0.846216	0	0	0	0	0	0	5.70565	8.06901	1.78688	2.52703	0	0
I_FSs113867	tr|F2EDQ9|F2EDQ9_HORVD Predicted protein OS=Hordeum vulgare var. distichum PE=2 SV=1	Poaceae	5.26505	5.77599	1.89975	0.518691	7.29905	7.70173	4.9431	5.60436	3.26743	0.115343	2.96588	0.75543	2.25331	2.01052
I_FSs113868	tr|A0A0J8D7S8|A0A0J8D7S8_BETVU Uncharacterized protein OS=Beta vulgaris subsp. vulgaris GN=BVRB_1g002820 PE=4 SV=1	Chenopodiaceae	1.62592	2.2994	1.42119	2.00987	9.63648	6.29385	7.92547	3.45044	5.09124	3.84133	3.59614	1.86139	2.49158	1.32715
I_FSs113869	tr|A0A0J8C6U9|A0A0J8C6U9_BETVU Uncharacterized protein OS=Beta vulgaris subsp. vulgaris GN=BVRB_6g146860 PE=4 SV=1	Chenopodiaceae	3.29434	1.60955	0.971005	1.37321	7.84384	2.8857	6.45471	1.98424	2.56022	2.00253	1.50541	2.12898	1.38099	0.116043
I_FSs113871	tr|A0A0J8C6U9|A0A0J8C6U9_BETVU Uncharacterized protein OS=Beta vulgaris subsp. vulgaris GN=BVRB_6g146860 PE=4 SV=1	Chenopodiaceae	7.17436	4.32161	3.92198	0.290352	17.4134	11.3352	9.2728	5.3876	6.93851	2.56052	3.70109	1.61155	3.40865	0.586665
I_FSs113862	tr|A0A068UCG1|A0A068UCG1_COFCA Uncharacterized protein OS=Coffea canephora GN=GSCOC_T00021201001 PE=4 SV=1	Rubiaceae	8.0641	1.9591	0	0	0	0	0	0	9.25477	3.11061	4.87699	6.89711	0	0
I_FSs113775	tr|N1QP48|N1QP48_AEGTA Nitrogen regulatory protein P-II 2 OS=Aegilops tauschii GN=F775_12533 PE=3 SV=1	Poaceae	6.21141	5.37216	1.64491	2.32625	0	0	0.56427	0.797998	7.22125	2.39852	0	0	0	0
I_FSs113815	tr|A0A1D1XX70|A0A1D1XX70_9ARAE Putative glutamate synthase [NADPH] OS=Anthurium amnicola GN=SPAPB1E7.07_4 PE=4 SV=1	Araceae	0	0	0	0	1.50779	0.304445	5.4848	0.977229	14.6192	20.6747	0	0	1.52757	2.16032
I_FSs113820	tr|D8U310|D8U310_VOLCA Component of cytosolic 80S ribosome and 40S small subunit OS=Volvox carteri f. nagariensis GN=rps25 PE=4 SV=1	Volvocaceae	0	0	6.47759	2.10145	0	0	0	0	2.80315	0.288655	15.5162	14.6485	0	0
I_FSs113788	tr|A0A0C9S6W0|A0A0C9S6W0_9SPER TSA: Wollemia nobilis Ref_Wollemi_Transcript_14254_1708 transcribed RNA sequence OS=Wollemia nobilis PE=4 SV=1	Unknown	8.0641	1.9591	1.34834	1.90683	23.8822	5.02583	19.4283	9.81401	7.39315	3.51316	7.65632	2.96654	4.84275	0.983267
I_FSs114002	tr|A0A0J8BI22|A0A0J8BI22_BETVU Uncharacterized protein OS=Beta vulgaris subsp. vulgaris GN=BVRB_9g223200 PE=3 SV=1	Chenopodiaceae	12.8002	7.6954	21.8468	10.5877	0.320383	0.453089	1.30583	1.02933	10.9163	2.33345	7.44728	3.69734	0	0
I_FSs113992	tr|A0A0J8F112|A0A0J8F112_BETVU Uncharacterized protein OS=Beta vulgaris subsp. vulgaris GN=BVRB_6g133410 PE=4 SV=1	Chenopodiaceae	0	0	34.8615	21.7165	0	0	0	0	7.39375	6.32528	30.3845	0.226203	0	0
I_FSs114050	tr|F2DEI7|F2DEI7_HORVD Predicted protein OS=Hordeum vulgare var. distichum PE=2 SV=1	Poaceae	0	0	0	0	8.70067	0.305795	5.14534	4.40779	0	0	0	0	4.89337	2.66214
I_FSs114056	tr|A0A0J8C2U4|A0A0J8C2U4_BETVU Endoglucanase OS=Beta vulgaris subsp. vulgaris GN=BVRB_6g143330 PE=3 SV=1	Chenopodiaceae	9.10722	11.0308	9.31599	6.13969	27.9978	7.79196	41.9093	3.44121	11.3979	2.17973	7.19612	1.11745	5.07295	1.99219
I_FSs114062	tr|A0A0D2TZI4|A0A0D2TZI4_GOSRA Uncharacterized protein OS=Gossypium raimondii GN=B456_009G401100 PE=4 SV=1	Malvaceae	4.23632	1.61944	1.48228	1.22208	27.3246	12.1311	15.4176	6.318	3.69697	1.89601	1.17539	1.02966	4.11357	1.40394
I_FSs114025	tr|W9S1K2|W9S1K2_9ROSA Argininosuccinate synthase OS=Morus notabilis GN=L484_002180 PE=3 SV=1	Cannabaceae	1.2368	1.26194	7.80675	1.07306	0.11979	0.169409	0	0	2.07936	0.0606485	7.22779	5.61542	0	0
I_FSs114026	tr|A0A1D1ZGT9|A0A1D1ZGT9_9ARAE Putative oxidoreductase TM_0325 OS=Anthurium amnicola GN=TM_0325_1 PE=4 SV=1	Araceae	1.2368	1.26194	7.80675	1.07306	0.11979	0.169409	0	0	2.07936	0.0606485	7.22779	5.61542	0	0
I_FSs114031	tr|A0A1D1ZGT9|A0A1D1ZGT9_9ARAE Putative oxidoreductase TM_0325 OS=Anthurium amnicola GN=TM_0325_1 PE=4 SV=1	Araceae	5.09547	0.84355	1.09583	1.54974	6.86653	5.49474	5.24008	4.7346	3.26682	2.3346	0.845935	1.19633	1.86765	0.369548
I_FSs114032	tr|A0A0K9RBZ3|A0A0K9RBZ3_SPIOL Uncharacterized protein OS=Spinacia oleracea GN=SOVF_088230 PE=4 SV=1	Chenopodiaceae	2.5658	1.22546	0	0	2.28966	3.23808	1.14613	0.637289	3.79988	0.232285	1.21809	1.72265	0	0
I_FSs114039	tr|A0A0J8CQ26|A0A0J8CQ26_BETVU Uncharacterized protein OS=Beta vulgaris subsp. vulgaris GN=BVRB_3g056590 PE=4 SV=1	Chenopodiaceae	12.0402	12.959	11.9453	16.8932	13.0079	6.18867	4.69482	6.63947	8.75305	5.99931	0.64477	0.911842	0	0
I_FSs114040	tr|G2XLT6|G2XLT6_BETMA Uncharacterized protein OS=Beta macrocarpa GN=orf238 PE=4 SV=1	Chenopodiaceae	0.0733355	0.103712	6.6497	7.03926	0	0	0	0	5.85789	4.46113	14.7024	11.439	0.0474301	0.0670762
I_FSs113923	tr|A0A0E0A565|A0A0E0A565_9ORYZ Uncharacterized protein OS=Oryza glumipatula PE=4 SV=1	Poaceae	3.56081	1.00578	0.67221	0.950648	30.2771	15.602	16.9394	13.9871	3.58876	0.340338	0.825014	0.186821	4.56827	2.24493
I_FSs113924	tr|A0A0V0IUJ9|A0A0V0IUJ9_SOLCH Putative endoplasmin-like OS=Solanum chacoense PE=4 SV=1	Solanaceae	3.08667	4.36521	2.02902	2.86947	28.6778	17.8115	26.3907	10.9252	3.61328	1.37464	1.3092	1.85148	4.3178	6.1063
I_FSs113919	tr|A0A0J8C103|A0A0J8C103_BETVU Uncharacterized protein OS=Beta vulgaris subsp. vulgaris GN=BVRB_7g165250 PE=3 SV=1	Chenopodiaceae	0	0	7.92979	7.40074	0	0	0	0	3.04737	0.318587	19.5329	3.97649	0.923005	1.30533
I_FSs113930	tr|A0A0D6R2E1|A0A0D6R2E1_ARACU Malate dehydrogenase OS=Araucaria cunninghamii PE=3 SV=1	Araucariaceae	40.9291	2.11687	19.0848	7.32937	77.0596	23.3972	44.2874	15.8834	35.3245	5.45688	21.0321	5.75345	7.90613	1.82066
I_FSs113931	tr|M5WBZ2|M5WBZ2_PRUPE Uncharacterized protein (Fragment) OS=Prunus persica GN=PRUPE_ppa019592mg PE=4 SV=1	Rosaceae	40.9291	2.11687	19.0848	7.32937	77.0596	23.3972	44.2874	15.8834	35.3245	5.45688	21.0321	5.75345	7.90613	1.82066
I_FSs113932	tr|M5WBZ2|M5WBZ2_PRUPE Uncharacterized protein (Fragment) OS=Prunus persica GN=PRUPE_ppa019592mg PE=4 SV=1	Rosaceae	70.2558	17.9263	47.1979	13.4843	3.38079	4.78116	4.21409	2.06697	35.8827	4.26385	26.6889	7.23094	2.18077e-07	4.27934e-08
I_FSs113933	tr|V4SRV7|V4SRV7_9ROSI Uncharacterized protein OS=Citrus clementina GN=CICLE_v10013682mg PE=4 SV=1	Unknown	29.3324	25.9416	4.98978	7.05661	14.4004	9.03139	18.2183	4.59535	28.1135	0.437346	23.55	7.43961	4.77511	2.06296
I_FSs113934	tr|B8R1J7|B8R1J7_EUCGR Iron-sulfer cluster scaffold protein ISA1 (Fragment) OS=Eucalyptus grandis GN=ISA1 PE=2 SV=1	Myrtaceae	0	0	19.8274	10.6521	0	0	0	0	7.09807	4.60995	14.2353	11.1479	0.939855	1.32916
I_FSs113937	tr|A0A176WHF9|A0A176WHF9_MARPO Uncharacterized protein OS=Marchantia polymorpha subsp. polymorpha GN=AXG93_809s1050 PE=4 SV=1	Marchantiaceae	7.01981	5.79925	0	0	0	0	0	0	6.98816	4.53798	1.87822	2.6562	1.74879	0.143826
I_FSs113938	tr|C1E1I4|C1E1I4_MICCC Uncharacterized protein OS=Micromonas commoda (strain RCC299 / NOUM17 / CCMP2709) GN=MICPUN_104770 PE=4 SV=1	Mamiellaceae	10.5763	3.84705	5.23835	3.29864	10.1737	2.74435	7.70149	0.33461	13.9893	2.50379	6.66693	3.95207	2.23848	0.195833
I_FSs113908	tr|V4JRA2|V4JRA2_EUTSA Uncharacterized protein OS=Eutrema salsugineum GN=EUTSA_v10019100mg PE=4 SV=1	Brassicaceae	6.16024	3.71598	3.987	2.51575	74.342	25.8357	64.7561	3.52302	4.14761	0.402089	3.43522	1.14866	12.4855	1.25773
I_FSs113911	sp|P28237|BADH_BETVU Betaine aldehyde dehydrogenase, chloroplastic OS=Beta vulgaris PE=2 SV=1	Chenopodiaceae	8.36854	4.77616	2.64776	0.624559	15.1079	5.58494	7.0772	3.26149	4.55711	0.147778	5.37624	1.41206	1.5274	2.16007
I_FSs113914	tr|A0A0K9R3H4|A0A0K9R3H4_SPIOL Uncharacterized protein OS=Spinacia oleracea GN=SOVF_110250 PE=4 SV=1	Chenopodiaceae	6.94263	0.155259	2.56498	0.746365	7.67561	4.31206	3.05205	1.71457	7.43937	3.11828	3.34634	2.71458	0	0
I_FSs113915	tr|A0A0J8B5A7|A0A0J8B5A7_BETVU Uncharacterized protein OS=Beta vulgaris subsp. vulgaris GN=BVRB_9g225200 PE=4 SV=1	Chenopodiaceae	1.05014	1.48512	1.41589	2.00236	3.19117	1.4835	2.32812	0.884166	6.10923	2.32925	2.31437	0.49967	0.63372	0.896215
I_FSs113918	tr|A0A0J8B5A7|A0A0J8B5A7_BETVU Uncharacterized protein OS=Beta vulgaris subsp. vulgaris GN=BVRB_9g225200 PE=4 SV=1	Chenopodiaceae	6.98931	4.20766	3.53587	0.1189	5.31817	2.33692	5.17822	1.50189	8.75115	2.6472	4.11498	1.69438	1.53383	0.411345
I_FSs113929	tr|A0A0K9S070|A0A0K9S070_SPIOL Uncharacterized protein OS=Spinacia oleracea GN=SOVF_014760 PE=3 SV=1	Chenopodiaceae	7.62014	6.0211	4.12629	3.63039	5.26542	3.76804	4.09129	0.917789	5.27327	3.64081	4.92183	2.41036	1.60873	0.633787
I_FSs113965	tr|A0A0K9S070|A0A0K9S070_SPIOL Uncharacterized protein OS=Spinacia oleracea GN=SOVF_014760 PE=3 SV=1	Chenopodiaceae	1.14928	1.62533	5.54333	0.09582	1.40749	1.99049	1.32186	1.86939	5.35595	7.57446	2.65745	0.866517	0.000195767	0.000276856
I_FSs113966	sp|Q05964|FL3H_DIACA Naringenin,2-oxoglutarate 3-dioxygenase OS=Dianthus caryophyllus GN=FHT PE=2 SV=1	Caryophyllaceae	15.7925	9.33785	2.43445	3.44283	16.7605	7.01973	8.47629	1.29784	20.1255	0.502399	9.10794	2.11844	6.24592	3.60215
I_FSs113949	sp|Q06942|FL3H_MALDO Naringenin,2-oxoglutarate 3-dioxygenase OS=Malus domestica PE=2 SV=1	Rosaceae	2.77309	1.11506	2.05339	2.90392	2.76843	1.61365	1.95111	1.95156	2.40707	0.123616	1.14069	0.287283	0.339515	0.480147
I_FSs113958	tr|A0A0K9RDL6|A0A0K9RDL6_SPIOL Uncharacterized protein OS=Spinacia oleracea GN=SOVF_079090 PE=4 SV=1	Chenopodiaceae	0.843411	0.378852	38.8173	30.403	0	0	0	0	16.2505	4.35663	19.9486	17.3203	0.366238	0.517939
I_FSs113734	tr|A0A072TCW1|A0A072TCW1_MEDTR Secreted metal-dependent cyclase OS=Medicago truncatula GN=MTR_1592s0010 PE=4 SV=1	Fabaceae	4.19118	4.05418	8.18595	5.04358	5.38375	3.13587	3.27343	0.684875	8.17882	1.88525	4.54951	1.71082	0.420044	0.594032
I_FSs113524	tr|A0A0J8D1F0|A0A0J8D1F0_BETVU Uncharacterized protein OS=Beta vulgaris subsp. vulgaris GN=BVRB_1g012400 PE=4 SV=1	Chenopodiaceae	3.62572	5.12754	2.82714	2.71884	14.4226	5.21908	6.13526	4.29956	7.53386	0.692696	3.39353	1.11985	5.50327	1.26139
I_FSs113534	tr|A0A0J8D8L8|A0A0J8D8L8_BETVU Uncharacterized protein OS=Beta vulgaris subsp. vulgaris GN=BVRB_1g005500 PE=4 SV=1	Chenopodiaceae	20.5901	1.69338	4.62574	3.18297	27.9269	2.32242	19.2974	11.6244	15.546	1.75688	6.78228	4.47441	2.31947	0.0913299
I_FSs113537	tr|A0A0J8BZ93|A0A0J8BZ93_BETVU Uncharacterized protein OS=Beta vulgaris subsp. vulgaris GN=BVRB_7g174120 PE=4 SV=1	Chenopodiaceae	2.91913	4.12827	1.91816	2.71269	12.1232	9.25883	4.3544	3.01507	10.3345	3.92567	1.25215	1.7708	2.67404	1.45233
I_FSs113515	tr|A0A0J8CXH0|A0A0J8CXH0_BETVU Uncharacterized protein OS=Beta vulgaris subsp. vulgaris GN=BVRB_3g049240 PE=4 SV=1	Chenopodiaceae	0	0	7.65579	6.08496	0	0	0	0	3.53889	1.37786	4.22195	4.99697	0	0
I_FSs113518	tr|F2DST0|F2DST0_HORVD Predicted protein OS=Hordeum vulgare var. distichum PE=2 SV=1	Poaceae	1.41139	0.647864	0.929985	1.3152	14.5769	4.23755	3.7733	4.20992	1.45431	0.133947	0.478146	0.676201	3.74873	1.46727
I_FSs113577	tr|A0A0J8ENL0|A0A0J8ENL0_BETVU Uncharacterized protein OS=Beta vulgaris subsp. vulgaris GN=BVRB_8g182190 PE=4 SV=1	Chenopodiaceae	0	0	5.59898	6.19798	0	0	0	0	1.93369	0.181797	10.8264	5.56628	0	0
I_FSs113548	tr|V4VZM5|V4VZM5_9ROSI Uncharacterized protein OS=Citrus clementina GN=CICLE_v10016681mg PE=4 SV=1	Unknown	1.2178	0.376105	29.3229	24.5272	0	0	0	0	7.08388	2.95575	8.53263	10.9809	0.157845	0.223227
I_FSs113556	tr|A0A0D6R410|A0A0D6R410_ARACU Uncharacterized protein OS=Araucaria cunninghamii PE=4 SV=1	Araucariaceae	134.888	17.0356	79.5963	13.285	54.6043	15.3018	38.9647	21.5469	107.927	20.9267	73.5165	3.46744	7.38405	10.4426
I_FSs113558	tr|A0A0J8CNF2|A0A0J8CNF2_BETVU Uncharacterized protein OS=Beta vulgaris subsp. vulgaris GN=BVRB_3g061690 PE=3 SV=1	Chenopodiaceae	23.8817	2.69005	21.6643	12.3455	33.0827	21.1905	12.7958	11.8506	25.3759	0.82682	19.9458	6.8979	7.11876	1.46078
I_FSs113456	tr|A0A0J8D217|A0A0J8D217_BETVU Uncharacterized protein OS=Beta vulgaris subsp. vulgaris GN=BVRB_2g024610 PE=4 SV=1	Chenopodiaceae	0	0	1.77588	2.51147	0	0	0	0	0	0	8.71805	7.14087	0	0
I_FSs113457	tr|D8QWN3|D8QWN3_SELML Putative uncharacterized protein OS=Selaginella moellendorffii GN=SELMODRAFT_227399 PE=3 SV=1	Selaginellaceae	8.05358	4.69423	7.33859	1.51052	5.71987	2.25376	2.20158	0.66608	9.15698	1.37478	5.25299	0.475883	0.786849	0.290441
I_FSs113463	tr|A0A0J8D277|A0A0J8D277_BETVU Uncharacterized protein OS=Beta vulgaris subsp. vulgaris GN=BVRB_1g009410 PE=4 SV=1	Chenopodiaceae	26.3131	3.16939	13.6959	0.0144957	13.4791	8.34956	10.2907	4.67712	22.0256	0.208031	15.6448	2.84759	0.764877	0.551095
I_FSs113467	tr|A0A0J8EQC1|A0A0J8EQC1_BETVU Uncharacterized protein OS=Beta vulgaris subsp. vulgaris GN=BVRB_7g173390 PE=4 SV=1	Chenopodiaceae	14.1073	0.938472	19.1362	0.261135	38.8216	7.53931	54.1252	2.55464	9.93166	0.869232	11.8774	2.59961	6.39716	4.6832
I_FSs113440	tr|A0A0K9S1H6|A0A0K9S1H6_SPIOL Uncharacterized protein OS=Spinacia oleracea GN=SOVF_010000 PE=4 SV=1	Chenopodiaceae	0.419117	0.0121983	31.3814	31.4944	0	0	0	0	3.22814	1.26156	5.6933	7.10784	0	0
I_FSs113448	tr|A8I0J4|A8I0J4_CHLRE Amino acid transporter OS=Chlamydomonas reinhardtii GN=DAT1 PE=3 SV=1	Chlamydomonadaceae	7.37975	0.182907	2.90966	2.07439	4.61777	1.74433	2.48175	2.67407	6.53055	0.240473	2.71903	3.8453	1.20209	0.660436
I_FSs113449	tr|A0A0K9RMW3|A0A0K9RMW3_SPIOL Uncharacterized protein OS=Spinacia oleracea GN=SOVF_048490 PE=4 SV=1	Chenopodiaceae	0	0	0.246543	0.348665	0	0	0.535045	0.756668	4.17764	5.35768	2.71122	0.885743	0	0
I_FSs113500	tr|A0A0K9RMW3|A0A0K9RMW3_SPIOL Uncharacterized protein OS=Spinacia oleracea GN=SOVF_048490 PE=4 SV=1	Chenopodiaceae	0	0	1.37043	1.93807	0	0	0	0	0.717835	1.01517	12.4648	11.6205	0	0
I_FSs113471	tr|F6HGW8|F6HGW8_VITVI Putative uncharacterized protein OS=Vitis vinifera GN=VIT_11s0016g02650 PE=4 SV=1	Vitaceae	169.677	135.099	47.1617	41.4968	19.073	8.86556	33.0982	1.386	46.7757	11.2436	27.7361	2.40275	7.94669	0.191902
I_FSs113475	tr|A0A0J8CXY3|A0A0J8CXY3_BETVU Uncharacterized protein OS=Beta vulgaris subsp. vulgaris GN=BVRB_2g041800 PE=4 SV=1	Chenopodiaceae	0	0	7.26391	3.26256	0	0	0	0	5.79867	0.0681934	10.5763	6.51482	0.546855	0.77337
I_FSs113482	tr|A0A1D1XF35|A0A1D1XF35_9ARAE UPF0549 protein C20orf43 OS=Anthurium amnicola GN=CT043_2 PE=4 SV=1	Araceae	0	0	0	0	0	0	0	0	9.8163	13.8823	0.453699	0.641628	0	0
I_FSs113693	tr|A0A1D1YQA2|A0A1D1YQA2_9ARAE G1/S-specific cyclin pas1 OS=Anthurium amnicola GN=pas1_4 PE=4 SV=1	Araceae	2.84801	4.02769	3.21452	0.743417	23.6626	7.29437	12.7066	3.84738	3.92358	0.133155	1.43568	2.03035	4.56827	2.24493
I_FSs113675	tr|A0A0J8FDA4|A0A0J8FDA4_BETVU Uncharacterized protein OS=Beta vulgaris subsp. vulgaris GN=BVRB_4g081690 PE=4 SV=1	Chenopodiaceae	0	0	2.06878	2.92569	0	0	0	0	4.3441	0.449967	6.20685	8.77781	0	0
I_FSs113666	tr|B9TC60|B9TC60_RICCO Xanthine dehydrogenase, putative (Fragment) OS=Ricinus communis GN=RCOM_0057320 PE=4 SV=1	Euphorbiaceae	18.4068	19.3832	3.86523	2.81028	35.8682	7.42978	22.1361	5.81489	17.7844	1.28552	8.72987	7.08766	6.09062	1.85105
I_FSs113672	tr|A0A0K9QR40|A0A0K9QR40_SPIOL Uncharacterized protein OS=Spinacia oleracea GN=SOVF_150740 PE=4 SV=1	Chenopodiaceae	3.99754	0.567184	1.59263	1.00692	6.14549	3.32453	2.82684	0.80589	2.9604	0.0505935	1.13159	1.60032	1.73392	1.54595
I_FSs113664	tr|A0A0J8CPT7|A0A0J8CPT7_BETVU Uncharacterized protein OS=Beta vulgaris subsp. vulgaris GN=BVRB_3g059220 PE=4 SV=1	Chenopodiaceae	0	0	8.02769	8.20132	0	0	0	0	2.48266	0.250408	8.69188	0.889371	0	0
I_FSs113676	tr|M0U9S4|M0U9S4_MUSAM Uncharacterized protein OS=Musa acuminata subsp. malaccensis PE=4 SV=1	Musaceae	4.64616	3.97424	1.2257	1.7334	20.5584	2.40904	15.2672	8.87954	4.64628	1.74245	2.77098	2.23475	6.01487	2.1857
I_FSs113677	tr|S8C7T0|S8C7T0_9LAMI Uncharacterized protein OS=Genlisea aurea GN=M569_11934 PE=4 SV=1	Tetrachondraceae	3.88807	3.30621	0	0	23.7704	1.84562	15.1685	11.543	2.69931	0.290402	0.747795	1.05754	3.04206	0.261149
I_FSs113680	tr|S8C7T0|S8C7T0_9LAMI Uncharacterized protein OS=Genlisea aurea GN=M569_11934 PE=4 SV=1	Tetrachondraceae	5.65521	2.29518	1.90517	0.900041	7.55564	2.31401	4.46763	0.91967	5.20488	1.19315	2.40977	0.279031	1.16929	0.620483
I_FSs113729	tr|A0A0J8B4J3|A0A0J8B4J3_BETVU Uncharacterized protein OS=Beta vulgaris subsp. vulgaris GN=BVRB_002160 PE=4 SV=1	Chenopodiaceae	0	0	0.549845	0.314715	3.84937	2.41839	0	0	0.68345	0.966544	0.99358	1.40513	0	0
I_FSs113730	tr|A0A0J8B6I9|A0A0J8B6I9_BETVU Uncharacterized protein OS=Beta vulgaris subsp. vulgaris GN=BVRB_7g180730 PE=4 SV=1	Chenopodiaceae	4.53538	1.01599	3.16252	1.23604	5.91185	4.17435	3.4866	2.97464	5.43107	0.910442	1.53207	0.511288	0.861366	0.549512
I_FSs113731	tr|A0A0J8B6I9|A0A0J8B6I9_BETVU Uncharacterized protein OS=Beta vulgaris subsp. vulgaris GN=BVRB_7g180730 PE=4 SV=1	Chenopodiaceae	1.59908	0.739054	11.4626	1.49079	0	0	0.22405	0.316855	3.49538	0.828856	7.94749	6.69574	0	0
I_FSs113732	tr|A0A0J8BJY2|A0A0J8BJY2_BETVU Uncharacterized protein OS=Beta vulgaris subsp. vulgaris GN=BVRB_9g213430 PE=4 SV=1	Chenopodiaceae	13.4616	11.3551	8.78245	6.15488	11.148	3.95894	7.58531	5.28801	19.282	2.62768	9.1933	1.98273	3.39539	1.44066
I_FSs113733	tr|A0A0J8B8F2|A0A0J8B8F2_BETVU Uncharacterized protein OS=Beta vulgaris subsp. vulgaris GN=BVRB_002370 PE=3 SV=1	Chenopodiaceae	10.1932	3.86694	7.29769	4.10095	5.43438	4.13377	1.66223	0.936989	11.4041	3.1547	6.30712	4.09691	0.83518	1.18112
I_FSs113741	tr|A0A0J8FQ56|A0A0J8FQ56_BETVU Uncharacterized protein OS=Beta vulgaris subsp. vulgaris GN=BVRB_2g034370 PE=4 SV=1	Chenopodiaceae	0	0	2.79929	0.0796132	0	0	0	0	2.10374	2.00228	7.27432	0.0812678	0	0
I_FSs113714	tr|A0A0D2KU40|A0A0D2KU40_9CHLO NFX1-type zinc finger-containing protein 1 OS=Monoraphidium neglectum GN=MNEG_9004 PE=4 SV=1	Unknown	0	0	1.85083	2.61747	0	0	0	0	0	0	7.94678	2.63382	0	0
I_FSs113706	tr|A8ISQ5|A8ISQ5_CHLRE Predicted protein (Fragment) OS=Chlamydomonas reinhardtii GN=CHLREDRAFT_145703 PE=4 SV=1	Chlamydomonadaceae	0	0	1.86366	2.63561	0	0	0	0	1.76799	2.00504	7.02792	0.443017	0	0
I_FSs113707	tr|A0A067DEP4|A0A067DEP4_CITSI Uncharacterized protein (Fragment) OS=Citrus sinensis GN=CISIN_1g0102241mg PE=4 SV=1	Rutaceae	0	0	2.33633	0.837625	0	0	0	0	2.78606	2.75999	4.88599	1.42594	0.209381	0.29611
I_FSs113720	tr|A0A0A0KBZ9|A0A0A0KBZ9_CUCSA Uncharacterized protein OS=Cucumis sativus GN=Csa_6G088020 PE=4 SV=1	Cucurbitaceae	14.4229	6.01748	5.28125	4.30143	46.6751	25.2161	23.5694	16.1087	11.5113	0.576575	9.29191	4.39762	8.66136	1.34589
I_FSs113603	tr|A0A0J8FFN9|A0A0J8FFN9_BETVU Uncharacterized protein OS=Beta vulgaris subsp. vulgaris GN=BVRB_4g074090 PE=4 SV=1	Chenopodiaceae	25.0866	1.1931	21.3955	1.82179	20.0684	8.32449	12.5445	4.3123	29.9361	0.314804	18.7399	6.05962	4.8769	2.19957
I_FSs113600	tr|A0A0J8EXI6|A0A0J8EXI6_BETVU Uncharacterized protein OS=Beta vulgaris subsp. vulgaris GN=BVRB_6g145390 PE=4 SV=1	Chenopodiaceae	2.6472	3.74371	57.618	5.96572	0	0	0	0	19.1421	8.33205	40.2424	22.9694	0.786665	1.11251
I_FSs113618	tr|J3MH70|J3MH70_ORYBR Uncharacterized protein OS=Oryza brachyantha PE=4 SV=1	Poaceae	15.8636	14.5017	10.0959	2.75888	21.0767	10.388	11.5866	5.08531	24.4119	0.158463	13.8984	2.48619	3.98983	2.34263
I_FSs113621	sp|Q9FLF7|MYST1_ARATH Histone acetyltransferase of the MYST family 1 OS=Arabidopsis thaliana GN=HAM1 PE=1 SV=1	Brassicaceae	0	0	3.47929	4.03638	0	0	0	0	3.84213	0.345959	5.4198	4.48855	0.198671	0.280963
I_FSs113595	tr|A0A126WYD3|A0A126WYD3_9VIRI Putative LOV domain-containing protein OS=Interfilum paradoxum PE=2 SV=1	Unknown	102.562	0.148492	95.6329	16.4503	186.681	52.3125	261.556	84.4144	97.3612	2.60519	90.7745	9.36011	9.822	4.29794
I_FSs113646	tr|A0A0J8BQ13|A0A0J8BQ13_BETVU Uncharacterized protein OS=Beta vulgaris subsp. vulgaris GN=BVRB_9g207920 PE=4 SV=1	Chenopodiaceae	7.34876	9.00252	2.41201	2.70942	45.7626	12.7504	29.6677	3.12343	5.0291	0.0931896	4.50298	0.250726	7.15859	4.07564
I_FSs113649	tr|A0A059BTP8|A0A059BTP8_EUCGR Uncharacterized protein OS=Eucalyptus grandis GN=EUGRSUZ_F02918 PE=4 SV=1	Myrtaceae	2.85055	0.483018	1.69444	2.39631	6.8945	9.7503	6.4512	9.12337	1.96066	0.104369	0.976275	1.38066	3.37181	0.364577
I_FSs113650	tr|A0A151RWZ9|A0A151RWZ9_CAJCA Formate--tetrahydrofolate ligase OS=Cajanus cajan GN=KK1_031311 PE=4 SV=1	Fabaceae	8.64537	10.864	3.03333	0.00627911	43.1128	7.19842	38.1192	1.86683	5.84896	0.920823	3.62245	0.24572	8.37012	1.74648
I_FSs113653	sp|P28723|FTHS_SPIOL Formate--tetrahydrofolate ligase OS=Spinacia oleracea PE=1 SV=3	Chenopodiaceae	13.5348	9.76053	14.6027	12.0454	78.0019	44.2891	107.528	43.8896	13.6934	4.84722	7.93461	0.882179	6.75969	2.83
I_FSs113629	sp|P07505|SODCP_SPIOL Superoxide dismutase [Cu-Zn], chloroplastic OS=Spinacia oleracea GN=SODCP PE=1 SV=2	Chenopodiaceae	2.99132	4.23036	0.62182	0.879386	1.9227	2.7191	0	0	3.09361	0.505532	3.29667	0.132498	0.810205	1.1458
I_FSs113630	tr|A0A0J8BQW7|A0A0J8BQW7_BETVU Carboxypeptidase OS=Beta vulgaris subsp. vulgaris GN=BVRB_9g205630 PE=3 SV=1	Chenopodiaceae	4.30764	0.451714	0	0	18.9647	8.1931	8.9503	7.73349	3.16165	0.135432	0.708725	1.00229	1.97629	2.79489
I_FSs113631	tr|A0A0J8BQW7|A0A0J8BQW7_BETVU Carboxypeptidase OS=Beta vulgaris subsp. vulgaris GN=BVRB_9g205630 PE=3 SV=1	Chenopodiaceae	1.82401	1.25122	1.06502	0.163068	4.77037	1.77761	3.13021	2.17662	3.33026	0.722423	1.76469	0.429497	2.1135	0.867309
I_FSs113622	tr|A0A061EXP1|A0A061EXP1_THECC Calcium-dependent lipid-binding (CaLB domain) plant phosphoribosyltransferase family protein isoform 1 OS=Theobroma cacao GN=TCM_024864 PE=4 SV=1	Malvaceae	3.10693	3.11505	0	0	21.3257	11.2719	5.99652	4.20085	3.22209	0.295825	2.0478	2.89603	6.4241	1.84876
I_FSs113636	tr|A0A0L9TV25|A0A0L9TV25_PHAAN Pectate lyase OS=Phaseolus angularis GN=LR48_Vigan02g056500 PE=3 SV=1	Fabaceae	5.04064	1.75889	2.85701	0.625104	9.18159	2.71008	4.59005	2.78544	4.05082	1.8705	2.41678	0.979081	0.392736	0.555413
I_FSs111891	tr|A0A0J8CTD8|A0A0J8CTD8_BETVU Uncharacterized protein OS=Beta vulgaris subsp. vulgaris GN=BVRB_3g063370 PE=4 SV=1	Chenopodiaceae	4.08438	0.00861256	4.36911	1.1302	16.3314	0.988465	5.46335	1.35516	3.3008	2.59288	2.37997	0.541347	1.74171	1.11509
I_FSs111896	tr|A0A0K9Q7Q0|A0A0K9Q7Q0_SPIOL Sulfotransferase OS=Spinacia oleracea GN=SOVF_210680 PE=3 SV=1	Chenopodiaceae	0.77824	1.1006	2.47321	0.604074	3.45181	1.92643	3.87173	2.77317	4.15164	2.3443	2.89938	1.18736	1.4287	2.02049
I_FSs111897	tr|A0A0K9QAV7|A0A0K9QAV7_SPIOL Uncharacterized protein (Fragment) OS=Spinacia oleracea GN=SOVF_207240 PE=4 SV=1	Chenopodiaceae	3.28609	0.919034	1.87956	2.65809	7.94097	6.37319	3.88453	2.40995	4.92432	0.941491	1.73788	1.1936	0.816635	1.1549
I_FSs111898	tr|A0A0J8FHR6|A0A0J8FHR6_BETVU Uncharacterized protein OS=Beta vulgaris subsp. vulgaris GN=BVRB_3g059860 PE=4 SV=1	Chenopodiaceae	0.138776	0.19626	5.24285	4.62736	0	0	0	0	4.84792	3.24405	13.1154	6.69633	0.0472993	0.0668912
I_FSs111901	tr|A0A0U9HKM0|A0A0U9HKM0_KLEFL Uncharacterized protein OS=Klebsormidium flaccidum GN=KFL_005580050 PE=4 SV=1	Klebsormidiaceae	13.431	11.2089	2.58445	1.18481	18.5077	1.20632	15.1915	4.28174	12.8799	1.80765	4.04763	2.22721	5.6142	1.15618
I_FSs111906	tr|A0A1D1XF18|A0A1D1XF18_9ARAE Urease accessory protein UreG OS=Anthurium amnicola GN=ureG_2 PE=4 SV=1	Araceae	4.65477	2.98722	2.87892	0.481024	25.201	14.132	19.6471	2.39957	8.19355	2.11264	6.01244	0.711335	4.68435	0.794958
I_FSs111872	tr|A0A0J8CAI2|A0A0J8CAI2_BETVU Uncharacterized protein OS=Beta vulgaris subsp. vulgaris GN=BVRB_6g133260 PE=4 SV=1	Chenopodiaceae	15.449	12.5935	5.95846	4.48581	43.6285	25.0481	32.2828	14.5431	17.3567	1.82511	4.78754	1.37107	5.85189	5.23934
I_FSs111863	tr|A0A0J8CAI2|A0A0J8CAI2_BETVU Uncharacterized protein OS=Beta vulgaris subsp. vulgaris GN=BVRB_6g133260 PE=4 SV=1	Chenopodiaceae	4.22498	4.81538	2.77902	2.96989	14.7731	5.13169	6.76205	3.41968	7.8205	1.64657	5.42417	3.63459	4.88145	0.591672
I_FSs111868	tr|A0A0K9QF71|A0A0K9QF71_SPIOL Uncharacterized protein OS=Spinacia oleracea GN=SOVF_192680 PE=4 SV=1	Chenopodiaceae	5.66075	3.38283	1.57707	0.648679	38.1671	21.258	15.7869	13.4666	11.5456	0.123461	6.02097	5.05493	5.12251	0.194398
I_FSs111870	tr|A0A0K9RPG9|A0A0K9RPG9_SPIOL Uncharacterized protein OS=Spinacia oleracea GN=SOVF_043310 PE=4 SV=1	Chenopodiaceae	0	0	7.59653	5.09593	0	0	0	0	3.51451	2.27983	12.3696	11.7008	0.157845	0.223227
I_FSs111876	tr|A0A090N435|A0A090N435_OSTTA Ovarian tumour, otubain OS=Ostreococcus tauri GN=OT_ostta09g03650 PE=4 SV=1	Bathycoccaceae	1.31454	1.85904	2.22847	3.15154	8.70067	0.305795	4.8963	0.247629	6.96014	3.3219	2.87964	4.07243	0.846975	1.1978
I_FSs111878	tr|A0A0J8CW49|A0A0J8CW49_BETVU Uncharacterized protein OS=Beta vulgaris subsp. vulgaris GN=BVRB_2g033640 PE=4 SV=1	Chenopodiaceae	23.722	13.5592	0	0	1.24437	1.7598	0	0	5.98312	6.64593	0.70169	0.161659	0	0
I_FSs111931	tr|B9TAC7|B9TAC7_RICCO Putative uncharacterized protein OS=Ricinus communis GN=RCOM_0113500 PE=4 SV=1	Euphorbiaceae	3.51814	1.63556	4.19923	2.73326	0.796565	1.12651	0.278312	0.393593	8.32786	0.0630951	5.9962	3.89463	0.415829	0.588071
I_FSs111908	tr|G9FIF2|G9FIF2_BETVU Putative uncharacterized protein OS=Beta vulgaris PE=4 SV=1	Chenopodiaceae	4.98845	1.92123	1.846	2.61064	3.7107	3.0701	1.67788	1.50959	7.44043	1.19696	5.62731	3.54679	1.27198	1.14914
I_FSs111909	tr|M1BIT4|M1BIT4_SOLTU Uncharacterized protein OS=Solanum tuberosum GN=PGSC0003DMG402017944 PE=4 SV=1	Solanaceae	16.1168	1.53633	8.00385	6.45227	45.9757	17.3129	28.8811	20.2648	6.49596	0.685158	5.98238	1.59108	7.93182	1.52866
I_FSs111916	tr|A0A0K9R7Y1|A0A0K9R7Y1_SPIOL Uncharacterized protein OS=Spinacia oleracea GN=SOVF_096590 PE=4 SV=1	Chenopodiaceae	23.5778	11.4346	13.7458	2.83111	24.7131	13.6188	10.8754	2.33265	23.522	1.39781	14.956	0.602172	4.32593	1.69554
I_FSs111917	tr|A0A1D1Y012|A0A1D1Y012_9ARAE Uncharacterized protein OS=Anthurium amnicola GN=g.104883 PE=4 SV=1	Araceae	0	0	0	0	0	0	0.36526	0.516556	0	0	0	0	0	0
I_FSs111813	tr|A5BXX7|A5BXX7_VITVI Putative uncharacterized protein OS=Vitis vinifera GN=VITISV_033385 PE=4 SV=1	Vitaceae	2.3048	2.1291	1.62117	0.415849	51.8697	34.864	18.3621	9.75723	6.74794	0.979201	5.48215	4.93101	14.2781	1.15534
I_FSs111782	tr|A0A0K9RH99|A0A0K9RH99_SPIOL Endoglucanase OS=Spinacia oleracea GN=SOVF_066560 PE=3 SV=1	Chenopodiaceae	9.83089	1.11483	7.90414	1.34222	10.9398	2.6549	7.72306	2.36302	7.861	3.49169	6.77881	1.22039	0.606409	0.0535591
I_FSs111783	tr|A0A0J8CA56|A0A0J8CA56_BETVU Uncharacterized protein OS=Beta vulgaris subsp. vulgaris GN=BVRB_5g117480 PE=4 SV=1	Chenopodiaceae	6.27381	6.54312	2.54295	3.59627	9.40176	10.1489	6.85405	6.84049	5.56115	7.86465	7.556	1.46296	2.38548	1.75877
I_FSs111784	tr|A0A0K9RPT2|A0A0K9RPT2_SPIOL Uncharacterized protein OS=Spinacia oleracea GN=SOVF_042640 PE=3 SV=1	Chenopodiaceae	10.4642	2.989	4.2628	0.311176	20.871	3.91737	18.4987	4.20545	13.4879	5.86182	5.13233	0.224846	1.72537	0.80234
I_FSs111785	tr|A0A0K9RPT2|A0A0K9RPT2_SPIOL Uncharacterized protein OS=Spinacia oleracea GN=SOVF_042640 PE=3 SV=1	Chenopodiaceae	5.82542	1.41976	1.08575	0.484947	19.696	6.15084	18.6407	2.8886	8.69825	4.30309	3.41698	1.5573	1.67544	0.153888
I_FSs111777	tr|A0A0K9RPT2|A0A0K9RPT2_SPIOL Uncharacterized protein OS=Spinacia oleracea GN=SOVF_042640 PE=3 SV=1	Chenopodiaceae	2.15621	3.04934	1.45718	2.06076	0	0	0	0	11.4316	16.1668	0	0	0.731525	1.03453
I_FSs111852	tr|B9TLH9|B9TLH9_RICCO Putative uncharacterized protein (Fragment) OS=Ricinus communis GN=RCOM_1847250 PE=4 SV=1	Euphorbiaceae	5.80316	2.6344	3.95613	0.886733	10.1058	1.51698	7.32909	1.37208	3.71537	2.72752	4.94701	0.826495	2.87183	1.50172
I_FSs111853	tr|A0A0J8BB57|A0A0J8BB57_BETVU Uncharacterized protein OS=Beta vulgaris subsp. vulgaris GN=BVRB_4g095610 PE=4 SV=1	Chenopodiaceae	18.6371	0.570706	14.5223	5.36828	17.7149	4.64569	14.7873	3.18417	14.3804	4.83909	5.34807	0.805402	7.36159	0.54979
I_FSs111860	tr|A0A0K9QAJ3|A0A0K9QAJ3_SPIOL Uncharacterized protein OS=Spinacia oleracea GN=SOVF_206560 PE=4 SV=1	Chenopodiaceae	0.55537	0.0139639	15.1188	18.9738	0	0	0	0	13.9332	5.12497	29.1597	32.5922	0.359836	0.508885
I_FSs111861	tr|A0A090LYR9|A0A090LYR9_OSTTA 3-oxo-5-alpha-steroid 4-dehydrogenase,C-terminal OS=Ostreococcus tauri GN=OT_ostta03g03080 PE=4 SV=1	Bathycoccaceae	38.0967	33.544	27.3276	9.27378	124.618	52.7031	81.3144	36.2259	37.6955	10.695	28.0427	2.82539	18.3321	0.415849
I_FSs111833	sp|Q9FUL4|RL24_PRUAV 60S ribosomal protein L24 OS=Prunus avium GN=RPL24 PE=2 SV=1	Rosaceae	0.523985	0.741027	21.1319	19.8334	0	0	0	0	5.21413	1.76369	3.53814	4.26504	0	0
I_FSs111836	tr|A9SAN7|A9SAN7_PHYPA S-formylglutathione hydrolase OS=Physcomitrella patens subsp. patens GN=PHYPADRAFT_126818 PE=3 SV=1	Funariaceae	5.37688	1.42533	0	0	13.4927	0.856448	16.3708	3.64485	10.6767	7.1107	3.51053	0.756152	5.53719	2.38705
I_FSs111838	tr|V4UHB2|V4UHB2_9ROSI Uncharacterized protein OS=Citrus clementina GN=CICLE_v10017163mg PE=4 SV=1	Unknown	0	0	7.24799	3.29473	0	0	0	0	3.47881	2.1116	7.88694	10.5582	0	0
I_FSs111839	tr|A0A1D1XDC1|A0A1D1XDC1_9ARAE Fatty acid amide hydrolase OS=Anthurium amnicola GN=FAAH_14 PE=4 SV=1	Araceae	0.420056	0.594049	2.75066	3.89002	0	0	0	0	2.24758	1.43988	5.82071	6.38996	0	0
I_FSs111935	tr|A0A1D1XDC1|A0A1D1XDC1_9ARAE Fatty acid amide hydrolase OS=Anthurium amnicola GN=FAAH_14 PE=4 SV=1	Araceae	0	0	27.4154	38.7712	0	0	0	0	4.20139	3.70658	11.6977	1.2677	0	0
I_FSs112049	tr|I0YUX0|I0YUX0_COCSC Clavaminate synthase-like protein (Fragment) OS=Coccomyxa subellipsoidea (strain C-169) GN=COCSUDRAFT_16695 PE=4 SV=1	Coccomyxaceae	6.25704	1.31987	4.09023	5.78445	11.4557	0.708026	7.15985	4.23169	9.28529	0.276337	3.84605	0.531122	1.15156	0.0980686
I_FSs112056	tr|A0A0K9QCZ8|A0A0K9QCZ8_SPIOL Uncharacterized protein (Fragment) OS=Spinacia oleracea GN=SOVF_193400 PE=4 SV=1	Chenopodiaceae	0.86252	0.387721	0	0	0	0	0	0	8.17744	8.39189	0.30254	0.427855	0	0
I_FSs112037	tr|A0A1D1YGL9|A0A1D1YGL9_9ARAE Sulfite reductase [NADPH] subunit beta (Fragment) OS=Anthurium amnicola GN=sir1_0 PE=4 SV=1	Araceae	12.479	1.51561	2.14216	0.570529	43.0664	27.8231	10.9168	11.0574	3.79169	0.370672	2.24458	3.17432	1.15463	1.63289
I_FSs112038	tr|A0A0K9Q9J4|A0A0K9Q9J4_SPIOL Uncharacterized protein OS=Spinacia oleracea GN=SOVF_209930 PE=3 SV=1	Chenopodiaceae	8.07011	0.121127	0	0	25.2604	21.2905	11.1088	13.4157	1.45498	0.555623	1.57637	0.422164	2.64707	2.0345
I_FSs112041	tr|A0A0K9Q9J4|A0A0K9Q9J4_SPIOL Uncharacterized protein OS=Spinacia oleracea GN=SOVF_209930 PE=3 SV=1	Chenopodiaceae	12.7787	7.52339	0	0	1.46358	0.294015	3.16174	1.18365	9.9611	4.44587	3.23909	0.241937	1.57732	0.131586
I_FSs112100	tr|A0A0J8FT67|A0A0J8FT67_BETVU Uncharacterized protein OS=Beta vulgaris subsp. vulgaris GN=BVRB_2g030020 PE=4 SV=1	Chenopodiaceae	0.378621	0.53545	6.14795	2.69772	0	0	0	0	1.66156	0.284172	8.80466	6.58408	0	0
I_FSs112072	tr|A0A1D1YDS8|A0A1D1YDS8_9ARAE AP-1-like transcription factor OS=Anthurium amnicola GN=pap1_4 PE=4 SV=1	Araceae	12.8432	6.71915	6.94665	4.84248	21.6522	7.14234	15.9536	9.26238	12.7867	0.528987	5.74792	2.75337	3.54318	1.38612
I_FSs112074	tr|A0A0K9R7G2|A0A0K9R7G2_SPIOL Uncharacterized protein OS=Spinacia oleracea GN=SOVF_097800 PE=4 SV=1	Chenopodiaceae	4.49486	1.02765	2.37482	0.353405	19.1677	8.09361	10.1159	4.76326	5.14405	2.42339	3.78645	1.42349	3.076	1.33527
I_FSs111969	tr|A0A0K9RQ39|A0A0K9RQ39_SPIOL Uncharacterized protein OS=Spinacia oleracea GN=SOVF_047160 PE=4 SV=1	Chenopodiaceae	4.8102	6.80266	0	0	8.37308	5.42905	4.84218	5.14164	11.6716	0.86062	6.30023	6.36547	7.5794	0.619263
I_FSs111972	tr|A0A0K9RBX7|A0A0K9RBX7_SPIOL Uncharacterized protein OS=Spinacia oleracea GN=SOVF_084500 PE=4 SV=1	Chenopodiaceae	98.9594	62.9673	35.7113	5.76992	27.5995	2.21968	17.9152	8.02821	52.865	18.7833	66.7122	15.151	1.47489	2.0858
I_FSs111973	sp|P93257|MTDH_MESCR Probable mannitol dehydrogenase OS=Mesembryanthemum crystallinum GN=ELI3 PE=2 SV=1	Aizoaceae	5.03965	7.12714	7.57461	2.10427	0.850985	1.20347	2.11905	2.9968	9.84341	7.48655	4.33966	1.93817	1.02494	1.44948
I_FSs111952	sp|P93257|MTDH_MESCR Probable mannitol dehydrogenase OS=Mesembryanthemum crystallinum GN=ELI3 PE=2 SV=1	Aizoaceae	11.5673	4.78906	2.83059	1.47874	12.9282	1.22344	8.27404	3.73729	9.12431	4.73519	4.29949	0.431505	3.22647	2.17742
I_FSs111953	tr|A0A0J8BT33|A0A0J8BT33_BETVU PRA1 family protein OS=Beta vulgaris subsp. vulgaris GN=BVRB_7g168870 PE=3 SV=1	Chenopodiaceae	95.9702	97.2722	46.6472	16.9975	62.5713	21.6054	42.6248	35.6911	181.659	61.5247	87.484	24.4263	9.22941	3.10616
I_FSs111957	tr|A0A0J8BP57|A0A0J8BP57_BETVU Uncharacterized protein OS=Beta vulgaris subsp. vulgaris GN=BVRB_8g195890 PE=4 SV=1	Chenopodiaceae	12.0121	0.814092	11.3825	6.31964	16.1903	0.581949	12.1267	0.937482	17.4295	2.5902	13.9394	2.69111	5.67281	0.7732
I_FSs111960	tr|A0A0K9QJ40|A0A0K9QJ40_SPIOL Uncharacterized protein OS=Spinacia oleracea GN=SOVF_173470 PE=4 SV=1	Chenopodiaceae	1.91434	1.33433	46.4135	45.5732	0	0	0	0	7.33836	0.713414	6.69803	8.78462	0	0
I_FSs112005	tr|A0A0D6R7T5|A0A0D6R7T5_ARACU Uncharacterized protein OS=Araucaria cunninghamii PE=4 SV=1	Araucariaceae	0	0	8.83825	9.96053	0	0	0	0	2.87587	1.09865	2.99275	2.92114	0	0
I_FSs112009	sp|O64748|COPE2_ARATH Coatomer subunit epsilon-2 OS=Arabidopsis thaliana GN=At2g34840 PE=2 SV=1	Brassicaceae	4.77464	6.75237	0	0	0	0	0	0	4.03484	1.20568	2.66551	3.7696	0.779945	1.10301
I_FSs111999	tr|A0A0J8BB29|A0A0J8BB29_BETVU Uncharacterized protein OS=Beta vulgaris subsp. vulgaris GN=BVRB_7g178350 PE=4 SV=1	Chenopodiaceae	0.771995	1.09177	3.11193	1.16314	0	0	0	0	3.26018	1.64549	7.88983	1.03808	0.243859	0.344868
I_FSs111566	tr|F2D2D0|F2D2D0_HORVD Predicted protein OS=Hordeum vulgare var. distichum PE=2 SV=1	Poaceae	0	0	0	0	2.39851	0.568889	0	0	1.71633	2.42725	0.68164	0.963985	2.03046	0.802439
I_FSs111567	tr|A0A0J8CAE7|A0A0J8CAE7_BETVU Uncharacterized protein OS=Beta vulgaris subsp. vulgaris GN=BVRB_6g136990 PE=4 SV=1	Chenopodiaceae	2.90253	2.05285	0	0	2.69968	0.428344	1.66467	1.50885	1.02218	1.44557	2.11325	2.98859	0	0
I_FSs111535	tr|A0A0J8CAE7|A0A0J8CAE7_BETVU Uncharacterized protein OS=Beta vulgaris subsp. vulgaris GN=BVRB_6g136990 PE=4 SV=1	Chenopodiaceae	2.41273	3.41211	1.07113	1.5148	19.4859	13.7449	12.8214	15.3839	4.03651	2.10538	0.553775	0.783156	3.0675	0.255867
I_FSs111538	tr|A0A067FB70|A0A067FB70_CITSI Uncharacterized protein OS=Citrus sinensis GN=CISIN_1g001651mg PE=4 SV=1	Rutaceae	66.4104	8.50367	86.2268	20.1557	28.6246	10.8261	23.0152	1.72704	47.459	8.53775	38.6261	4.88724	1.27365	1.80121
I_FSs111544	tr|A0A0J8BGC7|A0A0J8BGC7_BETVU Uncharacterized protein OS=Beta vulgaris subsp. vulgaris GN=BVRB_3g066850 PE=4 SV=1	Chenopodiaceae	0	0	31.2919	36.4691	0	0	0	0	4.48751	0.264826	5.46779	5.05161	0	0
I_FSs111549	tr|K8EEX8|K8EEX8_9CHLO OPT family oligopeptide transporter OS=Bathycoccus prasinos GN=Bathy05g00400 PE=4 SV=1	Unknown	11.3088	1.5038	6.61648	3.15814	13.2534	5.70979	15.0969	5.40972	12.4209	4.52601	12.528	3.36123	1.8209	1.43928
I_FSs111561	tr|A0A0K9R371|A0A0K9R371_SPIOL Uncharacterized protein OS=Spinacia oleracea GN=SOVF_111910 PE=4 SV=1	Chenopodiaceae	0	0	7.09915	7.19347	0	0	0	0	4.28913	2.70066	3.3408	3.2534	0	0
I_FSs111585	tr|A0A0A9GBQ8|A0A0A9GBQ8_ARUDO Uncharacterized protein OS=Arundo donax PE=4 SV=1	Poaceae	3.33839	1.54687	0.726465	1.02738	0.29404	0.415835	0.497881	0.0443009	2.38712	2.6246	0.943794	0.239449	0	0
I_FSs111586	tr|A0A0J8ER57|A0A0J8ER57_BETVU Uncharacterized protein OS=Beta vulgaris subsp. vulgaris GN=BVRB_7g176300 PE=4 SV=1	Chenopodiaceae	3.40405	1.53883	0	0	1.8969	0.54583	0.525825	0.743629	5.79207	5.2691	2.45062	0.523301	0	0
I_FSs111589	tr|A0A0J8ER57|A0A0J8ER57_BETVU Uncharacterized protein OS=Beta vulgaris subsp. vulgaris GN=BVRB_7g176300 PE=4 SV=1	Chenopodiaceae	5.61812	4.39369	4.41416	3.92933	21.7993	12.2898	9.8885	4.42295	6.1354	3.89122	3.375	1.28104	2.05097	0.406721
I_FSs111484	tr|A0A0K9QW68|A0A0K9QW68_SPIOL Uncharacterized protein OS=Spinacia oleracea GN=SOVF_134680 PE=4 SV=1	Chenopodiaceae	0	0	0	0	0	0	0	0	11.6957	16.5402	0	0	0	0
I_FSs111489	tr|A0A1D1Y8T5|A0A1D1Y8T5_9ARAE Uncharacterized protein OS=Anthurium amnicola GN=g.42112 PE=4 SV=1	Araceae	0	0	3.15643	4.46387	34.4291	13.4369	17.3148	7.39054	0.357801	0.506006	1.30083	1.83966	9.69902	2.07519
I_FSs111458	tr|A0A0J8CPI0|A0A0J8CPI0_BETVU Uncharacterized protein OS=Beta vulgaris subsp. vulgaris GN=BVRB_3g059780 PE=4 SV=1	Chenopodiaceae	1.96676	0.0271105	0	0	0	0	0	0	10.2657	7.18324	0	0	0	0
I_FSs111520	tr|D8UMX6|D8UMX6_VOLCA Putative uncharacterized protein OS=Volvox carteri f. nagariensis GN=VOLCADRAFT_101523 PE=4 SV=1	Volvocaceae	1.09922	0.0104369	0	0	0	0	0	0	5.46171	2.65141	0	0	0	0
I_FSs111525	tr|B9TBQ2|B9TBQ2_RICCO Fumarate hydratase class I, anaerobic, putative (Fragment) OS=Ricinus communis GN=RCOM_0037990 PE=4 SV=1	Euphorbiaceae	6.75119	0.292884	7.35172	2.51545	10.3362	0.873135	5.62861	0.639642	16.861	7.32082	6.71156	6.79182	5.13201	1.85169
I_FSs111527	tr|A0A0J8BND1|A0A0J8BND1_BETVU Uncharacterized protein OS=Beta vulgaris subsp. vulgaris GN=BVRB_8g193720 PE=4 SV=1	Chenopodiaceae	5.21223	1.82509	5.20634	4.94856	8.25706	2.04	2.9667	1.90126	7.30546	5.35314	3.69652	0.207981	0.916065	1.29551
I_FSs111495	tr|A0A0J8BAC0|A0A0J8BAC0_BETVU Uncharacterized protein OS=Beta vulgaris subsp. vulgaris GN=BVRB_7g180530 PE=4 SV=1	Chenopodiaceae	8.18285	4.08489	1.81872	2.57205	7.33135	4.71916	7.33009	8.86629	5.19069	0.526589	3.41388	0.263334	2.45781	0.974202
I_FSs111512	tr|A0A0K9Q9G2|A0A0K9Q9G2_SPIOL Uncharacterized protein OS=Spinacia oleracea GN=SOVF_204620 PE=3 SV=1	Chenopodiaceae	3.59403	3.04944	0	0	6.60195	3.0015	3.2154	1.19534	3.81236	3.20613	1.66324	0.376195	0.944535	0.0814241
I_FSs111712	tr|A0A0J8EER8|A0A0J8EER8_BETVU Uncharacterized protein OS=Beta vulgaris subsp. vulgaris GN=BVRB_9g214830 PE=4 SV=1	Chenopodiaceae	28.0252	21.1189	15.9938	5.46777	16.9311	2.89009	25.0856	12.1811	6.31739	0.657638	4.51302	3.50042	5.68982	1.11332
I_FSs111716	tr|A0A0J8FL94|A0A0J8FL94_BETVU Inositol-tetrakisphosphate 1-kinase OS=Beta vulgaris subsp. vulgaris GN=BVRB_3g049660 PE=3 SV=1	Chenopodiaceae	16.8494	13.474	2.3406	0.587224	8.20259	5.15313	3.70416	3.53278	7.56551	2.91284	2.62102	2.32053	0.961001	0.0827859
I_FSs111717	tr|A0A0K9QXQ0|A0A0K9QXQ0_SPIOL Uncharacterized protein OS=Spinacia oleracea GN=SOVF_129370 PE=4 SV=1	Chenopodiaceae	4.76495	1.96262	2.18085	0.42396	19.596	5.44048	14.365	8.34843	5.93747	1.00717	2.82702	1.13132	3.18741	0.628597
I_FSs111718	sp|O04486|RAA2A_ARATH Ras-related protein RABA2a OS=Arabidopsis thaliana GN=RABA2A PE=2 SV=1	Brassicaceae	4.76495	1.96262	2.18085	0.42396	19.596	5.44048	14.365	8.34843	5.93747	1.00717	2.82702	1.13132	3.18741	0.628597
I_FSs111719	sp|O04486|RAA2A_ARATH Ras-related protein RABA2a OS=Arabidopsis thaliana GN=RABA2A PE=2 SV=1	Brassicaceae	1.63602	2.31368	5.95846	4.48581	15.813	8.6185	12.8905	5.41924	3.88603	0.700934	3.58317	3.03194	3.10278	1.68496
I_FSs111728	tr|A0A0S3RLW2|A0A0S3RLW2_PHAAN Uncharacterized protein OS=Vigna angularis var. angularis GN=Vigan.03G134500 PE=4 SV=1	Fabaceae	0	0	24.7467	15.5677	0	0	0	0	5.02178	1.29014	9.53487	6.78939	0	0
I_FSs111731	tr|B4FB78|B4FB78_MAIZE Uncharacterized protein OS=Zea mays PE=2 SV=1	Poaceae	33.4457	9.65271	11.2525	2.80625	30.2863	1.55811	38.5825	0.377454	31.3318	12.8251	23.5402	8.499	5.41864	0.462893
I_FSs111691	tr|A0A0K9QFI0|A0A0K9QFI0_SPIOL Uncharacterized protein OS=Spinacia oleracea GN=SOVF_184910 PE=4 SV=1	Chenopodiaceae	5.86134	6.02846	0.904082	0.163395	15.6326	5.36192	9.60562	4.57411	4.46503	4.47336	1.4995	1.31673	2.43887	0.595483
I_FSs111698	tr|A0A0J8CIL1|A0A0J8CIL1_BETVU Uncharacterized protein OS=Beta vulgaris subsp. vulgaris GN=BVRB_4g083680 PE=4 SV=1	Chenopodiaceae	12.4071	2.12054	6.89775	1.44473	17.8298	8.29853	13.6174	1.11334	18.8221	5.2176	13.6867	3.16211	2.9001	0.0568726
I_FSs111703	tr|A0A0K9QAG9|A0A0K9QAG9_SPIOL Uncharacterized protein (Fragment) OS=Spinacia oleracea GN=SOVF_201330 PE=4 SV=1	Chenopodiaceae	0.224171	0.317026	17.2147	8.29168	0	0	0	0	8.22493	3.32378	14.317	13.3332	0.143337	0.202709
I_FSs111709	tr|A0A1D1ZAS2|A0A1D1ZAS2_9ARAE Putative transporter C11D3.18C OS=Anthurium amnicola GN=SPAC11D3.18c_4 PE=4 SV=1	Araceae	2.82275	0.00222032	2.9266	1.5192	2.89597	0.0558049	2.78566	0.178707	5.73995	1.54555	1.76812	1.52852	0.435966	0.616548
I_FSs111757	tr|A0A0K9QMB6|A0A0K9QMB6_SPIOL Uncharacterized protein (Fragment) OS=Spinacia oleracea GN=SOVF_163110 PE=4 SV=1	Chenopodiaceae	2.46262	3.48267	4.85614	6.86762	3.00057	2.54062	5.65517	0.132809	2.97414	1.12364	0.7393	1.04553	0.71174	1.00655
I_FSs111758	tr|A0A061FKI7|A0A061FKI7_THECC LRR and NB-ARC domains-containing disease resistance protein OS=Theobroma cacao GN=TCM_042379 PE=3 SV=1	Malvaceae	7.90539	5.67129	3.49981	2.43801	17.1023	12.9054	9.74702	8.18078	6.20377	1.43881	2.79454	1.35792	3.69314	1.45744
I_FSs111761	tr|A0A0J8D5V5|A0A0J8D5V5_BETVU Uncharacterized protein OS=Beta vulgaris subsp. vulgaris GN=BVRB_1g007890 PE=4 SV=1	Chenopodiaceae	2.23965	1.56885	2.5525	0.53062	30.2372	25.1766	24.9005	15.2835	1.18306	0.91658	0.669833	0.155001	6.62189	2.596
I_FSs111762	tr|J3SHR8|J3SHR8_BETVU Suppressor of gene silencing 3 OS=Beta vulgaris subsp. vulgaris PE=4 SV=1	Chenopodiaceae	3.82144	5.40433	2.14741	3.0369	21.0634	9.27774	17.0347	9.12069	1.45765	1.32033	1.2064	0.624587	7.36179	0.644471
I_FSs111736	tr|J3SHR8|J3SHR8_BETVU Suppressor of gene silencing 3 OS=Beta vulgaris subsp. vulgaris PE=4 SV=1	Chenopodiaceae	2.09483	2.96253	2.30531	0.636516	37.3422	17.3313	7.83547	5.20534	4.68386	2.60959	4.48668	4.49923	13.4677	8.54788
I_FSs111737	tr|A0A0K9R1W0|A0A0K9R1W0_SPIOL Uncharacterized protein OS=Spinacia oleracea GN=SOVF_116410 PE=4 SV=1	Chenopodiaceae	2.45411	3.47064	4.85829	2.21814	7.44752	3.34278	7.9957	4.05654	6.6215	1.70458	1.7286	2.44461	0.700161	0.619142
I_FSs111738	tr|A0A0J8D2M1|A0A0J8D2M1_BETVU Uncharacterized protein OS=Beta vulgaris subsp. vulgaris GN=BVRB_1g004150 PE=4 SV=1	Chenopodiaceae	4.28055	1.16154	0	0	11.8534	1.28729	7.91282	0.577501	6.04056	5.39293	2.04378	1.42925	2.36734	0.875009
I_FSs111733	tr|A0A0J8D2M1|A0A0J8D2M1_BETVU Uncharacterized protein OS=Beta vulgaris subsp. vulgaris GN=BVRB_1g004150 PE=4 SV=1	Chenopodiaceae	76.6249	44.6172	41.8242	3.59861	541.436	252.17	288.262	149.349	71.8716	15.6964	48.4923	28.6663	78.2549	5.99096
I_FSs111746	sp|Q08069|RS8_MAIZE 40S ribosomal protein S8 OS=Zea mays GN=RPS8 PE=2 SV=2	Poaceae	0	0	0.562785	0.795898	0	0	0	0	6.21329	6.10319	5.24859	1.68727	0	0
I_FSs111755	tr|A0A0D6R0E6|A0A0D6R0E6_ARACU Uncharacterized protein OS=Araucaria cunninghamii PE=4 SV=1	Araucariaceae	0	0	8.1161	11.4779	0	0	0	0	3.61328	1.37464	12.2373	9.90022	0	0
I_FSs111635	tr|B9TLX6|B9TLX6_RICCO Putative uncharacterized protein OS=Ricinus communis GN=RCOM_1794410 PE=4 SV=1	Euphorbiaceae	0	0	47.1045	40.7504	0	0	0	0	3.84311	3.50533	6.29863	1.26996	0	0
I_FSs111637	tr|A0A176VSV7|A0A176VSV7_MARPO Amino acid transporter OS=Marchantia polymorpha subsp. polymorpha GN=AXG93_961s1160 PE=3 SV=1	Marchantiaceae	6.07605	8.59283	0	0	10.8222	2.21368	11.8296	3.81094	3.83913	0.233939	1.7922	0.943889	1.70857	0.932596
I_FSs111638	tr|A0A0K9RFS5|A0A0K9RFS5_SPIOL Uncharacterized protein OS=Spinacia oleracea GN=SOVF_071630 PE=4 SV=1	Chenopodiaceae	8.668	2.82404	0	0	7.76441	1.65281	4.3005	0.490152	2.46938	1.39045	0	0	2.91829	4.12709
I_FSs111649	tr|A0A0K9RFS5|A0A0K9RFS5_SPIOL Uncharacterized protein OS=Spinacia oleracea GN=SOVF_071630 PE=4 SV=1	Chenopodiaceae	6.70616	1.27097	1.27279	1.8	21.7292	7.29663	11.902	5.87885	3.72616	0.969889	1.79566	2.53945	1.73194	2.44933
I_FSs111650	tr|A0A0J8C8V5|A0A0J8C8V5_BETVU Uncharacterized protein OS=Beta vulgaris subsp. vulgaris GN=BVRB_6g139580 PE=3 SV=1	Chenopodiaceae	2.39391	1.08998	1.03589	1.46497	7.75747	0.650835	7.87973	7.29278	3.09058	0.00946816	1.93218	1.91721	2.08216	2.12369
I_FSs111630	tr|A0A0J8C8V5|A0A0J8C8V5_BETVU Uncharacterized protein OS=Beta vulgaris subsp. vulgaris GN=BVRB_6g139580 PE=3 SV=1	Chenopodiaceae	4.55375	1.99063	0	0	11.2023	1.12557	6.7391	6.17545	3.35494	4.7446	1.32911	1.87965	7.67172	5.88409
I_FSs111677	tr|A0A0J8CM25|A0A0J8CM25_BETVU Phosphotransferase OS=Beta vulgaris subsp. vulgaris GN=BVRB_4g073320 PE=3 SV=1	Chenopodiaceae	7.12063	1.84462	2.86936	1.90615	0	0	0.396234	0.157768	7.40995	5.84432	3.53584	0.683277	0	0
I_FSs111684	tr|A0A067JAM0|A0A067JAM0_JATCU Uncharacterized protein OS=Jatropha curcas GN=JCGZ_21283 PE=4 SV=1	Euphorbiaceae	1.91146	2.70322	0.86035	1.21672	10.4851	6.64991	5.44208	2.28067	4.37925	3.72524	4.53142	3.89554	2.35649	1.51173
I_FSs111655	tr|F6I2E8|F6I2E8_VITVI Putative uncharacterized protein OS=Vitis vinifera GN=VIT_00s0743g00020 PE=4 SV=1	Vitaceae	2.4374	1.71253	2.55779	1.36077	6.88628	4.30159	4.77375	3.87505	3.72158	0.348915	1.3254	0.688617	2.81777	0.326754
I_FSs111656	tr|A0A0J8CX67|A0A0J8CX67_BETVU Uncharacterized protein OS=Beta vulgaris subsp. vulgaris GN=BVRB_2g023730 PE=4 SV=1	Chenopodiaceae	3.50392	1.57911	0	0	13.0428	3.52797	5.35105	2.98101	5.01506	1.90852	3.57606	0.974047	0.692775	0.979732
I_FSs111664	tr|A0A0J8CX67|A0A0J8CX67_BETVU Uncharacterized protein OS=Beta vulgaris subsp. vulgaris GN=BVRB_2g023730 PE=4 SV=1	Chenopodiaceae	6.80637	8.00407	1.84621	0.509152	17.3937	9.31436	9.31341	4.41317	5.07367	2.79773	3.17136	1.13524	2.19081	1.95458
I_FSs111665	tr|A0A0J8CZU9|A0A0J8CZU9_BETVU Uncharacterized protein OS=Beta vulgaris subsp. vulgaris GN=BVRB_1g012490 PE=3 SV=1	Chenopodiaceae	0	0	7.20357	0.444982	0	0	0	0	4.17023	2.88632	15.1196	8.74106	0	0
I_FSs112555	tr|A0A0K9S0S2|A0A0K9S0S2_SPIOL Uncharacterized protein (Fragment) OS=Spinacia oleracea GN=SOVF_007230 PE=4 SV=1	Chenopodiaceae	5.57069	4.07314	3.02816	0.952466	59.798	25.3006	34.544	16.8676	6.16479	5.2605	4.88605	0.0262124	18.954	8.73447
I_FSs112556	tr|A0A0J8BRG1|A0A0J8BRG1_BETVU Uncharacterized protein OS=Beta vulgaris subsp. vulgaris GN=BVRB_8g185390 PE=4 SV=1	Chenopodiaceae	2.79002	3.04316	0	0	15.2755	10.0867	7.31568	5.02049	3.57124	0.138084	2.03663	1.03028	1.93255	0.13189
I_FSs112560	tr|A0A0V0J087|A0A0V0J087_SOLCH Putative ovule protein OS=Solanum chacoense PE=4 SV=1	Solanaceae	3.81492	0.0173665	2.04814	0.543829	5.34144	0.964791	4.51703	0.41266	3.52367	0.122478	1.30256	1.84211	1.23909	0.486401
I_FSs112534	tr|A0A0K9S418|A0A0K9S418_SPIOL Uncharacterized protein OS=Spinacia oleracea GN=SOVF_001240 PE=4 SV=1	Chenopodiaceae	9.82859	4.99077	2.69667	3.81367	26.7745	6.90469	13.3764	10.0862	3.04737	0.318587	3.47605	2.94526	0.923005	1.30533
I_FSs112538	tr|A0A0J8C5E5|A0A0J8C5E5_BETVU Uncharacterized protein OS=Beta vulgaris subsp. vulgaris GN=BVRB_6g134910 PE=4 SV=1	Chenopodiaceae	0	0	1.96044	2.00917	0	0	0	0	2.32955	0.0146795	8.26446	9.33838	0	0
I_FSs112544	tr|A0A1D1Z3G5|A0A1D1Z3G5_9ARAE Putative phosphoglycerate mutase GpmB (Fragment) OS=Anthurium amnicola GN=gpmB_15 PE=4 SV=1	Araceae	0	0	9.77892	11.3705	0	0	0	0	2.33704	0.438611	11.1144	6.83007	0	0
I_FSs112601	tr|A0A1D1ZZY7|A0A1D1ZZY7_AUXPR Uncharacterized protein OS=Auxenochlorella protothecoides GN=g.13136 PE=4 SV=1	Chlorellaceae	1.30848	0.402796	23.7476	14.6859	0	0	0	0	5.02984	0.258023	4.14939	5.09261	0	0
I_FSs112609	tr|B4F983|B4F983_MAIZE Uncharacterized protein OS=Zea mays PE=2 SV=1	Poaceae	3.58367	2.55843	0	0	0	0	0	0	7.14572	7.42403	5.06595	7.16434	0	0
I_FSs112577	tr|A4ZX74|A4ZX74_9ERIC Small heat shock protein OS=Cyclamen persicum GN=hsp21.4 PE=2 SV=1	Ericaceae	0	0	0	0	0	0	0	0	4.55886	5.32475	0	0	0	0
I_FSs112579	tr|C1EA31|C1EA31_MICCC DNA-directed RNA polymerase subunit OS=Micromonas commoda (strain RCC299 / NOUM17 / CCMP2709) GN=MICPUN_94662 PE=3 SV=1	Mamiellaceae	1.80584	2.17256	2.17353	0.725124	6.74568	2.57052	4.18337	1.85616	5.03447	0.439241	3.327	0.708542	1.84281	0.0937977
I_FSs112591	tr|A0A0J8D849|A0A0J8D849_BETVU Uncharacterized protein OS=Beta vulgaris subsp. vulgaris GN=BVRB_1g004980 PE=4 SV=1	Chenopodiaceae	7.59096	8.00607	10.5633	9.61826	20.3188	7.18102	17.7988	1.23786	15.0212	7.94172	12.8018	1.00678	3.36945	3.79534
I_FSs112592	tr|A0A0D2Q609|A0A0D2Q609_GOSRA Uncharacterized protein OS=Gossypium raimondii GN=B456_002G005000 PE=4 SV=1	Malvaceae	0.204476	0.289172	10.3258	9.31557	0	0	0	0	5.269	0.763301	11.6864	10.8052	0	0
I_FSs112466	tr|A0A176VKK1|A0A176VKK1_MARPO Uncharacterized protein OS=Marchantia polymorpha subsp. polymorpha GN=AXG93_4888s1040 PE=4 SV=1	Marchantiaceae	4.63	6.54781	0	0	0	0	0	0	10.8398	4.12392	3.27298	4.6287	0	0
I_FSs112474	tr|F2EDQ9|F2EDQ9_HORVD Predicted protein OS=Hordeum vulgare var. distichum PE=2 SV=1	Poaceae	0.92141	0.0133544	0.597335	0.844759	0	0	0.219742	0.310762	3.81941	1.01814	0.93521	1.32259	0	0
I_FSs112481	tr|F2EDQ9|F2EDQ9_HORVD Predicted protein OS=Hordeum vulgare var. distichum PE=2 SV=1	Poaceae	28.0287	1.01512	16.0158	4.72941	27.1604	5.72523	24.8407	0.0890247	10.3639	0.135411	10.6103	4.546	4.4714	4.75951
I_FSs112444	tr|A0A0K9RB46|A0A0K9RB46_SPIOL Uncharacterized protein OS=Spinacia oleracea GN=SOVF_093080 PE=4 SV=1	Chenopodiaceae	6.99052	3.9478	1.835	2.59508	12.1324	6.86756	7.33412	5.47185	5.59641	0.463388	4.48144	2.33987	2.21774	1.75459
I_FSs112450	tr|A0A0J8B5A3|A0A0J8B5A3_BETVU Carboxypeptidase OS=Beta vulgaris subsp. vulgaris GN=BVRB_9g225390 PE=3 SV=1	Chenopodiaceae	2.85785	4.0416	1.87235	2.6479	14.9382	6.67113	5.56933	4.43676	2.17255	0.842164	2.38175	1.44651	3.97686	2.17968
I_FSs112512	tr|A0A059BXX8|A0A059BXX8_EUCGR Uncharacterized protein OS=Eucalyptus grandis GN=EUGRSUZ_F03980 PE=3 SV=1	Myrtaceae	3.46287	2.46803	2.28242	3.22784	4.83253	1.92503	1.80881	1.4169	5.44094	2.49925	5.98639	2.66863	1.64113	0.646458
I_FSs112521	tr|A0A0J8E8J2|A0A0J8E8J2_BETVU Presenilin OS=Beta vulgaris subsp. vulgaris GN=BVRB_2g044540 PE=3 SV=1	Chenopodiaceae	1.12701	1.59383	0	0	10.1579	6.27155	4.49922	4.9877	4.17486	1.21208	1.8432	1.82823	2.26011	1.63188
I_FSs112527	tr|A0A0J8DYU1|A0A0J8DYU1_BETVU Uncharacterized protein OS=Beta vulgaris subsp. vulgaris GN=BVRB_002890 PE=4 SV=1	Chenopodiaceae	2.05304	2.23532	2.80102	1.44211	7.3445	3.60375	4.69646	1.26619	2.91737	2.30265	1.64277	1.83293	1.41968	0.553177
I_FSs112490	tr|A0A0K9RZV4|A0A0K9RZV4_SPIOL Uncharacterized protein (Fragment) OS=Spinacia oleracea GN=SOVF_010580 PE=4 SV=1	Chenopodiaceae	8.6522	7.9773	1.3157	1.86067	0	0	0.240867	0.340637	8.27072	10.9154	1.27436	1.80222	0	0
I_FSs112494	tr|T1M838|T1M838_TRIUA Uncharacterized protein OS=Triticum urartu PE=3 SV=1	Poaceae	18.4878	1.37617	9.89496	3.14286	12.8078	0.369534	10.8382	1.18412	13.9763	9.07588	7.95231	0.621441	3.49758	0.287658
I_FSs112485	tr|A0A0K9RL31|A0A0K9RL31_SPIOL Uncharacterized protein OS=Spinacia oleracea GN=SOVF_054490 PE=4 SV=1	Chenopodiaceae	3.38938	1.66036	1.50084	2.12251	5.79737	0.232398	3.41901	1.03452	2.19395	0.21839	1.7249	0.467709	2.74865	1.76516
I_FSs112502	tr|A0A0K9QN79|A0A0K9QN79_SPIOL Uncharacterized protein OS=Spinacia oleracea GN=SOVF_165290 PE=4 SV=1	Chenopodiaceae	0	0	3.70472	5.23926	0	0	0	0	3.17807	0.199779	5.30438	4.58556	0	0
I_FSs112505	tr|A0A0B0NHA1|A0A0B0NHA1_GOSAR Uncharacterized protein OS=Gossypium arboreum GN=F383_17657 PE=4 SV=1	Malvaceae	0	0	20.0326	17.5812	0	0	0	0	4.83001	2.50761	11.7976	5.57542	0	0
I_FSs112506	tr|I0YJD4|I0YJD4_COCSC MFS general substrate transporter OS=Coccomyxa subellipsoidea (strain C-169) GN=COCSUDRAFT_68234 PE=4 SV=1	Coccomyxaceae	6.96995	1.74617	9.23586	2.92762	24.3073	14.9638	20.9648	4.38194	5.68058	6.00542	4.953	0.0231082	11.3436	4.57333
I_FSs112713	tr|A0A0J8B5V8|A0A0J8B5V8_BETVU Uncharacterized protein OS=Beta vulgaris subsp. vulgaris GN=BVRB_8g201490 PE=4 SV=1	Chenopodiaceae	1.24323	0.285657	0	0	0.28578	0.404155	0.535835	0.757785	2.59065	1.52072	1.72061	2.43331	0	0
I_FSs112714	tr|A0A0J8F8F2|A0A0J8F8F2_BETVU Uncharacterized protein OS=Beta vulgaris subsp. vulgaris GN=BVRB_5g101580 PE=4 SV=1	Chenopodiaceae	2.57626	0.970971	5.41255	0.0740199	3.34428	1.41498	1.72215	0.503623	5.88244	1.29459	3.60456	0.972767	0.489771	0.04432
I_FSs112719	tr|A0A0U3BG65|A0A0U3BG65_BETVU Uncharacterized protein OS=Beta vulgaris PE=2 SV=1	Chenopodiaceae	0.838985	1.1865	0	0	15.6332	11.1834	9.90385	1.47567	3.33492	0.321281	0	0	4.20399	2.69494
I_FSs112723	tr|A0A1D6N6W6|A0A1D6N6W6_MAIZE Uncharacterized protein OS=Zea mays PE=4 SV=1	Poaceae	5.76302	3.23117	1.94935	0.1337	32.1945	2.43556	23.3182	7.67027	5.50312	2.58655	4.73461	2.74152	6.31832	0.333627
I_FSs112724	tr|K4D7V9|K4D7V9_SOLLC Uncharacterized protein OS=Solanum lycopersicum PE=4 SV=1	Solanaceae	0	0	26.8183	15.7563	0	0	0	0	17.3454	4.41454	29.2403	22.2578	0	0
I_FSs112698	tr|A4UU29|A4UU29_9MAGN Isopentenyl diphosphate isomerase OS=Adonis aestivalis var. palaestina GN=ipi PE=2 SV=1	Unknown	211.089	81.2416	62.4175	33.4932	184.217	99.4758	58.8358	34.321	84.2433	2.87135	127.093	81.6729	45.2696	8.745
I_FSs112702	tr|A0A0J8BFL9|A0A0J8BFL9_BETVU Dirigent protein OS=Beta vulgaris subsp. vulgaris GN=BVRB_3g068820 PE=3 SV=1	Chenopodiaceae	4.5976	1.2363	3.01385	0.883205	22.829	5.9199	14.4133	8.82806	2.81067	0.408439	1.35532	0.0671751	4.69634	0.853527
I_FSs112708	tr|A0A0K9R262|A0A0K9R262_SPIOL Uncharacterized protein OS=Spinacia oleracea GN=SOVF_120400 PE=4 SV=1	Chenopodiaceae	0	0	1.90109	0.56705	0	0	0	0	1.17171	0.903855	4.77184	2.12756	0	0
I_FSs112752	tr|A0A061SIP4|A0A061SIP4_9CHLO Spermine spermidine synthase OS=Tetraselmis sp. GSL018 GN=TSPGSL018_1723 PE=4 SV=1	Unknown	13.2615	0.343088	1.90519	1.15773	17.2812	6.51613	9.88342	5.90573	6.45738	2.52833	4.60744	3.7314	3.06559	1.01898
I_FSs112768	tr|A0A0J8CME0|A0A0J8CME0_BETVU Uncharacterized protein OS=Beta vulgaris subsp. vulgaris GN=BVRB_4g074550 PE=4 SV=1	Chenopodiaceae	15.2404	6.33313	5.5525	7.85242	11.952	4.12737	10.7668	6.08802	5.78571	2.19129	4.27761	0.886677	1.69612	0.139859
I_FSs112743	tr|A0A0K9RI91|A0A0K9RI91_SPIOL Uncharacterized protein OS=Spinacia oleracea GN=SOVF_068790 PE=3 SV=1	Chenopodiaceae	20.2827	14.4754	21.4901	3.47904	1.0586	0.659689	1.5041	0.133997	8.32253	1.17855	11.2654	7.21648	0.398854	0.564064
I_FSs112745	tr|A0A0J8CL32|A0A0J8CL32_BETVU Uncharacterized protein OS=Beta vulgaris subsp. vulgaris GN=BVRB_4g088580 PE=4 SV=1	Chenopodiaceae	17.1673	0.937977	9.46262	3.19228	4.96878	3.09183	15.1189	6.72565	1.31112	1.8542	6.78988	0.645914	1.70074	2.4052
I_FSs112746	tr|A0A0J8CU26|A0A0J8CU26_BETVU Uncharacterized protein OS=Beta vulgaris subsp. vulgaris GN=BVRB_2g041660 PE=4 SV=1	Chenopodiaceae	7.6493	10.8177	1.43625	2.03116	0	0	0	0	4.68788	0.238946	6.07968	0.606705	0	0
I_FSs112631	tr|A0A0J8CU26|A0A0J8CU26_BETVU Uncharacterized protein OS=Beta vulgaris subsp. vulgaris GN=BVRB_2g041660 PE=4 SV=1	Chenopodiaceae	0	0	18.0045	0.557766	0	0	0	0	3.06388	0.59474	6.09047	2.80107	0	0
I_FSs112681	tr|A0A0D2MPY9|A0A0D2MPY9_9CHLO Glutathione S-transferase OS=Monoraphidium neglectum GN=MNEG_3239 PE=4 SV=1	Unknown	11.5556	6.62601	0.6079	0.8597	9.38016	5.08881	9.7993e-09	1.38583e-08	9.01201	7.39039	3.95242	5.58957	3.05752	4.32399
I_FSs112682	tr|U5D415|U5D415_AMBTC Uncharacterized protein OS=Amborella trichopoda GN=AMTR_s00044p00146360 PE=4 SV=1	Amborellaceae	10.0077	2.35937	10.1147	3.85922	13.8117	2.72385	12.5717	5.00748	7.96454	4.96072	2.82549	0.343201	2.4455	3.45846
I_FSs112686	tr|U5D415|U5D415_AMBTC Uncharacterized protein OS=Amborella trichopoda GN=AMTR_s00044p00146360 PE=4 SV=1	Amborellaceae	0	0	14.5891	17.4911	0	0	0	0	4.60206	1.21763	4.65661	5.77715	0	0
I_FSs112687	tr|M4ENF7|M4ENF7_BRARP Uncharacterized protein OS=Brassica rapa subsp. pekinensis PE=3 SV=1	Brassicaceae	0	0	26.4831	34.837	0	0	0	0	4.85061	1.12522	5.69785	6.04074	0	0
I_FSs112692	tr|A0A061QS15|A0A061QS15_9CHLO Oligopeptide transporter (Fragment) OS=Tetraselmis sp. GSL018 GN=TSPGSL018_23208 PE=4 SV=1	Unknown	1.67082	2.3629	0	0	51.9907	17.9303	39.139	18.36	0.899886	0.696138	1.38234	1.09909	8.31587	0.331237
I_FSs112665	tr|A0A0K9QDB0|A0A0K9QDB0_SPIOL Uncharacterized protein OS=Spinacia oleracea GN=SOVF_198810 PE=4 SV=1	Chenopodiaceae	5.04054	3.665	1.67199	2.36454	74.3664	29.8822	60.5258	32.64	0	0	0	0	9.97122	2.45519
I_FSs112657	tr|A0A0K9QDB0|A0A0K9QDB0_SPIOL Uncharacterized protein OS=Spinacia oleracea GN=SOVF_198810 PE=4 SV=1	Chenopodiaceae	14.6701	11.9349	11.1721	9.23884	33.7275	5.8786	25.3488	1.71219	28.5371	1.52912	26.9213	6.57998	7.20436	3.35067
I_FSs112664	tr|A0A0K9RCF3|A0A0K9RCF3_SPIOL Uncharacterized protein OS=Spinacia oleracea GN=SOVF_082220 PE=4 SV=1	Chenopodiaceae	1.3236	1.87185	0	0	4.88342	4.39166	4.6818	2.12104	5.0045	3.14378	1.80004	2.54565	1.57333	2.22503
I_FSs112213	tr|A0A0J8BC59|A0A0J8BC59_BETVU Uncharacterized protein OS=Beta vulgaris subsp. vulgaris GN=BVRB_3g066990 PE=4 SV=1	Chenopodiaceae	13.1499	7.12551	6.22355	2.45543	17.8028	5.76893	12.709	1.38642	9.43474	2.09128	5.05393	0.608282	2.90951	0.565516
I_FSs112214	tr|A0A059B330|A0A059B330_EUCGR Uncharacterized protein OS=Eucalyptus grandis GN=EUGRSUZ_H03367 PE=4 SV=1	Myrtaceae	13.1499	7.12551	6.22355	2.45543	17.8028	5.76893	12.709	1.38642	9.43474	2.09128	5.05393	0.608282	2.90951	0.565516
I_FSs112224	tr|A0A059B330|A0A059B330_EUCGR Uncharacterized protein OS=Eucalyptus grandis GN=EUGRSUZ_H03367 PE=4 SV=1	Myrtaceae	0	0	0.927615	1.31185	0	0	0	0	3.99778	1.03693	2.39629	3.38887	0	0
I_FSs112228	tr|F2EDQ9|F2EDQ9_HORVD Predicted protein OS=Hordeum vulgare var. distichum PE=2 SV=1	Poaceae	8.80491	6.35334	7.28456	2.06267	20.5487	11.9755	13.0904	8.63484	5.61748	4.70797	3.55034	0.762982	2.03046	0.802439
I_FSs112232	tr|A0A0J8BKS6|A0A0J8BKS6_BETVU Uncharacterized protein OS=Beta vulgaris subsp. vulgaris GN=BVRB_9g220070 PE=4 SV=1	Chenopodiaceae	15.0706	5.66124	9.22062	4.6905	19.9331	0.439891	22.5164	7.05813	17.5628	4.46354	13.7535	3.15575	7.23106	0.61951
I_FSs112203	tr|A0A0K9R6U4|A0A0K9R6U4_SPIOL Uncharacterized protein OS=Spinacia oleracea GN=SOVF_100120 PE=4 SV=1	Chenopodiaceae	1.57703	0.728299	1.88514	1.21226	17.3999	1.74167	7.05883	5.60449	0.790613	0.30606	2.05899	0.827372	6.23832	2.44411
I_FSs112204	tr|A0A0J8C5J6|A0A0J8C5J6_BETVU Uncharacterized protein OS=Beta vulgaris subsp. vulgaris GN=BVRB_6g137260 PE=4 SV=1	Chenopodiaceae	1.11634	1.57874	0.544325	0.769792	8.85007	5.81671	3.13453	3.10415	0.26747	0.37826	0.56023	0.792285	7.41959	1.46788
I_FSs112211	tr|A0A0J8C5J6|A0A0J8C5J6_BETVU Uncharacterized protein OS=Beta vulgaris subsp. vulgaris GN=BVRB_6g137260 PE=4 SV=1	Chenopodiaceae	11.2613	8.40688	2.6064	3.686	24.8751	13.6352	10.8872	7.62576	10.9131	2.27722	8.6427	2.03476	3.45371	0.936372
I_FSs112222	tr|A0A0J8BS66|A0A0J8BS66_BETVU Uncharacterized protein OS=Beta vulgaris subsp. vulgaris GN=BVRB_8g184330 PE=4 SV=1	Chenopodiaceae	11.2613	8.40688	2.6064	3.686	24.8751	13.6352	10.8872	7.62576	10.9131	2.27722	8.6427	2.03476	3.45371	0.936372
I_FSs112265	tr|A0A0J8BS66|A0A0J8BS66_BETVU Uncharacterized protein OS=Beta vulgaris subsp. vulgaris GN=BVRB_8g184330 PE=4 SV=1	Chenopodiaceae	0	0	1.48923	2.10609	0	0	0	0	0.427843	0.605062	2.00442	2.83468	0	0
I_FSs112255	tr|B4FBL1|B4FBL1_MAIZE Uncharacterized protein OS=Zea mays PE=2 SV=1	Poaceae	0	0	1.0608	1.5002	0	0	0	0	0.5205	0.736098	2.76583	2.53714	0	0
I_FSs112237	tr|B4FBL1|B4FBL1_MAIZE Uncharacterized protein OS=Zea mays PE=2 SV=1	Poaceae	54.1477	5.35902	8.13353	2.92908	22.3325	1.81161	36.2359	39.798	39.2997	16.7908	34.4086	20.7814	11.3215	8.46457
I_FSs112137	tr|A0A0J8D102|A0A0J8D102_BETVU Uncharacterized protein OS=Beta vulgaris subsp. vulgaris GN=BVRB_1g008720 PE=4 SV=1	Chenopodiaceae	9.81906	4.50574	4.42986	2.34116	6.12245	0.518705	5.95402	1.7017	7.00358	0.984109	4.3252	3.29701	1.26872	0.111843
I_FSs112138	tr|A0A0J8EG51|A0A0J8EG51_BETVU Uncharacterized protein OS=Beta vulgaris subsp. vulgaris GN=BVRB_9g209090 PE=4 SV=1	Chenopodiaceae	0	0	0.951315	1.34536	0	0	1.34279	1.899	5.42096	2.71357	0	0	2.42847	3.43438
I_FSs112139	tr|K4D815|K4D815_SOLLC Protein phosphatase methylesterase 1 OS=Solanum lycopersicum PE=3 SV=1	Solanaceae	11.2046	5.55642	3.49825	4.94727	19.0875	12.0708	9.90071	7.86175	5.31539	2.50647	6.72352	0.450059	2.28678	3.234
I_FSs112110	tr|K4D815|K4D815_SOLLC Protein phosphatase methylesterase 1 OS=Solanum lycopersicum PE=3 SV=1	Solanaceae	4.22542	5.97565	3.02816	0.952466	1.80671	2.55507	1.16648	0.126565	6.07002	3.39755	0.81743	1.15602	0	0
I_FSs112113	tr|A0A0J8C876|A0A0J8C876_BETVU Uncharacterized protein OS=Beta vulgaris subsp. vulgaris GN=BVRB_5g121190 PE=4 SV=1	Chenopodiaceae	10.1239	9.77766	5.84457	4.38932	5.89094	3.8307	0	0	7.03388	1.82603	0.70797	1.00122	0.93907	1.32805
I_FSs112115	tr|Q9SPU5|Q9SPU5_MAIZE Putative transposase protein (Fragment) OS=Zea mays GN=Sho PE=4 SV=1	Poaceae	0	0	0.94053	1.33011	0	0	0	0	1.04506	1.47793	5.50828	1.10094	0	0
I_FSs112129	tr|A0A1D1Y7S7|A0A1D1Y7S7_9ARAE Tigger transposable element-derived protein 2 OS=Anthurium amnicola GN=TIGD2_2 PE=4 SV=1	Araceae	6.12162	1.57905	0	0	11.9917	5.48609	16.5512	6.91706	3.48399	1.32399	0.74839	1.05838	0.812105	1.14849
I_FSs112140	tr|A0A0K9QH96|A0A0K9QH96_SPIOL Uncharacterized protein OS=Spinacia oleracea GN=SOVF_179190 PE=4 SV=1	Chenopodiaceae	7.92455	8.45269	3.08181	0.664603	14.3224	7.56383	19.3729	13.9488	4.0619	5.74439	2.62734	0.175617	3.10268	0.622395
I_FSs112172	tr|M5WTK1|M5WTK1_PRUPE Uncharacterized protein OS=Prunus persica GN=PRUPE_ppa009962mg PE=4 SV=1	Rosaceae	3.20681	4.53511	4.21774	5.96479	16.716	2.26571	4.1357	4.14251	2.94491	0.305435	0.67508	0.954707	2.89702	1.57209
I_FSs112170	tr|A0A0J8CAG6|A0A0J8CAG6_BETVU Uncharacterized protein OS=Beta vulgaris subsp. vulgaris GN=BVRB_5g114130 PE=4 SV=1	Chenopodiaceae	0	0	13.2247	13.3352	0	0	0	0	3.6854	1.09856	2.66769	3.77268	0	0
I_FSs112388	tr|A0A1D1XQ21|A0A1D1XQ21_9ARAE Tyrosine-protein phosphatase 1 OS=Anthurium amnicola GN=pyp1_1 PE=4 SV=1	Araceae	25.2465	11.3093	16.5125	9.62008	37.0024	5.13812	24.8085	9.36577	29.9074	8.31381	21.4442	0.520926	5.35985	3.44185
I_FSs112383	tr|A0A0K9QHE1|A0A0K9QHE1_SPIOL Uncharacterized protein OS=Spinacia oleracea GN=SOVF_184790 PE=4 SV=1	Chenopodiaceae	0	0	41.7739	42.1874	0	0	0	0	5.15676	3.23647	2.48467	3.51385	0	0
I_FSs112367	tr|A0A061SGY9|A0A061SGY9_9CHLO 5'-nucleotidase OS=Tetraselmis sp. GSL018 GN=TSPGSL018_6449 PE=3 SV=1	Unknown	4.34002	6.13772	3.07696	2.10419	19.0581	10.6851	15.7599	7.38177	8.35477	0.125759	6.86392	6.52572	4.92337	1.93938
I_FSs112425	tr|V7BRD4|V7BRD4_PHAVU Uncharacterized protein OS=Phaseolus vulgaris GN=PHAVU_006G217200g PE=4 SV=1	Fabaceae	4.02248	2.00492	1.14489	1.61912	5.02951	2.16309	5.13196	1.34824	4.42838	0.450936	0.591755	0.836868	3.87518	5.48033
I_FSs112427	tr|A0A0K9QHB9|A0A0K9QHB9_SPIOL Uncharacterized protein OS=Spinacia oleracea GN=SOVF_185020 PE=4 SV=1	Chenopodiaceae	0	0	18.9367	15.1563	0	0	0	0	6.50005	1.04191	16.7755	16.381	0	0
I_FSs112430	tr|E1ZKT0|E1ZKT0_CHLVA Putative uncharacterized protein OS=Chlorella variabilis GN=CHLNCDRAFT_53708 PE=4 SV=1	Chlorellaceae	6.41413	5.55484	1.69958	2.40358	22.1699	7.71468	27.7	4.65269	4.89343	0.492853	6.4782	0.48388	3.24768	2.49383
I_FSs112432	tr|A0A0B2RT19|A0A0B2RT19_GLYSO Methionine aminopeptidase 1, mitochondrial OS=Glycine soja GN=glysoja_003343 PE=3 SV=1	Fabaceae	8.44858	6.92062	13.976	19.765	20.5277	5.71123	8.83204	5.03483	13.473	1.96427	15.0926	7.63692	3.15832	1.71514
I_FSs112411	tr|A0A0K9RQS8|A0A0K9RQS8_SPIOL Uncharacterized protein OS=Spinacia oleracea GN=SOVF_039190 PE=4 SV=1	Chenopodiaceae	1.6697	2.36132	0	0	15.752	4.58516	9.6062	2.98809	5.98211	1.51764	0	0	4.0336	3.09373
I_FSs112414	tr|A0A0R0HN74|A0A0R0HN74_SOYBN Uncharacterized protein (Fragment) OS=Glycine max GN=GLYMA_11G0287001 PE=4 SV=1	Fabaceae	9.34677	4.65408	13.8661	1.05847	14.3543	2.63213	12.6645	1.31727	9.10391	0.964239	5.58049	2.74947	1.58734	0.13527
I_FSs112415	tr|A0A068VCK0|A0A068VCK0_COFCA Uncharacterized protein OS=Coffea canephora GN=GSCOC_T00006601001 PE=3 SV=1	Rubiaceae	0.907844	1.26529	3.20296e-08	4.52967e-08	0	0	0.479783	0.678516	1.30425	1.84448	0	0	0.362804	0.513083
I_FSs112416	tr|A0A068VCK0|A0A068VCK0_COFCA Uncharacterized protein OS=Coffea canephora GN=GSCOC_T00006601001 PE=3 SV=1	Rubiaceae	2.81821	3.98556	163.007	43.1526	0	0	0	0	49.851	1.07084	180.219	122.943	1.71273	2.42216
I_FSs112421	tr|Q013E4|Q013E4_OSTTA Mss4-like OS=Ostreococcus tauri GN=OT_ostta08g02530 PE=4 SV=1	Bathycoccaceae	6.17173	4.31121	1.00918	1.4272	17.0219	4.73762	8.25126	4.30719	4.96829	0.656025	1.76209	0.444501	1.99694	1.78113
I_FSs112353	tr|A0A0J8E749|A0A0J8E749_BETVU Uncharacterized protein OS=Beta vulgaris subsp. vulgaris GN=BVRB_3g066030 PE=4 SV=1	Chenopodiaceae	89.7406	16.1509	20.8944	4.83223	614.212	219.621	448.956	305.119	153.414	132.477	43.9849	44.6077	124.846	14.9617
I_FSs112305	tr|A0A0J8C2K0|A0A0J8C2K0_BETVU Uncharacterized protein OS=Beta vulgaris subsp. vulgaris GN=BVRB_6g144730 PE=4 SV=1	Chenopodiaceae	6.77877	3.32073	4.50251	6.36752	3.36225	1.56841	3.41901	1.03452	7.67885	0.764368	2.23881	1.19448	1.5005	2.12203
I_FSs112307	tr|A0A0J8BJR4|A0A0J8BJR4_BETVU Uncharacterized protein OS=Beta vulgaris subsp. vulgaris GN=BVRB_9g211160 PE=4 SV=1	Chenopodiaceae	3.03531	4.29257	6.0281	2.56022	0	0	0	0	2.72893	3.8593	11.2471	4.44936	0	0
I_FSs112277	tr|A0A1D1XWD5|A0A1D1XWD5_9ARAE 3-ketoacyl-CoA thiolase B, peroxisomal OS=Anthurium amnicola GN=Acaa1b_2 PE=4 SV=1	Araceae	3.33555	4.71719	0	0	24.7542	18.6841	4.95949	0.441793	4.19568	3.8318	4.3715	2.04209	10.5677	6.69087
I_FSs112349	sp|Q9FEF8|MD36B_ARATH Probable mediator of RNA polymerase II transcription subunit 36b OS=Arabidopsis thaliana GN=MED36B PE=1 SV=1	Brassicaceae	0	0	0	0	2.78811	3.94299	0	0	10.0782	14.2527	0.839175	1.18677	0	0
I_FSs112359	tr|A0A1D1YK58|A0A1D1YK58_9ARAE 60S ribosomal protein L11 OS=Anthurium amnicola GN=rpl-11_3 PE=4 SV=1	Araceae	6.36453	1.96855	0	0	0	0	0	0	5.81006	6.6098	1.70508	2.41135	0	0
I_FSs112329	tr|A4S384|A4S384_OSTLU Uncharacterized protein OS=Ostreococcus lucimarinus (strain CCE9901) GN=OSTLU_38035 PE=4 SV=1	Bathycoccaceae	1.03322	1.46119	0.9174	1.2974	0.68025	0.962019	0	0	4.55756	1.15647	0	0	0	0
I_FSs112339	tr|A0A0J8BN79|A0A0J8BN79_BETVU Uncharacterized protein OS=Beta vulgaris subsp. vulgaris GN=BVRB_8g194030 PE=4 SV=1	Chenopodiaceae	0.88821	1.25612	1.16809	1.65193	2.53757	0.243994	0	0	3.33088	3.3839	3.08098	2.73656	0	0
I_FSs126422	tr|A0A0J8C7X9|A0A0J8C7X9_BETVU Uncharacterized protein OS=Beta vulgaris subsp. vulgaris GN=BVRB_6g131370 PE=4 SV=1	Chenopodiaceae	7.17343	1.39221	2.27761	0.622678	14.3472	6.18452	10.0391	8.52086	8.60363	1.29139	5.11084	3.4926	2.61076	2.47294
I_FSs126428	tr|A0A0K9RAR2|A0A0K9RAR2_SPIOL Uncharacterized protein OS=Spinacia oleracea GN=SOVF_087920 PE=4 SV=1	Chenopodiaceae	32.5275	12.9747	24.1316	7.00036	99.0522	55.3068	48.9115	7.88304	29.1921	10.3824	25.0958	7.00835	13.4818	11.2152
I_FSs126429	tr|A0A0J8B4L3|A0A0J8B4L3_BETVU Uncharacterized protein OS=Beta vulgaris subsp. vulgaris GN=BVRB_001700 PE=4 SV=1	Chenopodiaceae	0.973795	1.37715	17.4471	19.651	4.58986	6.49104	0	0	3.87984	0.380791	7.80088	8.43794	0.590465	0.835044
I_FSs126414	tr|D5AAW8|D5AAW8_PICSI Putative uncharacterized protein OS=Picea sitchensis PE=2 SV=1	Pinaceae	5.22273	2.66888	2.32933	3.29418	16.1132	8.79589	8.9476	7.06215	7.67104	5.9658	0.969245	1.37072	1.94553	2.75139
I_FSs126415	tr|A0A0J8EMF7|A0A0J8EMF7_BETVU Hexosyltransferase OS=Beta vulgaris subsp. vulgaris GN=BVRB_8g186140 PE=3 SV=1	Chenopodiaceae	0	0	16.667	8.06618	0	0	0	0	4.65103	0.486511	1.88016	2.65894	0	0
I_FSs126416	tr|F2EKS9|F2EKS9_HORVD Predicted protein OS=Hordeum vulgare var. distichum PE=2 SV=1	Poaceae	0	0	4.85614	6.86762	0	0	0.47909	0.677536	1.71791	0.652935	2.95721	4.18212	0	0
I_FSs126466	tr|F2EKS9|F2EKS9_HORVD Predicted protein OS=Hordeum vulgare var. distichum PE=2 SV=1	Poaceae	8.83997	2.57178	9.89073	2.53168	5.18177	6.05057	4.06891	4.7396	18.087	3.60801	10.0178	1.20241	2.88357	1.04887
I_FSs126477	tr|A0A0J8CJX9|A0A0J8CJX9_BETVU Uncharacterized protein OS=Beta vulgaris subsp. vulgaris GN=BVRB_5g103410 PE=4 SV=1	Chenopodiaceae	13.0685	3.23028	5.61899	2.21903	20.9662	12.7877	15.4283	5.75571	10.7487	0.0610233	3.15445	1.31604	5.78447	5.16595
I_FSs126479	tr|A0A0J8CYN0|A0A0J8CYN0_BETVU Uncharacterized protein OS=Beta vulgaris subsp. vulgaris GN=BVRB_2g029690 PE=4 SV=1	Chenopodiaceae	9.81381	0.0496813	3.99527	3.50557	15.9385	2.30701	11.1893	2.59383	13.4492	7.91109	3.86121	2.14222	3.75204	1.06963
I_FSs126481	tr|A0A0K9RU41|A0A0K9RU41_SPIOL Uncharacterized protein OS=Spinacia oleracea GN=SOVF_028940 PE=3 SV=1	Chenopodiaceae	6.36005	8.99447	0	0	4.94585	0.00902268	0.572645	0.809842	8.52926	2.55441	4.68433	4.48206	0	0
I_FSs126449	tr|D7SSN7|D7SSN7_VITVI Putative uncharacterized protein OS=Vitis vinifera GN=VIT_11s0206g00050 PE=4 SV=1	Vitaceae	1.88531	2.66623	0.824755	1.16638	2.79469	2.08418	0.822256	0.319504	2.94171	1.62714	2.72769	1.41877	0	0
I_FSs126340	tr|A0A151SEJ5|A0A151SEJ5_CAJCA Uncharacterized protein OS=Cajanus cajan GN=KK1_024891 PE=4 SV=1	Fabaceae	9.98669	10.949	4.34249	0.0230517	6.60112	3.51371	3.61047	3.12654	4.8152	0.0479843	2.72243	1.65954	0.35	0.494975
I_FSs126379	tr|A0A0J8CKY4|A0A0J8CKY4_BETVU Uncharacterized protein OS=Beta vulgaris subsp. vulgaris GN=BVRB_4g088010 PE=3 SV=1	Chenopodiaceae	0	0	5.09875	7.21072	0	0	0	0	4.54493	6.42749	2.27345	3.21514	0	0
I_FSs126394	tr|A0A0D6R4W0|A0A0D6R4W0_ARACU Uncharacterized protein OS=Araucaria cunninghamii PE=4 SV=1	Araucariaceae	0	0	2.73521	3.86816	0	0	0	0	1.36393	1.3524	4.66679	1.10262	0	0
I_FSs126395	tr|A0A067H8C1|A0A067H8C1_CITSI Poly [ADP-ribose] polymerase OS=Citrus sinensis GN=CISIN_1g006883mg PE=4 SV=1	Rutaceae	0	0	6.02146	4.10551	0	0	0	0	3.36876	0.324817	9.74146	8.08879	0	0
I_FSs126362	tr|A0A0D3B8U1|A0A0D3B8U1_BRAOL Poly [ADP-ribose] polymerase OS=Brassica oleracea var. oleracea PE=4 SV=1	Brassicaceae	2.62908	3.71808	0	0	0	0	1.1803	1.6692	3.54694	3.1354	2.30371	3.25794	0	0
I_FSs126371	tr|F4NCJ4|F4NCJ4_BETVU Uncharacterized protein OS=Beta vulgaris subsp. vulgaris PE=4 SV=1	Chenopodiaceae	4.67294	1.2701	0.85152	1.20423	10.3656	6.5714	2.82241	0.292933	4.13873	0.248972	3.1224	0.685363	1.20153	0.101993
I_FSs126574	tr|A0A0J8EP50|A0A0J8EP50_BETVU Uncharacterized protein OS=Beta vulgaris subsp. vulgaris GN=BVRB_7g169620 PE=4 SV=1	Chenopodiaceae	4.30919	2.16242	6.25978	1.99807	2.80053	3.96055	1.94592	2.75194	4.90155	3.36864	1.25215	1.7708	1.74879	0.143826
I_FSs126578	tr|M1AGH8|M1AGH8_SOLTU Uncharacterized protein OS=Solanum tuberosum GN=PGSC0003DMG400008658 PE=4 SV=1	Solanaceae	7.08461	5.05424	4.40831	2.93044	11.7845	0.0575585	5.09169	2.12719	4.50986	2.90884	1.98195	0.438321	1.07096	1.51456
I_FSs126590	tr|G7K1K1|G7K1K1_MEDTR Uncharacterized protein OS=Medicago truncatula GN=MTR_5g056540 PE=4 SV=1	Fabaceae	4.03111	1.78656	6.61701	6.07446	3.10951	0.631559	0.61816	0.87421	5.19069	0.526589	4.4277	2.86752	0	0
I_FSs126650	tr|A0A0V0HMM6|A0A0V0HMM6_SOLCH Putative ovule protein (Fragment) OS=Solanum chacoense PE=4 SV=1	Solanaceae	1.48655	2.1023	1.22952	1.73881	44.0793	26.2912	25.4293	19.9931	1.47968	2.09259	0	0	12.5379	3.53518
I_FSs126653	tr|A0A0J8CKC3|A0A0J8CKC3_BETVU Uncharacterized protein OS=Beta vulgaris subsp. vulgaris GN=BVRB_4g078130 PE=3 SV=1	Chenopodiaceae	0	0	0.938105	1.32668	62.1562	26.5545	39.3149	28.2435	1.10164	1.55795	0.484679	0.68544	7.75025	4.97683
I_FSs126617	tr|A0A068VDE1|A0A068VDE1_COFCA Uncharacterized protein OS=Coffea canephora GN=GSCOC_T00013396001 PE=3 SV=1	Rubiaceae	31.6637	2.07981	72.0027	26.0743	289.233	69.0766	134.528	132.425	34.3299	0.604576	47.9731	6.01925	53.8529	5.10262
I_FSs126619	tr|A0A0J8C1K9|A0A0J8C1K9_BETVU Uncharacterized protein OS=Beta vulgaris subsp. vulgaris GN=BVRB_7g163620 PE=4 SV=1	Chenopodiaceae	0	0	2.28261	3.22809	5.4768	7.74536	0.64704	0.915053	3.88603	0.700934	1.43926	2.03542	3.22067	4.55472
I_FSs126632	tr|W1PBV8|W1PBV8_AMBTC Uncharacterized protein OS=Amborella trichopoda GN=AMTR_s00007p00236950 PE=3 SV=1	Amborellaceae	6.29179	2.95966	0.9175	1.29754	8.39672	2.53156	6.01608	3.60786	3.90361	0.866142	2.43612	0.552661	1.29691	1.83411
I_FSs126522	tr|A0A0J8CXK9|A0A0J8CXK9_BETVU Uncharacterized protein OS=Beta vulgaris subsp. vulgaris GN=BVRB_2g043240 PE=4 SV=1	Chenopodiaceae	0.68767	0.972512	6.70621	5.80081	0	0	0	0	5.13203	0.979371	7.03809	7.10658	0	0
I_FSs126527	tr|B4FPV1|B4FPV1_MAIZE Uncharacterized protein OS=Zea mays GN=ZEAMMB73_320523 PE=2 SV=1	Poaceae	11.956	7.50948	14.9708	4.29829	1.87182	0.539374	0.518815	0.733715	8.77583	0.873567	5.54106	2.02207	0.666135	0.942057
I_FSs126499	tr|A0A0J8CTN4|A0A0J8CTN4_BETVU Uncharacterized protein OS=Beta vulgaris subsp. vulgaris GN=BVRB_3g060240 PE=4 SV=1	Chenopodiaceae	0	0	0	0	0	0	0	0	0	0	6.76035	3.13279	0	0
I_FSs126507	tr|F2EE16|F2EE16_HORVD Predicted protein OS=Hordeum vulgare var. distichum PE=2 SV=1	Poaceae	0.650674	0.323255	22.7045	23.2879	0	0	0	0	8.17355	1.68073	24.3873	17.691	0.281191	0.397665
I_FSs126557	tr|A0A1D1Z390|A0A1D1Z390_9ARAE Uncharacterized protein (Fragment) OS=Anthurium amnicola GN=g.24954 PE=4 SV=1	Araceae	6.68505	9.45409	2.88663	0.888154	51.4789	34.4162	29.461	22.7407	7.19732	6.36124	2.33533	3.30266	10.7872	6.61406
I_FSs126560	tr|A0A0K9R4F0|A0A0K9R4F0_SPIOL Uncharacterized protein OS=Spinacia oleracea GN=SOVF_114480 PE=4 SV=1	Chenopodiaceae	10.8533	2.65841	5.24139	2.73901	13.9676	9.31497	8.35495	2.48697	7.11314	0.571745	3.9952	3.99836	3.01435	2.7162
I_FSs126566	tr|A0A067HFT9|A0A067HFT9_CITSI Uncharacterized protein OS=Citrus sinensis GN=CISIN_1g0112712mg PE=4 SV=1	Rutaceae	0.85808	1.21351	1.1282	1.59551	0.572415	0.809517	0.79838	1.12908	3.79988	0.232285	1.52051	1.00189	0.586085	0.828849
I_FSs126533	tr|A0A151SI33|A0A151SI33_CAJCA Uncharacterized protein OS=Cajanus cajan GN=KK1_000684 PE=4 SV=1	Fabaceae	73.5679	61.7263	1.14489	1.61912	1.74999	2.47486	0	0	19.5381	16.0075	2.5717	1.3843	0	0
I_FSs126076	tr|N1QP48|N1QP48_AEGTA Nitrogen regulatory protein P-II 2 OS=Aegilops tauschii GN=F775_12533 PE=3 SV=1	Poaceae	3.32435	4.70133	5.34255	4.80909	25.1383	1.38119	24.2537	7.13584	4.35163	1.93671	2.36689	0.508657	5.52397	0.464187
I_FSs126085	tr|A0A0K9RXA6|A0A0K9RXA6_SPIOL Uncharacterized protein OS=Spinacia oleracea GN=SOVF_018970 PE=4 SV=1	Chenopodiaceae	1.01049	1.42906	26.8073	19.7477	0	0	0	0	5.09509	1.91666	11.6703	1.75879	0	0
I_FSs126067	tr|A0A1D1YM39|A0A1D1YM39_9ARAE Centromere protein V (Fragment) OS=Anthurium amnicola GN=Cenpv PE=4 SV=1	Araceae	9.14126	4.326	7.28212	1.7953	24.6305	15.8963	11.2199	11.4463	8.25319	2.44128	6.39467	3.84694	2.45901	0.490202
I_FSs126068	tr|A0A0K9QUU3|A0A0K9QUU3_SPIOL Uncharacterized protein OS=Spinacia oleracea GN=SOVF_144090 PE=4 SV=1	Chenopodiaceae	5.47534	3.99959	4.14044	0.711364	2.22049	0.625712	0	0	7.50674	4.71564	3.41388	0.263334	0	0
I_FSs126126	tr|A0A0J8C3F4|A0A0J8C3F4_BETVU Uncharacterized protein OS=Beta vulgaris subsp. vulgaris GN=BVRB_6g144340 PE=4 SV=1	Chenopodiaceae	58.73	83.0568	202.416	6.47498	0	0	0	0	5.54855	7.84683	0.91263	1.29065	0	0
I_FSs126117	tr|A0A061QW98|A0A061QW98_9CHLO Beta-ig-h3 fasciclin OS=Tetraselmis sp. GSL018 GN=TSPGSL018_19301 PE=4 SV=1	Unknown	4.54362	6.42565	9.21146	9.49735	15.9051	10.2861	11.9683	3.94109	5.60631	0.57731	1.50724	0.307881	1.70002	2.40418
I_FSs126133	tr|A0A0K9RQS5|A0A0K9RQS5_SPIOL Uncharacterized protein OS=Spinacia oleracea GN=SOVF_045700 PE=4 SV=1	Chenopodiaceae	7.66879	1.33451	7.63645	2.04333	19.0605	5.59626	10.5206	4.93713	8.80135	0.677288	6.80947	1.23492	2.5538	0.847977
I_FSs126096	tr|A0A0J8BB69|A0A0J8BB69_BETVU Uncharacterized protein OS=Beta vulgaris subsp. vulgaris GN=BVRB_7g177590 PE=4 SV=1	Chenopodiaceae	6.90999	5.79956	2.88754	2.38365	5.76551	2.57115	4.31922	3.89459	9.49556	0.202763	4.52244	0.253894	0.627136	0.055312
I_FSs126098	tr|A0A0J8F827|A0A0J8F827_BETVU Uncharacterized protein OS=Beta vulgaris subsp. vulgaris GN=BVRB_5g100320 PE=4 SV=1	Chenopodiaceae	3.12105	0.121269	2.10887	2.9824	4.5644	2.18018	0.70649	0.999128	6.46406	2.43633	1.57466	0.317491	0	0
I_FSs126109	tr|A0A1D5YAC5|A0A1D5YAC5_WHEAT Uncharacterized protein OS=Triticum aestivum PE=4 SV=1	Poaceae	5.05452	1.50231	0	0	2.36442	0.457159	0.46807	0.66195	8.15127	4.99448	3.32294	0.722119	1.88941	0.746019
I_FSs126008	tr|A0A087GA00|A0A087GA00_ARAAL Uncharacterized protein OS=Arabis alpina GN=AALP_AA8G282400 PE=4 SV=1	Brassicaceae	53.5898	10.3655	33.5833	7.93982	42.6674	14.8119	31.5517	8.51943	43.9288	0.802071	29.4135	0.831699	8.41519	0.407895
I_FSs126011	tr|A0A0J8CBI9|A0A0J8CBI9_BETVU Uncharacterized protein OS=Beta vulgaris subsp. vulgaris GN=BVRB_6g130010 PE=3 SV=1	Chenopodiaceae	0	0	1.85618	0.460666	0	0	0	0	2.58857	2.57288	5.9658	8.43692	0	0
I_FSs125978	tr|A0A1D1XNK3|A0A1D1XNK3_9ARAE Aconitate hydratase, mitochondrial (Fragment) OS=Anthurium amnicola GN=SPAC24C9.06c_0 PE=4 SV=1	Araceae	0	0	3.5092	2.12208	0	0	0	0	3.21657	0.826601	9.41287	4.20633	0.158819	0.224604
I_FSs126032	tr|B8LMB8|B8LMB8_PICSI Putative uncharacterized protein OS=Picea sitchensis PE=2 SV=1	Pinaceae	13.0088	9.70521	9.90475	5.71435	28.3002	10.6271	17.0928	3.87763	26.1288	5.48043	16.6103	2.57945	5.3554	3.22049
I_FSs126018	tr|A0A0K9R3J5|A0A0K9R3J5_SPIOL Uncharacterized protein OS=Spinacia oleracea GN=SOVF_110730 PE=4 SV=1	Chenopodiaceae	0	0	8.07917	4.00099	0	0	0	0	6.57456	0.855069	8.44515	5.2478	0	0
I_FSs126248	tr|A9SXH5|A9SXH5_PHYPA Predicted protein OS=Physcomitrella patens subsp. patens GN=PHYPADRAFT_216740 PE=4 SV=1	Funariaceae	12.6994	6.92779	7.19669	4.09911	12.8589	4.1431	10.013	3.67563	4.14301	1.60268	6.28758	1.2735	2.52518	1.34517
I_FSs126298	tr|A0A0J8BZJ5|A0A0J8BZJ5_BETVU Structure-specific endonuclease subunit SLX1 homolog OS=Beta vulgaris subsp. vulgaris GN=BVRB_7g175710 PE=3 SV=1	Chenopodiaceae	1.3236	1.87185	13.737	6.29347	1.55476	0.315773	0	0	5.19069	0.526589	1.80004	2.54565	0	0
I_FSs126282	tr|A0A0J8CWS0|A0A0J8CWS0_BETVU Uncharacterized protein OS=Beta vulgaris subsp. vulgaris GN=BVRB_3g055530 PE=4 SV=1	Chenopodiaceae	5.97443	2.1195	2.38319	0.592824	8.00632	1.47793	2.67586	1.17953	4.00119	2.26034	1.58171	0.828049	2.81505	2.51384
I_FSs126284	tr|A0A0J8BBI4|A0A0J8BBI4_BETVU Uncharacterized protein OS=Beta vulgaris subsp. vulgaris GN=BVRB_3g069140 PE=4 SV=1	Chenopodiaceae	8.8874	12.5687	3.74632	1.29025	17.1777	0.973686	8.48546	1.04698	6.42497	0.679105	3.16489	1.73439	4.98384	3.95736
I_FSs126287	tr|A0A0J8BGG6|A0A0J8BGG6_BETVU Uncharacterized protein OS=Beta vulgaris subsp. vulgaris GN=BVRB_1g018900 PE=4 SV=1	Chenopodiaceae	3.06341	0.117019	4.13755	5.85139	2.48648	0.688411	0	0	9.25313	2.09681	1.55124	0.314146	0	0
I_FSs126164	tr|A0A0J8BMA8|A0A0J8BMA8_BETVU Uncharacterized protein OS=Beta vulgaris subsp. vulgaris GN=BVRB_9g205910 PE=4 SV=1	Chenopodiaceae	0	0	0	0	0	0	0	0	10.8619	12.04	0	0	0	0
I_FSs126169	tr|A0A1D1YPR8|A0A1D1YPR8_9ARAE Carboxylic acid transporter OS=Anthurium amnicola GN=JEN1_8 PE=4 SV=1	Araceae	0	0	0	0	23.5143	6.32945	19.6315	18.0272	0.622394	0.396676	0	0	9.92804	3.88649
I_FSs126181	tr|A0A0K9RZ97|A0A0K9RZ97_SPIOL Uncharacterized protein OS=Spinacia oleracea GN=SOVF_018040 PE=4 SV=1	Chenopodiaceae	0	0	1.85083	2.61747	0.90335	1.27753	1.16648	0.126565	4.04668	2.26503	2.03431	0.564908	0	0
I_FSs126145	tr|Q6L3N8|Q6L3N8_SOLDE Putative gag-pol polyprotein, identical OS=Solanum demissum GN=SDM1_42t00010 PE=4 SV=1	Solanaceae	32.3706	7.08104	18.0934	9.00614	38.7311	6.76008	47.931	29.1054	48.2266	2.27158	36.0481	0.114693	13.4776	1.19904
I_FSs126136	tr|A0A0J8BG44|A0A0J8BG44_BETVU Uncharacterized protein OS=Beta vulgaris subsp. vulgaris GN=BVRB_3g067030 PE=4 SV=1	Chenopodiaceae	0.878075	1.24179	38.1964	47.2108	0	0	0	0	3.41536	0.892142	4.38733	5.03387	0	0
I_FSs126211	tr|K8EBC3|K8EBC3_9CHLO Glutathione-independent formaldehyde dehydrogenase OS=Bathycoccus prasinos GN=Bathy02g02860 PE=3 SV=1	Unknown	5.5047	7.78482	2.49674	0.606988	1.45996	0.919334	0.368106	0.52058	4.71702	0.451162	2.68944	0.602611	0	0
I_FSs126183	tr|A0A151SJC6|A0A151SJC6_CAJCA Retrovirus-related Pol polyprotein from transposon TNT 1-94 OS=Cajanus cajan GN=KK1_001031 PE=4 SV=1	Fabaceae	6.29607	0.108046	9.33882	2.59363	15.2496	2.11453	8.84051	5.36594	10.7036	1.11557	6.65084	5.67391	0.705185	0.997282
I_FSs126198	tr|A0A0J8CCI5|A0A0J8CCI5_BETVU Uncharacterized protein OS=Beta vulgaris subsp. vulgaris GN=BVRB_5g109930 PE=4 SV=1	Chenopodiaceae	3.74423	0.794392	4.86318	0.989702	4.55963	4.85059	2.13577	0.148104	5.7153	0.14606	3.47146	0.36568	1.05328	0.412716
I_FSs126202	tr|A0A0K9QM08|A0A0K9QM08_SPIOL Uncharacterized protein OS=Spinacia oleracea GN=SOVF_163790 PE=4 SV=1	Chenopodiaceae	0	0	10.2968	11.6808	0	0	0	0	2.69653	2.10859	5.33372	4.56421	0	0
I_FSs126203	tr|A0A059LK83|A0A059LK83_9CHLO Carboxyl transferase OS=Helicosporidium sp. ATCC 50920 GN=H632_c1130p1 PE=4 SV=1	Unknown	0	0	1.24094	1.75495	0	0	0	0	3.83496	2.98265	4.32473	2.38572	0	0
I_FSs127106	tr|A0A1D1ZV42|A0A1D1ZV42_AUXPR Uncharacterized protein OS=Auxenochlorella protothecoides GN=g.22064 PE=4 SV=1	Chlorellaceae	7.34573	7.02492	3.23742	4.57841	6.6128	2.56784	1.59134	0.895423	9.08881	6.68866	8.617	1.73098	2.13523	3.01966
I_FSs127084	tr|A0A0J8C728|A0A0J8C728_BETVU Uncharacterized protein OS=Beta vulgaris subsp. vulgaris GN=BVRB_6g134720 PE=4 SV=1	Chenopodiaceae	6.53008	1.02474	4.49642	4.42628	24.606	31.6028	3.03047	3.44038	4.04232	0.898118	2.29686	2.25205	5.15267	1.5693
I_FSs127138	tr|A0A0J8CQU8|A0A0J8CQU8_BETVU Serine/threonine-protein kinase OS=Beta vulgaris subsp. vulgaris GN=BVRB_3g052920 PE=3 SV=1	Chenopodiaceae	0	0	6.9493	3.93993	0	0	0	0	6.0779	2.10188	6.72323	4.20709	0	0
I_FSs127118	tr|A0A1D1YMC1|A0A1D1YMC1_9ARAE Cytoplasmic dynein 1 intermediate chain 2 (Fragment) OS=Anthurium amnicola GN=DYNC1I2_0 PE=4 SV=1	Araceae	0	0	2.34877	2.2424	0	0	0	0	1.83629	1.55422	7.81475	2.1819	0	0
I_FSs127114	tr|A0A0E0F488|A0A0E0F488_9ORYZ Uncharacterized protein OS=Oryza meridionalis PE=4 SV=1	Poaceae	1.70771	0.011943	0	0	17.8824	5.47216	9.37479	9.32363	0.454454	0.642695	1.21809	1.72265	5.59392	2.03519
I_FSs127012	tr|A0A0J8BY59|A0A0J8BY59_BETVU Uncharacterized protein OS=Beta vulgaris subsp. vulgaris GN=BVRB_7g171050 PE=3 SV=1	Chenopodiaceae	1.70378	2.4095	0	0	11.2657	11.4318	3.50889	1.36723	7.03388	1.82603	2.35602	0.672975	2.93307	1.16419
I_FSs127023	tr|A0A0K9R5G7|A0A0K9R5G7_SPIOL Uncharacterized protein OS=Spinacia oleracea GN=SOVF_104820 PE=4 SV=1	Chenopodiaceae	0	0	0	0	0	0	0	0	7.26345	10.2721	0.654595	0.925737	0	0
I_FSs127063	tr|I0YR41|I0YR41_COCSC DNA-directed RNA polymerase subunit OS=Coccomyxa subellipsoidea (strain C-169) GN=COCSUDRAFT_30489 PE=3 SV=1	Coccomyxaceae	1.80687	0.0171898	10.1126	2.61774	11.4379	0.786515	8.24507	0.258554	3.88185	2.77898	4.57916	3.17252	1.64057	2.32012
I_FSs127066	tr|A0A0J8BA81|A0A0J8BA81_BETVU Uncharacterized protein OS=Beta vulgaris subsp. vulgaris GN=BVRB_4g093980 PE=3 SV=1	Chenopodiaceae	7.5895	4.71357	2.8725	4.06233	1.08448	1.53369	1.36073	0.514011	7.24127	2.2523	5.3162	3.70439	0.64155	0.907289
I_FSs127030	tr|A0A0J8BVA4|A0A0J8BVA4_BETVU Uncharacterized protein OS=Beta vulgaris subsp. vulgaris GN=BVRB_7g176340 PE=4 SV=1	Chenopodiaceae	3.48961	1.71402	3.09274	4.37379	2.29814	3.25007	1.06611	1.50771	5.78971	3.74636	0.713425	1.00894	0	0
I_FSs127035	tr|A0A0J8CEI2|A0A0J8CEI2_BETVU Uncharacterized protein OS=Beta vulgaris subsp. vulgaris GN=BVRB_5g115430 PE=4 SV=1	Chenopodiaceae	0	0	5.3715	2.47907	0	0	0	0	4.20718	0.27626	6.73832	4.26806	0	0
I_FSs127258	tr|I0YL35|I0YL35_COCSC FAD/NAD(P)-binding domain-containing protein OS=Coccomyxa subellipsoidea (strain C-169) GN=COCSUDRAFT_25985 PE=4 SV=1	Coccomyxaceae	4.72469	6.68173	0	0	103.227	42.0473	59.8816	45.8293	0	0	0.696715	0.985304	13.4914	4.41616
I_FSs127283	tr|A0A0J8CSQ0|A0A0J8CSQ0_BETVU Uncharacterized protein OS=Beta vulgaris subsp. vulgaris GN=BVRB_3g064970 PE=4 SV=1	Chenopodiaceae	2.47628	3.50199	1.94723	2.7538	2.49537	1.28044	2.50553	1.16528	12.4593	0.650892	10.9127	0.473974	3.80698	2.70548
I_FSs127297	tr|A0A0J8C4Q1|A0A0J8C4Q1_BETVU Uncharacterized protein OS=Beta vulgaris subsp. vulgaris GN=BVRB_6g137920 PE=4 SV=1	Chenopodiaceae	9.25539	9.12057	2.96995	1.80909	20.6231	6.74813	13.3105	7.08992	11.3593	2.22304	6.29364	2.54869	4.12425	1.24236
I_FSs127173	tr|A0A0J8EK66|A0A0J8EK66_BETVU Uncharacterized protein OS=Beta vulgaris subsp. vulgaris GN=BVRB_8g190570 PE=4 SV=1	Chenopodiaceae	6.35001	3.56779	2.04814	0.543829	4.53795	4.53502	5.27279	1.50623	5.58683	4.01236	3.49499	1.25846	0.843334	0.073286
I_FSs127184	tr|A0A0J8BKI4|A0A0J8BKI4_BETVU Uncharacterized protein OS=Beta vulgaris subsp. vulgaris GN=BVRB_9g218720 PE=4 SV=1	Chenopodiaceae	3.49582	0.984971	5.24899	5.55222	8.82906	2.19591	3.21356	2.91127	5.31451	0.999708	3.88003	4.15458	2.70627	1.06371
I_FSs127202	tr|A0A0K9QYJ8|A0A0K9QYJ8_SPIOL Uncharacterized protein OS=Spinacia oleracea GN=SOVF_127000 PE=4 SV=1	Chenopodiaceae	2.8672	4.05483	3.37362	2.33757	7.95386	3.07018	6.26595	2.36268	4.18521	0.251101	1.05138	0.230446	1.78558	0.704342
I_FSs127205	tr|A0A0K9QSH7|A0A0K9QSH7_SPIOL Uncharacterized protein OS=Spinacia oleracea GN=SOVF_146130 PE=4 SV=1	Chenopodiaceae	3.95615	1.96839	3.51465	4.97047	3.01559	0.608876	1.19845	1.69486	8.63696	2.67122	2.53796	1.36478	0.763785	1.08016
I_FSs126766	tr|A0A0J8FD65|A0A0J8FD65_BETVU DNA polymerase OS=Beta vulgaris subsp. vulgaris GN=BVRB_4g081340 PE=3 SV=1	Chenopodiaceae	3.09965	4.38357	4.07711	5.7659	16.0973	3.52472	23.2445	10.0862	3.41245	1.78519	4.3068	0.611775	4.51201	0.535973
I_FSs126746	sp|Q9SMM0|PGMP_BRANA Phosphoglucomutase, chloroplastic OS=Brassica napus GN=PGMP PE=2 SV=1	Brassicaceae	0.794735	1.12393	1.04478	1.47753	0	0	0	0	3.75357	4.10988	5.52023	1.88151	0.97043	1.3724
I_FSs126755	tr|A0A1D1YCQ3|A0A1D1YCQ3_9ARAE Glycogen phosphorylase 1 OS=Anthurium amnicola GN=glpV_2 PE=4 SV=1	Araceae	8.74081	2.54005	3.91346	0.996412	6.46659	4.08802	2.59069	1.35682	9.55578	0.925072	6.45695	2.10699	0.598045	0.845763
I_FSs126798	tr|A0A0K9RYE3|A0A0K9RYE3_SPIOL Uncharacterized protein OS=Spinacia oleracea GN=SOVF_020880 PE=4 SV=1	Chenopodiaceae	3.34883	2.38305	1.10306	1.55997	10.4926	2.15608	7.56857	5.88416	4.55711	0.147778	0.398419	0.56345	2.102	1.34747
I_FSs126802	tr|A0A0J8BKG7|A0A0J8BKG7_BETVU Uncharacterized protein OS=Beta vulgaris subsp. vulgaris GN=BVRB_9g219080 PE=4 SV=1	Chenopodiaceae	56.7868	23.3765	16.9191	10.5758	160.81	42.647	122.187	38.7215	43.1526	2.02225	39.6853	0.19205	28.4341	6.19906
I_FSs126806	tr|A0A0J8CNL4|A0A0J8CNL4_BETVU Uncharacterized protein OS=Beta vulgaris subsp. vulgaris GN=BVRB_3g060550 PE=4 SV=1	Chenopodiaceae	0	0	0	0	0	0	0	0	4.54493	6.42749	0.56836	0.803782	0	0
I_FSs126785	tr|D7M4W3|D7M4W3_ARALL Pentatricopeptide repeat-containing protein OS=Arabidopsis lyrata subsp. lyrata GN=ARALYDRAFT_490436 PE=4 SV=1	Brassicaceae	0.562375	0.795318	23.4094	31.5562	0	0	0	0	3.72945	0.058301	3.81204	4.59348	0	0
I_FSs126775	tr|A0A1D1YCQ3|A0A1D1YCQ3_9ARAE Glycogen phosphorylase 1 OS=Anthurium amnicola GN=glpV_2 PE=4 SV=1	Araceae	0	0	37.0163	16.5184	0	0	0	0	3.50938	0.639946	4.15239	4.02088	0	0
I_FSs126783	tr|A0A061RDY4|A0A061RDY4_9CHLO Alpha-1,4 glucan phosphorylase OS=Tetraselmis sp. GSL018 GN=GLGP PE=3 SV=1	Unknown	0.99806	1.41147	0	0	14.5098	6.0867	5.49191	5.47227	5.427	0.164855	0.93744	1.32574	4.61319	3.10599
I_FSs126792	tr|A0A0K9R219|A0A0K9R219_SPIOL Uncharacterized protein OS=Spinacia oleracea GN=SOVF_122030 PE=4 SV=1	Chenopodiaceae	3.50232	2.4977	2.30902	3.26544	3.54244	0.0473408	1.98628	1.8049	2.66559	1.48083	3.20488	1.32138	1.72605	0.942043
I_FSs126793	tr|A0A0J8C7Q8|A0A0J8C7Q8_BETVU Uncharacterized protein OS=Beta vulgaris subsp. vulgaris GN=BVRB_6g130610 PE=4 SV=1	Chenopodiaceae	3.33941	4.72263	0	0	9.73219	7.12906	6.37599	5.48462	6.09474	0.637174	3.71329	2.63101	0	0
I_FSs126684	tr|A0A0J8C7Q8|A0A0J8C7Q8_BETVU Uncharacterized protein OS=Beta vulgaris subsp. vulgaris GN=BVRB_6g130610 PE=4 SV=1	Chenopodiaceae	10.8029	3.5995	10.3145	3.93936	16.51	5.11464	9.5676	1.65279	12.1144	3.37146	10.1619	3.11401	2.30111	2.34319
I_FSs126685	tr|A0A0J8B6T7|A0A0J8B6T7_BETVU Uncharacterized protein OS=Beta vulgaris subsp. vulgaris GN=BVRB_006280 PE=4 SV=1	Chenopodiaceae	0	0	0	0	3.38281	1.19534	0	0	0.499293	0.706107	2.26181	3.19868	2.37692	3.36147
I_FSs126672	tr|A0A0A9MK86|A0A0A9MK86_ARUDO Uncharacterized protein OS=Arundo donax PE=4 SV=1	Poaceae	15.3171	0.585131	20.1309	6.63881	13.9716	11.3492	1.98132	1.12447	3.10819	4.39564	2.88035	1.5655	2.84982	1.54757
I_FSs126674	tr|A0A0V0HPU9|A0A0V0HPU9_SOLCH Putative avr9/Cf-9 rapidly elicited protein-like OS=Solanum chacoense PE=4 SV=1	Solanaceae	9.55837	1.33365	11.3565	0.0416486	44.8696	16.4981	37.5158	19.3394	9.57562	5.65385	4.76568	2.96701	7.84476	5.03763
I_FSs126675	tr|A0A0J8CVR9|A0A0J8CVR9_BETVU Uncharacterized protein OS=Beta vulgaris subsp. vulgaris GN=BVRB_2g036320 PE=4 SV=1	Chenopodiaceae	5.20587	3.79203	1.72836	2.44428	61.7485	13.4645	44.2236	10.903	4.38894	1.31598	2.87964	4.07243	9.40985	3.72512
I_FSs126678	tr|A0A0J8CVR9|A0A0J8CVR9_BETVU Uncharacterized protein OS=Beta vulgaris subsp. vulgaris GN=BVRB_2g036320 PE=4 SV=1	Chenopodiaceae	100.436	15.2669	0	0	11.3623	7.37345	0	0	12.8155	11.3018	2.05744	2.90966	0	0
I_FSs126692	tr|N1QRN7|N1QRN7_AEGTA RNA polymerase sigma factor rpoS OS=Aegilops tauschii GN=F775_22036 PE=3 SV=1	Poaceae	10.0939	3.30565	2.19894	3.10977	11.7087	2.35205	4.98668	2.81096	4.23819	0.433796	0.767005	1.08471	2.31944	0.917945
I_FSs126729	tr|A0A0K9RIS2|A0A0K9RIS2_SPIOL Uncharacterized protein OS=Spinacia oleracea GN=SOVF_062140 PE=4 SV=1	Chenopodiaceae	32.1615	12.4249	56.4921	11.6361	0	0	0	0	3.16001	2.4734	5.0992	3.27016	0.923005	1.30533
I_FSs126723	tr|A0A1D1YTY4|A0A1D1YTY4_9ARAE Delta-1-pyrroline-5-carboxylate dehydrogenase OS=Anthurium amnicola GN=pruA_3 PE=4 SV=1	Araceae	0.667665	0.944221	3.02536	0.680018	2.40314	0.436999	1.50102	0.555949	1.66846	0.318743	2.46983	1.63901	0.883888	0.0764906
I_FSs126715	tr|A0A0K9R515|A0A0K9R515_SPIOL Uncharacterized protein OS=Spinacia oleracea GN=SOVF_105990 PE=4 SV=1	Chenopodiaceae	0	0	2.5525	0.53062	0	0	0	0	3.77892	1.5616	5.57788	3.13458	0	0
I_FSs126925	tr|A0A1D1ZIM9|A0A1D1ZIM9_9ARAE Alpha-1,3-mannosyltransferase CMT1 (Fragment) OS=Anthurium amnicola GN=CMT1_0 PE=4 SV=1	Araceae	0	0	6.86329	7.65529	0	0	0	0	4.72504	1.54746	6.78614	6.42443	0.476234	0.673497
I_FSs126932	tr|A0A1D1XCZ3|A0A1D1XCZ3_9ARAE Alkaline ceramidase 3 OS=Anthurium amnicola GN=Acer3_4 PE=4 SV=1	Araceae	7.92235	0.547131	5.32295	1.0247	25.6567	3.01956	21.9742	6.02766	11.7538	1.41902	3.82842	2.60977	1.89219	0.166849
I_FSs126897	tr|I1LKN7|I1LKN7_SOYBN Uncharacterized protein OS=Glycine max PE=4 SV=2	Fabaceae	8.40742	3.8974	4.56067	1.83102	6.18119	2.04236	4.2774	0.734182	7.86643	2.49255	4.98117	4.83986	0.751251	0.0656987
I_FSs126908	tr|A0A0K9RXL9|A0A0K9RXL9_SPIOL Uncharacterized protein OS=Spinacia oleracea GN=SOVF_017870 PE=4 SV=1	Chenopodiaceae	1.36745	1.93386	1.19429	1.68897	10.9992	0.0257387	2.55233	3.60955	4.01249	0.40991	1.23416	1.74537	3.44413	0.283168
I_FSs126909	tr|A0A0K9QWM4|A0A0K9QWM4_SPIOL Uncharacterized protein OS=Spinacia oleracea GN=SOVF_133110 PE=4 SV=1	Chenopodiaceae	1.13881	1.61052	0	0	4.79914	1.87984	5.71733	5.48384	3.21997	2.84884	1.57976	2.23411	0.68357	0.966714
I_FSs126915	tr|A0A0K9QWM4|A0A0K9QWM4_SPIOL Uncharacterized protein OS=Spinacia oleracea GN=SOVF_133110 PE=4 SV=1	Chenopodiaceae	2.09869	0.03602	6.54561	1.35656	4.90686	0.954219	8.02736	1.73103	5.07637	0.947269	4.88716	1.31379	0.705185	0.997282
I_FSs126967	tr|A0A0K9R151|A0A0K9R151_SPIOL Uncharacterized protein OS=Spinacia oleracea GN=SOVF_124150 PE=4 SV=1	Chenopodiaceae	1.4338	2.02771	0	0	14.6716	5.21937	7.29223	4.12537	5.4466	2.43805	3.5077	0.275496	0	0
I_FSs126944	tr|A0A0K9RCE6|A0A0K9RCE6_SPIOL Uncharacterized protein (Fragment) OS=Spinacia oleracea GN=SOVF_082800 PE=4 SV=1	Chenopodiaceae	34.1668	15.6464	23.1949	4.76944	37.2229	19.3167	33.9244	6.21009	13.115	7.50399	12.3757	0.524815	8.87874	3.5943
I_FSs126953	tr|A0A0D2QQN2|A0A0D2QQN2_GOSRA Uncharacterized protein OS=Gossypium raimondii GN=B456_009G302200 PE=4 SV=1	Malvaceae	0.96204	1.36053	3.45677	2.40374	5.21093	1.79288	2.52927	0.253151	3.63598	3.69218	2.60004	0.172753	0.583765	0.825568
I_FSs126838	tr|A0A0K9RNE3|A0A0K9RNE3_SPIOL Uncharacterized protein OS=Spinacia oleracea GN=SOVF_046880 PE=4 SV=1	Chenopodiaceae	0	0	0	0	0	0	0	0	6.9288	9.7988	0	0	0	0
I_FSs126839	tr|F2EIW9|F2EIW9_HORVD Predicted protein OS=Hordeum vulgare var. distichum PE=2 SV=1	Poaceae	0	0	0	0	0	0	0	0	7.50455	10.613	0	0	0	0
I_FSs126853	tr|F2EIW9|F2EIW9_HORVD Predicted protein OS=Hordeum vulgare var. distichum PE=2 SV=1	Poaceae	1.6697	2.36132	2.19382	3.10254	8.67699	5.63679	1.24889	1.76619	3.97817	3.63046	0.696715	0.985304	1.95987	0.161022
I_FSs126855	tr|A0A0J8BCP6|A0A0J8BCP6_BETVU Uncharacterized protein OS=Beta vulgaris subsp. vulgaris GN=BVRB_5g124120 PE=4 SV=1	Chenopodiaceae	5.39275	7.6265	4.72773	6.68602	20.5643	14.8806	10.2564	11.4282	10.4031	3.98606	4.42446	0.28688	5.68844	1.13822
I_FSs126824	tr|A0A0J8BW32|A0A0J8BW32_BETVU Uncharacterized protein OS=Beta vulgaris subsp. vulgaris GN=BVRB_8g185090 PE=4 SV=1	Chenopodiaceae	7.38239	6.136	2.42706	1.98578	9.42464	6.05306	6.52416	1.63948	6.22964	0.189611	4.08467	0.529998	3.04447	1.18667
I_FSs126877	tr|A0A0J8BW32|A0A0J8BW32_BETVU Uncharacterized protein OS=Beta vulgaris subsp. vulgaris GN=BVRB_8g185090 PE=4 SV=1	Chenopodiaceae	2.98025	2.78927	1.78785	1.14333	7.07095	2.50466	4.77323	1.99424	4.30143	0.683864	2.46592	1.49897	1.34631	0.11837
I_FSs126885	tr|A0A0J8CHK7|A0A0J8CHK7_BETVU Uncharacterized protein OS=Beta vulgaris subsp. vulgaris GN=BVRB_5g109040 PE=4 SV=1	Chenopodiaceae	5.06598	3.13175	1.9713	0.963709	5.16182	1.72916	3.33522	2.45641	5.9048	1.87654	3.50292	1.71643	1.49464	0.816884
I_FSs126893	tr|A0A0J8B594|A0A0J8B594_BETVU Uncharacterized protein OS=Beta vulgaris subsp. vulgaris GN=BVRB_9g225460 PE=4 SV=1	Chenopodiaceae	0.208498	0.29486	27.7292	19.1168	0	0	0	0	8.91322	2.8656	17.7674	12.3903	0.349474	0.494231
I_FSs126866	tr|A0A0J8BJ23|A0A0J8BJ23_BETVU Uncharacterized protein OS=Beta vulgaris subsp. vulgaris GN=BVRB_9g214480 PE=4 SV=1	Chenopodiaceae	0.484524	0.309536	0.0043717	0.00618252	0	0	0	0	0.884249	0.0465149	5.27115	2.13767	0	0
I_FSs126873	tr|B9HRA0|B9HRA0_POPTR Uncharacterized protein OS=Populus trichocarpa GN=POPTR_0009s13300g PE=4 SV=1	Salicaceae	2.99183	4.23109	2.72691	0.584028	14.6445	4.63897	10.121	5.81214	6.11024	0.572163	2.31615	0.936181	1.92704	1.52353
I_FSs126874	tr|A0A0J8CGT2|A0A0J8CGT2_BETVU Uncharacterized protein OS=Beta vulgaris subsp. vulgaris GN=BVRB_5g110700 PE=4 SV=1	Chenopodiaceae	5.7898	8.18801	2.52952	0.731035	17.5935	13.5814	13.7873	2.81075	4.36743	1.12885	3.49092	0.947898	1.43467	0.120427
I_FSs125069	tr|A0A0K9QQH0|A0A0K9QQH0_SPIOL Uncharacterized protein OS=Spinacia oleracea GN=SOVF_158280 PE=4 SV=1	Chenopodiaceae	9.9234	9.57932	46.3213	16.4365	8.69443	7.87289	0	0	18.9217	5.07929	19.1055	4.28747	1.03686	1.46635
I_FSs125079	tr|A0A0J8C734|A0A0J8C734_BETVU Uncharacterized protein OS=Beta vulgaris subsp. vulgaris GN=BVRB_6g128690 PE=4 SV=1	Chenopodiaceae	28.5283	6.05481	2.6381	0.777245	2.95799	2.50352	0.548215	0.775293	15.7896	6.56146	5.04909	5.07436	0.790465	1.11789
I_FSs125085	tr|A0A0K9REM1|A0A0K9REM1_SPIOL Uncharacterized protein OS=Spinacia oleracea GN=SOVF_081300 PE=3 SV=1	Chenopodiaceae	0	0	1.13565	0.354126	0	0	0	0	8.1716	11.5564	0.856483	0.204816	0	0
I_FSs125086	tr|A0A1D1XJ27|A0A1D1XJ27_9ARAE Putative membrane protein C576.04 OS=Anthurium amnicola GN=SPCC576.04_2 PE=4 SV=1	Araceae	6.8151	9.63801	3.6075	1.22562	12.0187	1.24571	6.60308	7.54061	6.31604	2.8412	3.53985	5.0061	0	0
I_FSs125051	tr|A0A0J8BQT2|A0A0J8BQT2_BETVU Uncharacterized protein OS=Beta vulgaris subsp. vulgaris GN=BVRB_9g205280 PE=4 SV=1	Chenopodiaceae	3.55496	5.02747	6.07566	4.58442	16.6975	14.2862	9.60659	6.13021	5.56183	0.541566	1.46376	2.07008	4.86382	6.87848
I_FSs125057	tr|A0A0J8B8E2|A0A0J8B8E2_BETVU Uncharacterized protein OS=Beta vulgaris subsp. vulgaris GN=BVRB_000520 PE=4 SV=1	Chenopodiaceae	4.5465	3.18653	0.743095	1.0509	2.44771	0.914261	4.16427	2.52071	5.69276	1.92222	2.8875	0.733793	0.761647	0.0665607
I_FSs125050	tr|A0A0J8CSC3|A0A0J8CSC3_BETVU Uncharacterized protein OS=Beta vulgaris subsp. vulgaris GN=BVRB_3g065970 PE=4 SV=1	Chenopodiaceae	4.09201	1.17727	3.67448	0.907317	1.93972	0.362767	2.10254	0.806632	3.97525	1.91886	2.34645	3.31837	2.12566	0.181769
I_FSs125115	tr|A0A0K9QXD7|A0A0K9QXD7_SPIOL Uncharacterized protein OS=Spinacia oleracea GN=SOVF_130340 PE=4 SV=1	Chenopodiaceae	32.0498	1.46399	23.441	0.809567	48.0513	5.81751	33.4005	13.6628	28.2512	2.5907	14.771	0.186888	5.62349	0.525713
I_FSs125116	tr|A0A165XDL4|A0A165XDL4_DAUCA Uncharacterized protein OS=Daucus carota subsp. sativus GN=DCAR_014581 PE=4 SV=1	Apiaceae	32.0498	1.46399	23.441	0.809567	48.0513	5.81751	33.4005	13.6628	28.2512	2.5907	14.771	0.186888	5.62349	0.525713
I_FSs125110	tr|A0A165XDL4|A0A165XDL4_DAUCA Uncharacterized protein OS=Daucus carota subsp. sativus GN=DCAR_014581 PE=4 SV=1	Apiaceae	0	0	0.533815	0.754928	0	0	0	0	3.73824	2.32227	7.0013	5.23994	0	0
I_FSs125132	tr|Q9FX79|Q9FX79_ARATH Putative retroelement polyprotein OS=Arabidopsis thaliana GN=F19K19.5 PE=4 SV=1	Brassicaceae	18.9059	10.401	8.29579	2.85235	12.4569	4.35669	15.7899	5.18889	7.37822	0.066666	6.46338	3.10923	2.85827	1.83618
I_FSs125101	tr|A0A0K9Q9N6|A0A0K9Q9N6_SPIOL Uncharacterized protein OS=Spinacia oleracea GN=SOVF_209560 PE=4 SV=1	Chenopodiaceae	0.999221	0.0123171	6.49075	9.17931	7.11069	0.43719	6.59292	2.78412	6.48812	3.00499	2.46592	1.49897	0.631305	0.8928
I_FSs125004	tr|A0A0J8DYK7|A0A0J8DYK7_BETVU Uncharacterized protein OS=Beta vulgaris subsp. vulgaris GN=BVRB_003260 PE=4 SV=1	Chenopodiaceae	2.42469	3.42903	1.04425	1.4768	3.74604	3.61798	0.548215	0.775293	2.8517	0.528852	1.27032	0.269641	2.37139	3.35365
I_FSs124981	tr|A0A151T8I1|A0A151T8I1_CAJCA Retrovirus-related Pol polyprotein from transposon 297 family OS=Cajanus cajan GN=KK1_017883 PE=4 SV=1	Fabaceae	1.17541	1.66227	0	0	0	0	0	0	3.9814	1.18901	0.526585	0.744704	0.68357	0.966714
I_FSs125041	tr|A0A061RDH5|A0A061RDH5_9CHLO Nad mitochondrial-like OS=Tetraselmis sp. GSL018 GN=TSPGSL018_2893 PE=4 SV=1	Unknown	4.63209	1.35791	5.36283	2.81622	0.471371	0.66662	0.43092	0.609414	5.9266	0.0682004	4.39687	1.1661	0	0
I_FSs125014	tr|A0A0K9R444|A0A0K9R444_SPIOL Uncharacterized protein OS=Spinacia oleracea GN=SOVF_108880 PE=4 SV=1	Chenopodiaceae	51.0294	23.9597	28.1527	9.52211	49.4792	6.7523	40.2934	8.40326	40.4834	5.37323	17.9136	4.62108	6.85703	7.00116
I_FSs125028	tr|A0A0K9RRI8|A0A0K9RRI8_SPIOL Uncharacterized protein OS=Spinacia oleracea GN=SOVF_036690 PE=4 SV=1	Chenopodiaceae	62.9652	3.4714	35.8236	10.6314	59.7904	4.05271	50.2405	5.11705	50.6863	14.0557	33.548	8.63003	8.10276	2.80586
I_FSs125029	sp|Q9CB01|RABF1_ARATH Ras-related protein RABF1 OS=Arabidopsis thaliana GN=RABF1 PE=1 SV=1	Brassicaceae	10.3339	9.98694	1.39325	1.97036	20.4334	8.2805	12.3565	8.32428	5.8422	8.26212	4.06792	0.353362	3.10278	1.68496
I_FSs125257	tr|Q41386|Q41386_SPIOL Pullulanase OS=Spinacia oleracea GN=PULSPO PE=2 SV=1	Chenopodiaceae	0	0	4.7599	4.44191	0	0	0	0	2.49614	1.36813	9.21607	9.98354	0	0
I_FSs125221	tr|A0A0D3FZB0|A0A0D3FZB0_9ORYZ Uncharacterized protein OS=Oryza barthii PE=4 SV=1	Poaceae	14.4978	2.6042	6.47948	4.49785	29.1555	9.47417	23.6641	11.2309	9.97778	4.46512	7.80164	1.27818	2.40787	2.14889
I_FSs125223	tr|A0A0J8BKV0|A0A0J8BKV0_BETVU Uncharacterized protein OS=Beta vulgaris subsp. vulgaris GN=BVRB_9g220400 PE=4 SV=1	Chenopodiaceae	2.70751	0.0852912	0	0	13.7778	15.7188	3.53331	1.99683	3.19763	0.588468	1.40693	0.292608	2.36	3.33754
I_FSs125297	tr|A0A0J8CTD8|A0A0J8CTD8_BETVU Uncharacterized protein OS=Beta vulgaris subsp. vulgaris GN=BVRB_3g063370 PE=4 SV=1	Chenopodiaceae	0.53102	0.750976	1.02794	1.45373	36.8306	1.62465	18.7165	8.95636	1.07771	0.0999566	1.63427	0.81552	8.02972	1.78844
I_FSs125280	tr|A0A0K9QRU2|A0A0K9QRU2_SPIOL Glycosyltransferase OS=Spinacia oleracea GN=SOVF_148220 PE=3 SV=1	Chenopodiaceae	5.94874	0.560417	7.94401	2.83826	7.01638	5.09345	5.96685	5.15564	7.82104	3.25942	5.43908	2.17302	0.910766	0.356388
I_FSs125166	tr|A0A0K9RM46|A0A0K9RM46_SPIOL Uncharacterized protein OS=Spinacia oleracea GN=SOVF_051110 PE=3 SV=1	Chenopodiaceae	12.0414	1.83084	4.3378	0.0352917	1.8297	0.339199	1.08323	1.53193	12.7034	2.63539	6.04515	4.21631	1.00477	0.086313
I_FSs125133	tr|A0A0J8BMA8|A0A0J8BMA8_BETVU Uncharacterized protein OS=Beta vulgaris subsp. vulgaris GN=BVRB_9g205910 PE=4 SV=1	Chenopodiaceae	8.9193	12.6138	0	0	7.8213	5.05327	3.95667	5.59557	5.31802	3.33563	1.27052	1.79679	2.50956	3.54905
I_FSs125213	tr|W9RR27|W9RR27_9ROSA Two-component response regulator-like protein OS=Morus notabilis GN=L484_017242 PE=4 SV=1	Cannabaceae	0	0	0	0	0	0	0	0	5.7427	8.1214	0	0	0	0
I_FSs124744	tr|A0A090LYY7|A0A090LYY7_OSTTA Isochorismatase-like OS=Ostreococcus tauri GN=OT_ostta03g03825 PE=4 SV=1	Bathycoccaceae	9.76751	6.41853	6.52346	0.431682	11.6241	1.01937	11.0181	7.93432	11.4418	1.2462	3.32637	3.44927	2.07844	1.64385
I_FSs124747	tr|A0A0J8CNU6|A0A0J8CNU6_BETVU Uncharacterized protein OS=Beta vulgaris subsp. vulgaris GN=BVRB_3g061300 PE=4 SV=1	Chenopodiaceae	11.36	11.694	1.32689	1.87651	68.1399	35.4978	43.2339	38.5743	5.18627	0.512363	0	0	4.65032	3.69389
I_FSs124788	tr|A0A0J8BHC5|A0A0J8BHC5_BETVU Kinesin-like protein OS=Beta vulgaris subsp. vulgaris GN=BVRB_9g220810 PE=3 SV=1	Chenopodiaceae	0	0	0	0	0	0	0	0	3.41117	4.82412	3.3754	4.77353	0	0
I_FSs124761	tr|Q9XFU6|Q9XFU6_9CHLO Fructose-bisphosphate aldolase OS=Chlamydomonas sp. HS-5 PE=2 SV=1	Unknown	0	0	6.35355	6.39048	0	0	0	0	2.01002	0.198145	9.64415	8.27689	0	0
I_FSs124766	tr|A0A1D1YI68|A0A1D1YI68_9ARAE RNA-binding protein 39 (Fragment) OS=Anthurium amnicola GN=RBM39_5 PE=4 SV=1	Araceae	4.21875	1.16689	7.2447	0.77972	38.9969	7.33079	50.6022	3.40748	4.60334	0.148903	4.36965	1.62945	1.09451	0.09343
I_FSs124651	tr|A0A0J8CXY0|A0A0J8CXY0_BETVU Uncharacterized protein OS=Beta vulgaris subsp. vulgaris GN=BVRB_2g027170 PE=4 SV=1	Chenopodiaceae	7.00521	5.02341	7.03271	3.41432	11.4905	1.95911	10.8987	0.394778	6.76315	0.191414	3.42355	1.07159	0.757252	0.482895
I_FSs124629	tr|A0A0J8BTB9|A0A0J8BTB9_BETVU Uncharacterized protein OS=Beta vulgaris subsp. vulgaris GN=BVRB_7g169680 PE=4 SV=1	Chenopodiaceae	0	0	1.05757	1.49562	0	0	0	0	5.32016	1.35899	1.09345	1.54636	0.71174	1.00655
I_FSs124641	tr|B9T9M7|B9T9M7_RICCO Metalloregulation DNA-binding stress protein, putative OS=Ricinus communis GN=RCOM_0427030 PE=4 SV=1	Euphorbiaceae	6.63014	5.74999	0	0	8.8315	0.305703	3.51077	3.50933	7.06276	3.37235	1.37029	0.286548	0.85911	1.21497
I_FSs124642	tr|A0A0J8CA71|A0A0J8CA71_BETVU Uncharacterized protein OS=Beta vulgaris subsp. vulgaris GN=BVRB_5g117670 PE=4 SV=1	Chenopodiaceae	5.15172	4.01878	2.77626	3.92623	4.84337	0.863922	4.53128	4.37285	5.92629	2.2003	1.14311	1.61659	0.359789	0.508818
I_FSs124692	tr|A0A0J8CA71|A0A0J8CA71_BETVU Uncharacterized protein OS=Beta vulgaris subsp. vulgaris GN=BVRB_5g117670 PE=4 SV=1	Chenopodiaceae	2.09869	0.03602	2.3347	0.648403	2.62211	2.21195	0.485952	0.68724	3.08901	0.305343	2.46376	2.11341	0.705185	0.997282
I_FSs124701	tr|A0A151U9S4|A0A151U9S4_CAJCA Retrovirus-related Pol polyprotein from transposon 17.6 OS=Cajanus cajan GN=KK1_020274 PE=4 SV=1	Fabaceae	0	0	0	0	0	0	0	0	5.58395	7.8969	0	0	0	0
I_FSs124674	tr|A0A0U9HI31|A0A0U9HI31_KLEFL Alkaline phosphatase OS=Klebsormidium flaccidum GN=KFL_000010810 PE=3 SV=1	Klebsormidiaceae	6.978	3.51196	5.99053	1.92935	16.1029	5.48962	11.0555	3.08349	7.39302	0.176897	6.00569	1.2055	2.78534	0.259784
I_FSs124675	tr|A0A0J8CS08|A0A0J8CS08_BETVU Uncharacterized protein OS=Beta vulgaris subsp. vulgaris GN=BVRB_4g075290 PE=4 SV=1	Chenopodiaceae	0	0	0	0	0	0	0	0	2.19556	1.58955	0	0	1.57964	2.23396
I_FSs124682	tr|A0A0J8CS08|A0A0J8CS08_BETVU Uncharacterized protein OS=Beta vulgaris subsp. vulgaris GN=BVRB_4g075290 PE=4 SV=1	Chenopodiaceae	3.71411	2.65613	1.2257	1.7334	17.6134	0.422426	7.10002	5.80376	2.13387	3.01774	1.90074	1.00405	4.82617	2.08478
I_FSs124786	tr|A0A0K9RN20|A0A0K9RN20_SPIOL Uncharacterized protein OS=Spinacia oleracea GN=SOVF_047800 PE=4 SV=1	Chenopodiaceae	3.45302	1.55876	2.03722	2.88106	0	0	0	0	3.45796	1.92927	1.05317	1.48941	2.13685	0.844901
I_FSs124903	tr|A0A0D6R0T7|A0A0D6R0T7_ARACU Uncharacterized protein OS=Araucaria cunninghamii PE=4 SV=1	Araucariaceae	3.14555	4.44848	1.03377	1.46196	11.0296	5.28996	5.60992	2.47799	3.93085	0.375969	1.13166	1.60042	4.15587	1.79858
I_FSs124900	tr|A0A103YB61|A0A103YB61_CYNCS Mitochondrial carrier domain-containing protein OS=Cynara cardunculus var. scolymus GN=Ccrd_015791 PE=3 SV=1	Asteraceae	0	0	2.04542	0.532536	0	0	0	0	2.29788	0.861419	9.97745	9.23742	0	0
I_FSs124901	tr|A0A0K9Q7K5|A0A0K9Q7K5_SPIOL Uncharacterized protein OS=Spinacia oleracea GN=SOVF_211240 PE=4 SV=1	Chenopodiaceae	7.37288	0.190509	13.5802	4.05724	3.85543	3.72585	6.05013	5.80786	6.03178	2.27913	6.67538	3.09011	0.812105	1.14849
I_FSs124951	tr|A0A0J8CPF8|A0A0J8CPF8_BETVU Uncharacterized protein OS=Beta vulgaris subsp. vulgaris GN=BVRB_4g077590 PE=4 SV=1	Chenopodiaceae	1.07692	1.52299	12.743	18.0213	0	0	0	0	3.95114	4.01013	3.33461	4.71585	0	0
I_FSs124938	tr|A0A1D1XIG5|A0A1D1XIG5_9ARAE Cytochrome b561 domain-containing protein 1 OS=Anthurium amnicola GN=CYB561D1_1 PE=4 SV=1	Araceae	6.21339	2.34735	2.38123	1.28168	8.0995	0.492783	6.65925	2.7276	3.8435	2.38837	2.47633	1.28326	0.401585	0.567928
I_FSs124927	tr|A0A0J8B2Q1|A0A0J8B2Q1_BETVU Uncharacterized protein OS=Beta vulgaris subsp. vulgaris GN=BVRB_009860 PE=3 SV=1	Chenopodiaceae	2.57424	3.64053	3.148	4.45195	8.25147	1.95511	5.87263	1.53067	3.40347	0.328324	1.77533	0.93459	1.10544	0.0943705
I_FSs124934	tr|W9RMM3|W9RMM3_9ROSA Chlorophyll(Ide) b reductase NOL OS=Morus notabilis GN=L484_020240 PE=3 SV=1	Cannabaceae	11.4268	5.10692	5.96622	2.85747	17.1915	8.81691	12.8054	0.857933	13.8342	3.35734	7.23712	2.64254	2.60084	1.17332
I_FSs124941	tr|A0A0J8F9T3|A0A0J8F9T3_BETVU Uncharacterized protein OS=Beta vulgaris subsp. vulgaris GN=BVRB_4g090910 PE=4 SV=1	Chenopodiaceae	0	0	0	0	42.4064	16.5988	28.5349	18.3535	0	0	0	0	10.7979	8.2825
I_FSs124945	tr|A0A0J8E4Y1|A0A0J8E4Y1_BETVU Uncharacterized protein OS=Beta vulgaris subsp. vulgaris GN=BVRB_4g094820 PE=4 SV=1	Chenopodiaceae	12.286	5.82832	6.54716	1.38986	37.9502	6.90546	26.3189	6.88948	20.8051	7.18088	12.9135	5.42173	6.65131	3.00394
I_FSs124823	tr|A0A0K9QL33|A0A0K9QL33_SPIOL Uncharacterized protein OS=Spinacia oleracea GN=SOVF_166830 PE=4 SV=1	Chenopodiaceae	0	0	30.9789	16.708	0	0	0	0	15.6049	8.09946	39.903	29.5952	0	0
I_FSs124798	tr|A0A1D1Z2S9|A0A1D1Z2S9_9ARAE Membrane steroid-binding protein 1 OS=Anthurium amnicola GN=MSBP1_1 PE=4 SV=1	Araceae	2.91913	4.12827	1.91816	2.71269	54.9654	6.75902	12.3216	6.42484	3.24791	2.53314	3.13036	4.427	14.5088	7.43355
I_FSs124802	tr|A0A0K9Q6R6|A0A0K9Q6R6_SPIOL Uncharacterized protein OS=Spinacia oleracea GN=SOVF_215720 PE=4 SV=1	Chenopodiaceae	11.8136	2.20122	11.293	15.9708	14.4313	11.2694	2.99612	4.23715	3.77874	0.382014	0.786455	1.11222	1.71822	2.42993
I_FSs124866	tr|A0A0J8BK92|A0A0J8BK92_BETVU Uncharacterized protein OS=Beta vulgaris subsp. vulgaris GN=BVRB_9g210360 PE=4 SV=1	Chenopodiaceae	1.07692	1.52299	0	0	10.2802	5.44995	3.37904	3.57455	2.49684	1.95344	1.33384	1.88634	0.71377	1.00942
I_FSs124867	tr|A0A0J8C5J1|A0A0J8C5J1_BETVU Uncharacterized protein OS=Beta vulgaris subsp. vulgaris GN=BVRB_6g149560 PE=4 SV=1	Chenopodiaceae	1.12434	1.59005	0	0	10.1331	6.46509	7.02705	7.43658	4.75884	1.81229	0	0	3.45441	0.694846
I_FSs124841	tr|A0A0K9QA57|A0A0K9QA57_SPIOL Uncharacterized protein OS=Spinacia oleracea GN=SOVF_202310 PE=4 SV=1	Chenopodiaceae	0	0	0	0	4.30242	0.327737	3.72274	3.26649	5.42355	5.74041	1.35016	1.90941	1.89485	0.154814
I_FSs124845	tr|A0A0K9QV18|A0A0K9QV18_SPIOL Uncharacterized protein OS=Spinacia oleracea GN=SOVF_143100 PE=4 SV=1	Chenopodiaceae	8.4201	7.36819	2.23707	3.16369	10.6643	2.91982	8.62008	6.798	3.81852	0.690829	1.41594	2.00244	2.10987	2.9838
I_FSs124846	tr|A0A0K9R0D3|A0A0K9R0D3_SPIOL Uncharacterized protein OS=Spinacia oleracea GN=SOVF_120540 PE=4 SV=1	Chenopodiaceae	3.81049	1.73974	2.20052	3.11201	4.20232	1.44607	2.79756	2.93753	5.40624	1.04782	1.99755	0.244666	0.61392	0.868214
I_FSs124857	tr|A0A0J8BGX6|A0A0J8BGX6_BETVU Uncharacterized protein OS=Beta vulgaris subsp. vulgaris GN=BVRB_2g046940 PE=4 SV=1	Chenopodiaceae	0.599295	0.847531	0	0	14.9395	5.17376	8.73483	6.02352	1.41593	2.00243	2.59593	1.34763	5.83727	2.28981
I_FSs124858	tr|K7KET0|K7KET0_SOYBN Glycerol-3-phosphate dehydrogenase [NAD(+)] OS=Glycine max PE=3 SV=1	Fabaceae	1.75476	2.4816	0	0	11.4465	1.69783	7.06048	7.40668	1.96415	2.77772	1.73156	1.71668	4.75812	2.32657
I_FSs125763	sp|O22216|GPDHC_ARATH Glycerol-3-phosphate dehydrogenase [NAD(+)] GPDHC1, cytosolic OS=Arabidopsis thaliana GN=GPDHC1 PE=2 SV=1	Brassicaceae	8.4701	4.24307	2.38857	3.37796	16.2761	5.54711	7.20106	2.44958	6.59088	1.20833	4.74186	2.02087	3.34401	2.15219
I_FSs125772	tr|A0A0K9QF99|A0A0K9QF99_SPIOL DNA-(apurinic or apyrimidinic site) lyase OS=Spinacia oleracea GN=SOVF_185690 PE=3 SV=1	Chenopodiaceae	0	0	1.61871	2.28921	0	0	0	0	3.51904	0.35303	1.4786	2.09106	0	0
I_FSs125779	tr|W9RQK2|W9RQK2_9ROSA Cytochrome P450 704C1 OS=Morus notabilis GN=L484_021410 PE=4 SV=1	Cannabaceae	4.68072	4.94963	5.89912	0.32925	14.9393	3.65595	11.1447	10.2161	3.58602	0.335204	4.92785	4.49414	5.33828	2.8449
I_FSs125748	tr|A0A0K9QWR0|A0A0K9QWR0_SPIOL Uncharacterized protein OS=Spinacia oleracea GN=SOVF_132580 PE=3 SV=1	Chenopodiaceae	3.00753	0.111914	0	0	6.60332	1.00018	2.63025	2.06993	11.0845	4.86824	5.68143	4.33179	3.56063	2.29205
I_FSs125757	tr|A0A0K9QW76|A0A0K9QW76_SPIOL Uncharacterized protein OS=Spinacia oleracea GN=SOVF_134330 PE=4 SV=1	Chenopodiaceae	0	0	0	0	2.11653	2.99323	0	0	1.25622	1.77656	0	0	0.80114	1.13298
I_FSs125758	tr|A0A0K9RRJ7|A0A0K9RRJ7_SPIOL Uncharacterized protein OS=Spinacia oleracea GN=SOVF_036790 PE=4 SV=1	Chenopodiaceae	7.3254	4.14691	3.44479	4.87167	17.1216	6.50093	12.1894	6.15152	4.32315	1.66448	0.710315	1.00454	1.80492	2.55255
I_FSs125783	tr|A0A0K9RRJ7|A0A0K9RRJ7_SPIOL Uncharacterized protein OS=Spinacia oleracea GN=SOVF_036790 PE=4 SV=1	Chenopodiaceae	5.63738	4.7526	2.38123	1.28168	5.07292	0.42857	5.38107	2.25799	6.0742	0.972321	2.36607	2.23674	1.46607	0.937474
I_FSs125790	tr|A0A0J8BGA4|A0A0J8BGA4_BETVU Uncharacterized protein OS=Beta vulgaris subsp. vulgaris GN=BVRB_9g217470 PE=4 SV=1	Chenopodiaceae	0.321671	0.454911	14.189	3.78486	0	0	0	0	7.95596	6.41846	29.6252	14.0106	0.309997	0.438402
I_FSs125791	tr|A0A1D1Z6K9|A0A1D1Z6K9_9ARAE Microphthalmia-associated transcription factor OS=Anthurium amnicola GN=Mitf_0 PE=4 SV=1	Araceae	2.91126	1.99894	2.26385	0.352274	1.78405	1.7691	1.2246	0.0607334	3.84284	0.342904	3.78663	1.22081	0.499567	0.194704
I_FSs125792	tr|A0A0J8C402|A0A0J8C402_BETVU Uncharacterized protein OS=Beta vulgaris subsp. vulgaris GN=BVRB_6g142120 PE=4 SV=1	Chenopodiaceae	2.5605	0.695722	2.66729	3.77211	1.6675	1.5897	0.947499	0.730359	6.54607	0.236336	4.37875	1.10406	0.323592	0.457628
I_FSs125781	tr|Q9SPU5|Q9SPU5_MAIZE Putative transposase protein (Fragment) OS=Zea mays GN=Sho PE=4 SV=1	Poaceae	3.65634	0.0370878	1.21099	1.7126	0	0	0.426104	0.602602	5.92465	1.2139	1.60994	1.05859	0.55273	0.781678
I_FSs125673	tr|A0A0J8ESZ7|A0A0J8ESZ7_BETVU Uncharacterized protein OS=Beta vulgaris subsp. vulgaris GN=BVRB_7g159990 PE=3 SV=1	Chenopodiaceae	0	0	1.81872	2.57205	0	0	0	0	4.21603	5.96237	3.22768	4.56462	0	0
I_FSs125660	tr|B4FSH5|B4FSH5_MAIZE Uncharacterized protein OS=Zea mays PE=2 SV=1	Poaceae	6.26503	1.9333	3.84226	0.704688	17.7093	14.5395	12.6911	9.58647	6.7628	3.22552	2.44044	1.30871	2.37873	1.29447
I_FSs125655	tr|A0A0K9QF87|A0A0K9QF87_SPIOL Uncharacterized protein OS=Spinacia oleracea GN=SOVF_185770 PE=4 SV=1	Chenopodiaceae	13.0991	14.0191	5.14057	1.4525	15.8469	1.91096	11.9531	0.608536	12.2876	1.13667	8.17975	1.14548	2.83112	0.248329
I_FSs125729	tr|A0A0K9QLT0|A0A0K9QLT0_SPIOL Uncharacterized protein (Fragment) OS=Spinacia oleracea GN=SOVF_164600 PE=4 SV=1	Chenopodiaceae	3.35619	1.51953	9.49277	7.80029	22.9549	18.1236	9.05506	7.73821	10.3827	0.26163	4.80832	4.82833	6.33167	0.466231
I_FSs125730	tr|A0A0K9QND2|A0A0K9QND2_SPIOL Uncharacterized protein (Fragment) OS=Spinacia oleracea GN=SOVF_164470 PE=4 SV=1	Chenopodiaceae	4.08362	3.41919	2.00614	1.67786	11.8337	5.52802	5.78825	1.2737	4.61536	0.774155	2.99164	1.7256	1.87271	1.80665
I_FSs125733	tr|A0A0K9QND2|A0A0K9QND2_SPIOL Uncharacterized protein (Fragment) OS=Spinacia oleracea GN=SOVF_164470 PE=4 SV=1	Chenopodiaceae	14.626	13.9027	8.52216	0.148634	28.9496	6.65755	21.3498	2.66275	12.679	1.16814	11.8641	3.17772	3.42972	1.95797
I_FSs125697	tr|A0A0K9QBF3|A0A0K9QBF3_SPIOL Uncharacterized protein OS=Spinacia oleracea GN=SOVF_203460 PE=4 SV=1	Chenopodiaceae	6.23634	3.03062	5.98832	3.22139	3.99094	1.74732	7.83547	5.20534	2.50748	0.468267	1.7845	1.16812	1.23724	1.74973
I_FSs125698	tr|A0A0J8CRN4|A0A0J8CRN4_BETVU Uncharacterized protein OS=Beta vulgaris subsp. vulgaris GN=BVRB_4g074110 PE=3 SV=1	Chenopodiaceae	2.5855	3.65645	10.5961	0.563706	11.9165	4.42191	8.31114	4.68494	3.18908	2.90317	2.10237	1.36564	2.50554	3.54337
I_FSs125711	tr|A0A0J8CRN4|A0A0J8CRN4_BETVU Uncharacterized protein OS=Beta vulgaris subsp. vulgaris GN=BVRB_4g074110 PE=3 SV=1	Chenopodiaceae	3.66904	1.74911	2.39337	3.38474	11.5176	3.60193	9.44316	5.44549	5.00324	1.34241	3.74183	4.10597	4.29217	3.63126
I_FSs125712	tr|A0A0K9QQ89|A0A0K9QQ89_SPIOL Uncharacterized protein OS=Spinacia oleracea GN=SOVF_158920 PE=4 SV=1	Chenopodiaceae	4.59933	0.26542	1.59749	0.691777	11.2701	5.12952	6.28616	3.28837	4.40826	0.992043	2.42542	0.590455	1.87515	0.168221
I_FSs125932	tr|A0A0K9QQ89|A0A0K9QQ89_SPIOL Uncharacterized protein OS=Spinacia oleracea GN=SOVF_158920 PE=4 SV=1	Chenopodiaceae	2.38732	3.37618	2.06255	2.91688	3.8978	1.11766	2.62829	2.39839	3.42392	0.341702	3.92044	3.5027	0	0
I_FSs125919	tr|A0A0J8BL13|A0A0J8BL13_BETVU Uncharacterized protein OS=Beta vulgaris subsp. vulgaris GN=BVRB_9g208230 PE=4 SV=1	Chenopodiaceae	4.97242	4.70332	0	0	2.64387	2.53705	1.49836	1.16462	4.62406	2.18773	5.08	0.485719	1.07316	0.0917471
I_FSs125959	tr|A0A0K9R5Q4|A0A0K9R5Q4_SPIOL Uncharacterized protein OS=Spinacia oleracea GN=SOVF_108870 PE=3 SV=1	Chenopodiaceae	1.32636	0.00400222	0	0	7.9048	5.30358	2.70263	1.4908	5.0987	1.89746	0.65042	0.919833	0.411582	0.582065
I_FSs125961	tr|A0A0K9QYM7|A0A0K9QYM7_SPIOL Uncharacterized protein OS=Spinacia oleracea GN=SOVF_133460 PE=4 SV=1	Chenopodiaceae	13.6511	2.92954	9.11175	4.34723	10.3919	13.0821	2.93899	0.305428	8.89147	0.885899	3.49092	0.947898	1.43467	0.120427
I_FSs125950	tr|A0A0J8BXI5|A0A0J8BXI5_BETVU Uncharacterized protein OS=Beta vulgaris subsp. vulgaris GN=BVRB_7g168950 PE=4 SV=1	Chenopodiaceae	0.5032	0.711632	0	0	0	0	0	0	28.5698	38.3898	0.460552	0.111867	0	0
I_FSs125841	tr|B4FBP6|B4FBP6_MAIZE Uncharacterized protein OS=Zea mays PE=2 SV=1	Poaceae	0	0	2.19382	3.10254	16.4956	5.4204	9.6062	2.98809	0	0	6.9596	1.98124	4.61501	6.52662
I_FSs125845	tr|A0A0K9RR19|A0A0K9RR19_SPIOL Uncharacterized protein OS=Spinacia oleracea GN=SOVF_039000 PE=4 SV=1	Chenopodiaceae	0	0	0	0	0	0	0	0	5.7462	8.12635	4.05244	3.86512	0.62608	0.885411
I_FSs125823	tr|E1Z5S6|E1Z5S6_CHLVA Putative uncharacterized protein OS=Chlorella variabilis GN=CHLNCDRAFT_140605 PE=4 SV=1	Chlorellaceae	0	0	0	0	0	0	0.32768	0.46341	7.09765	10.0376	0	0	0	0
I_FSs125881	tr|A0A0V0HB16|A0A0V0HB16_SOLCH Putative ovule protein (Fragment) OS=Solanum chacoense PE=3 SV=1	Solanaceae	8.36471	1.88663	0	0	15.2011	3.02055	5.89792	3.68917	6.1592	3.45431	3.23895	4.58057	4.65447	4.59643
I_FSs125864	tr|A0A0J8BGH7|A0A0J8BGH7_BETVU Uncharacterized protein OS=Beta vulgaris subsp. vulgaris GN=BVRB_1g019040 PE=4 SV=1	Chenopodiaceae	25.343	14.0719	5.62442	2.98439	27.0404	7.57029	16.7684	8.20315	17.8376	3.7715	9.28339	6.12017	5.47711	2.16103
I_FSs125417	tr|A0A0J8CL28|A0A0J8CL28_BETVU Uncharacterized protein OS=Beta vulgaris subsp. vulgaris GN=BVRB_4g088520 PE=4 SV=1	Chenopodiaceae	3.06149	1.38461	3.08432	4.36189	18.5489	9.55888	10.4331	5.66642	6.46157	1.66404	4.43558	2.74721	2.03822	1.4712
I_FSs125418	tr|A0A0K9RK09|A0A0K9RK09_SPIOL Uncharacterized protein OS=Spinacia oleracea GN=SOVF_057850 PE=4 SV=1	Chenopodiaceae	9.5438	0.382778	0	0	6.18225	0.0477933	7.70291	7.42163	5.76941	3.6111	1.37163	1.93977	0	0
I_FSs125420	tr|A0A0J8BNU4|A0A0J8BNU4_BETVU Uncharacterized protein OS=Beta vulgaris subsp. vulgaris GN=BVRB_9g216080 PE=4 SV=1	Chenopodiaceae	3.14616	4.44934	2.06878	2.92569	2.99955	4.242	0.69411	0.98162	7.91115	0.198973	2.2158	0.625676	0	0
I_FSs125426	tr|A0A078HGQ3|A0A078HGQ3_BRANA BnaA04g25950D protein OS=Brassica napus GN=BnaA04g25950D PE=4 SV=1	Brassicaceae	1.91148	0.0259225	39.9429	31.2157	0	0	0	0	10.11	3.21321	11.1985	13.7853	0	0
I_FSs125434	tr|F2E879|F2E879_HORVD Predicted protein OS=Hordeum vulgare var. distichum PE=2 SV=1	Poaceae	8.7012	0.308433	6.14765	8.69409	1.65756	0.341575	4.8962	0.536482	4.87854	1.47106	3.39173	2.3905	0.83652	1.18302
I_FSs125402	tr|A0A0J8B6G5|A0A0J8B6G5_BETVU Uncharacterized protein OS=Beta vulgaris subsp. vulgaris GN=BVRB_007790 PE=4 SV=1	Chenopodiaceae	8.04407	5.24479	0	0	4.63095	1.72436	3.74391	3.38094	8.68649	1.51551	3.92619	1.30639	1.39868	0.894151
I_FSs125463	tr|A0A0J8FXV2|A0A0J8FXV2_BETVU Beta-amylase OS=Beta vulgaris subsp. vulgaris GN=BVRB_1g004730 PE=3 SV=1	Chenopodiaceae	0	0	5.57095	3.07541	0	0	0.204217	0.288806	2.7921	1.2953	7.11401	2.28094	0	0
I_FSs125473	tr|A0A0D6R2U8|A0A0D6R2U8_ARACU Uncharacterized protein OS=Araucaria cunninghamii PE=4 SV=1	Araucariaceae	0.265945	0.376103	24.1573	1.2479	0	0	0	0	8.53384	1.95876	20.8127	16.568	0.351241	0.496729
I_FSs125476	tr|A9NNV6|A9NNV6_PICSI Putative uncharacterized protein OS=Picea sitchensis PE=2 SV=1	Pinaceae	0	0	10.1422	4.5661	20.3744	7.21595	31.4154	14.3826	2.48266	0.250408	4.4331	1.8755	1.59971	0.133268
I_FSs125342	tr|A0A0A9G8T7|A0A0A9G8T7_ARUDO Uncharacterized protein OS=Arundo donax PE=4 SV=1	Poaceae	10.282	1.83513	3.53582	0.692081	26.5073	11.6593	21.3148	7.03805	6.07373	0.176847	0.70516	0.997247	5.48323	5.60509
I_FSs125344	tr|A0A0K9R865|A0A0K9R865_SPIOL Uncharacterized protein OS=Spinacia oleracea GN=SOVF_102400 PE=3 SV=1	Chenopodiaceae	6.87509	1.27681	3.97344	1.94731	8.57092	8.86072	18.2973	10.4481	12.1673	3.55057	11.4844	2.43656	1.14775	0.307151
I_FSs125345	tr|P93075|P93075_BETVU BvcDNA-205 protein OS=Beta vulgaris subsp. vulgaris GN=BvcDNA-205 PE=2 SV=1	Chenopodiaceae	29.6842	5.65417	18.7685	11.5334	6.4222	5.10121	5.3003	1.19257	19.1416	4.43377	10.922	5.10527	0.94554	1.3372
I_FSs125320	tr|A0A0J8BRT9|A0A0J8BRT9_BETVU Uncharacterized protein OS=Beta vulgaris subsp. vulgaris GN=BVRB_9g202970 PE=4 SV=1	Chenopodiaceae	22.6763	10.5906	16.1987	11.2447	26.3047	2.64034	20.6733	12.9306	16.5868	6.09526	11.5117	0.428153	5.25992	3.66961
I_FSs125371	tr|A0A0K9RDT8|A0A0K9RDT8_SPIOL Uncharacterized protein OS=Spinacia oleracea GN=SOVF_083920 PE=4 SV=1	Chenopodiaceae	0	0	14.4636	9.36934	0	0	0	0	4.9916	2.58904	7.19665	10.1776	0	0
I_FSs125388	tr|A0A1D1YVX5|A0A1D1YVX5_9ARAE 60S ribosomal protein L17 OS=Anthurium amnicola GN=RPL17_6 PE=4 SV=1	Araceae	1.50032	0.441998	6.38937	7.75658	0.93688	1.32495	0.436929	0.617911	4.13111	2.00761	3.10346	3.31517	0	0
I_FSs125389	tr|A0A0K9RDF4|A0A0K9RDF4_SPIOL Uncharacterized protein OS=Spinacia oleracea GN=SOVF_085280 PE=4 SV=1	Chenopodiaceae	3.59553	5.08485	0	0	0.665735	0.941491	1.06066	1.50001	3.33687	2.34772	1.53115	1.54207	1.76894	2.50166
I_FSs125392	tr|A0A0K9RDF4|A0A0K9RDF4_SPIOL Uncharacterized protein OS=Spinacia oleracea GN=SOVF_085280 PE=4 SV=1	Chenopodiaceae	0	0	7.2195	4.75883	0	0	0	0	4.75188	2.40771	7.41437	8.00152	0	0
I_FSs125356	tr|A0A1D1XNN8|A0A1D1XNN8_9ARAE Putative sterol O-acyltransferase 1 OS=Anthurium amnicola GN=SPAC13G7.05_1 PE=4 SV=1	Araceae	0.747449	0.545464	8.07414	9.90481	0	0	0	0	9.07145	3.81322	15.5845	15.1527	0	0
I_FSs125357	tr|A4RU49|A4RU49_OSTLU Uncharacterized protein OS=Ostreococcus lucimarinus (strain CCE9901) GN=OSTLU_30495 PE=4 SV=1	Bathycoccaceae	0	0	4.3997	0.753359	0	0	0	0	0	0	1.43135	2.02424	0	0
I_FSs125363	tr|A4RU49|A4RU49_OSTLU Uncharacterized protein OS=Ostreococcus lucimarinus (strain CCE9901) GN=OSTLU_30495 PE=4 SV=1	Bathycoccaceae	0	0	12.3827	9.71708	0	0	0	0	10.665	8.27654	21.5495	19.4257	0.451232	0.638138
I_FSs125369	tr|A0A1D1YTY8|A0A1D1YTY8_9ARAE 54S ribosomal protein L36, mitochondrial OS=Anthurium amnicola GN=tam9_0 PE=4 SV=1	Araceae	2.95296	0.10765	8.46847	4.91698	9.61763	2.67494	12.7287	4.72211	1.94928	2.7567	4.30403	1.20792	0.85001	1.2021
I_FSs125594	tr|A0A0J8D262|A0A0J8D262_BETVU Uncharacterized protein OS=Beta vulgaris subsp. vulgaris GN=BVRB_2g025110 PE=4 SV=1	Chenopodiaceae	0	0	3.4201	1.71682	0	0	0	0	2.55798	1.42003	4.92499	6.96498	0	0
I_FSs125588	tr|A0A0D6R5U5|A0A0D6R5U5_ARACU Uncharacterized protein OS=Araucaria cunninghamii PE=4 SV=1	Araucariaceae	11.6329	1.78233	8.39224	4.88534	13.6582	0.76311	6.23616	1.0441	7.64027	3.89069	3.66927	0.205775	4.17701	2.05079
I_FSs125604	tr|A0A0K9RF75|A0A0K9RF75_SPIOL Uncharacterized protein OS=Spinacia oleracea GN=SOVF_073090 PE=4 SV=1	Chenopodiaceae	1.86409	2.63622	1.2257	1.7334	0.618385	0.874528	0	0	4.09332	0.246653	0.87024	1.23071	0	0
I_FSs125605	tr|A0A0J8ENM7|A0A0J8ENM7_BETVU Uncharacterized protein OS=Beta vulgaris subsp. vulgaris GN=BVRB_8g182370 PE=4 SV=1	Chenopodiaceae	2.53033	2.36206	0.55013	0.778001	0	0	0.789444	0.607031	5.54805	2.05052	1.86753	0.799321	0	0
I_FSs125609	tr|A0A0J8ENM7|A0A0J8ENM7_BETVU Uncharacterized protein OS=Beta vulgaris subsp. vulgaris GN=BVRB_8g182370 PE=4 SV=1	Chenopodiaceae	6.91109	6.72898	7.81961	6.6427	4.84206	4.45116	3.37535	0.971211	5.31686	2.58194	2.83072	0.216813	1.05328	0.412716
I_FSs125570	tr|A5BR53|A5BR53_VITVI Putative uncharacterized protein OS=Vitis vinifera GN=VITISV_011039 PE=4 SV=1	Vitaceae	387.591	25.5167	504.444	20.7698	403.077	222.131	270.215	268.526	286.37	124.297	282.599	144.341	42.0442	5.45342
I_FSs125644	tr|A0A151TJU3|A0A151TJU3_CAJCA Uncharacterized protein OS=Cajanus cajan GN=KK1_013649 PE=4 SV=1	Fabaceae	7.4101	10.4795	3.29431	2.84572	6.91798	1.8212	5.13837	1.73781	2.68255	0.706895	3.22591	1.97692	2.20036	0.437381
I_FSs125615	tr|A0A0J8BBV9|A0A0J8BBV9_BETVU Uncharacterized protein OS=Beta vulgaris subsp. vulgaris GN=BVRB_5g127170 PE=4 SV=1	Chenopodiaceae	0.643375	0.90987	17.4951	20.2017	0	0	0	0	4.76248	0.197559	5.69984	5.7304	0	0
I_FSs125624	tr|B4FSI8|B4FSI8_MAIZE Uncharacterized protein OS=Zea mays PE=2 SV=1	Poaceae	0	0	0	0	0	0	0	0	14.8162	20.9533	0.537417	0.126653	0.279635	0.395463
I_FSs125501	tr|B9RQQ4|B9RQQ4_RICCO Glutathione s-transferase, putative OS=Ricinus communis GN=RCOM_1494770 PE=4 SV=1	Euphorbiaceae	11.4012	1.65152	1.3777	1.94836	18.4808	12.8314	11.8322	4.98193	14.4537	5.7212	7.88234	3.76372	2.63096	0.221282
I_FSs125502	tr|A0A0J8BPY0|A0A0J8BPY0_BETVU Uncharacterized protein OS=Beta vulgaris subsp. vulgaris GN=BVRB_8g198540 PE=4 SV=1	Chenopodiaceae	1.17666	0.574067	16.7954	10.4962	0	0	0	0	3.58106	0.810776	13.5479	9.51258	0	0
I_FSs125511	tr|D8UAB6|D8UAB6_VOLCA Ribulose-phosphate 3-epimerase OS=Volvox carteri f. nagariensis GN=VOLCADRAFT_109319 PE=3 SV=1	Volvocaceae	8.87759	8.37428	6.2508	4.91	10.8459	0.161362	7.73665	1.10543	12.1958	0.410475	4.3474	1.95597	2.84938	1.12063
I_FSs125543	tr|A0A0J8CK08|A0A0J8CK08_BETVU Uncharacterized protein OS=Beta vulgaris subsp. vulgaris GN=BVRB_4g078310 PE=4 SV=1	Chenopodiaceae	5.01254	2.54918	2.23707	3.16369	6.17035	6.47603	5.74672	4.532	5.85736	5.92887	3.2961	0.656499	0	0
I_FSs125545	tr|A0A0K9QVB9|A0A0K9QVB9_SPIOL Uncharacterized protein OS=Spinacia oleracea GN=SOVF_137320 PE=4 SV=1	Chenopodiaceae	0.673645	0.952678	1.76885	2.50152	4.14281	1.87766	3.02717	1.12167	3.00079	1.15695	1.77809	1.222	3.50967	0.951836
I_FSs125546	tr|A0A0J8BEW5|A0A0J8BEW5_BETVU Uncharacterized protein OS=Beta vulgaris subsp. vulgaris GN=BVRB_1g023260 PE=4 SV=1	Chenopodiaceae	1.86963	2.64406	1.79815	2.54297	8.55031	4.67636	2.25921	0.988507	2.11577	2.03504	1.04538	0.267586	0.779525	1.10241
I_FSs125555	tr|A0A0J8BEW5|A0A0J8BEW5_BETVU Uncharacterized protein OS=Beta vulgaris subsp. vulgaris GN=BVRB_1g023260 PE=4 SV=1	Chenopodiaceae	11.3751	5.04002	13.0314	0.772514	11.0579	6.10481	11.4674	3.35514	13.2444	3.75749	8.29585	2.09041	2.06685	0.469045
I_FSs125558	tr|A0A0J8CVV4|A0A0J8CVV4_BETVU Uncharacterized protein OS=Beta vulgaris subsp. vulgaris GN=BVRB_3g052460 PE=4 SV=1	Chenopodiaceae	2.73149	0.0404536	1.18022	1.66908	18.0654	10.4568	8.79931	5.37174	5.36885	0.163801	2.45019	0.194674	2.13885	0.245529
I_FSs125560	tr|A0A0J8E025|A0A0J8E025_BETVU Uncharacterized protein OS=Beta vulgaris subsp. vulgaris GN=BVRB_9g225090 PE=4 SV=1	Chenopodiaceae	4.25311	1.54568	0	0	2.84579	0.0564342	2.87815	0.922534	2.16965	0.201292	1.9671	1.73331	2.04874	1.82746
I_FSs125562	tr|A0A0K9QYR2|A0A0K9QYR2_SPIOL Uncharacterized protein OS=Spinacia oleracea GN=SOVF_132850 PE=4 SV=1	Chenopodiaceae	3.2446	0.134075	0	0	0	0	0	0	7.98603	6.66572	4.41001	3.61631	0	0
I_FSs125563	tr|A0A061GFI4|A0A061GFI4_THECC Uncharacterized protein OS=Theobroma cacao GN=TCM_029927 PE=4 SV=1	Malvaceae	5.50111	5.56569	6.3295	2.74442	9.40984	7.58069	4.18412	1.37087	5.71018	3.32739	3.67907	2.26563	1.6283	2.30276
I_FSs125564	tr|A0A0K9RJJ8|A0A0K9RJJ8_SPIOL Uncharacterized protein OS=Spinacia oleracea GN=SOVF_065110 PE=4 SV=1	Chenopodiaceae	4.94398	1.13606	2.26345	0.749165	5.78725	1.92428	2.91205	0.810811	4.62953	0.911171	2.70504	1.91331	1.65725	1.39887
I_FSs125523	tr|A0A0K9RJJ8|A0A0K9RJJ8_SPIOL Uncharacterized protein OS=Spinacia oleracea GN=SOVF_065110 PE=4 SV=1	Chenopodiaceae	7.29542	2.96166	4.30834	1.92909	8.66814	3.34809	7.43382	3.88977	8.12777	4.07129	2.68696	1.5461	2.91404	1.85982
I_FSs125526	tr|A0A0S3RVH5|A0A0S3RVH5_PHAAN Uncharacterized protein OS=Vigna angularis var. angularis GN=Vigan.04G203900 PE=4 SV=1	Fabaceae	0	0	5.8628	8.29125	0	0	0	0	1.91917	2.71412	5.52401	4.21855	0	0
I_FSs125528	tr|A0A0D2KWQ2|A0A0D2KWQ2_9CHLO Uncharacterized protein OS=Monoraphidium neglectum GN=MNEG_8292 PE=4 SV=1	Unknown	13.9958	11.0236	5.54232	3.7363	10.2431	7.67784	3.41505	0.325778	10.1237	0.966664	3.78823	0.987885	1.49025	0.586453
I_FSs127311	tr|A0A061GN11|A0A061GN11_THECC 2-oxoglutarate (2OG) and Fe(II)-dependent oxygenase superfamily protein OS=Theobroma cacao GN=TCM_038189 PE=3 SV=1	Malvaceae	2.66243	0.0815365	1.78774	2.52824	72.3976	56.0062	69.9102	66.366	0	0	0	0	16.3698	0.963009
I_FSs129020	tr|A0A0J8EUM8|A0A0J8EUM8_BETVU Uncharacterized protein OS=Beta vulgaris subsp. vulgaris GN=BVRB_6g152240 PE=3 SV=1	Chenopodiaceae	0	0	0	0	62.9659	25.6148	50.293	47.3975	0	0	0	0	8.02219	1.58997
I_FSs129024	tr|A0A0J8EUM8|A0A0J8EUM8_BETVU Uncharacterized protein OS=Beta vulgaris subsp. vulgaris GN=BVRB_6g152240 PE=3 SV=1	Chenopodiaceae	1.71923	0.0281146	1.53956	0.97031	8.20243	2.5102	4.81149	4.23012	5.31483	0.486815	2.67588	1.17793	1.75169	0.154948
I_FSs129033	tr|A0A0J8FMN3|A0A0J8FMN3_BETVU Uncharacterized protein OS=Beta vulgaris subsp. vulgaris GN=BVRB_2g041450 PE=4 SV=1	Chenopodiaceae	2.61304	0.711526	0	0	0.276964	0.391686	0	0	6.00295	8.48945	0	0	0	0
I_FSs129034	tr|A0A0K9QB73|A0A0K9QB73_SPIOL Uncharacterized protein OS=Spinacia oleracea GN=SOVF_199040 PE=4 SV=1	Chenopodiaceae	4.45965	6.30689	0	0	4.26467	2.026	4.04708	3.85824	8.71687	3.95715	4.24243	1.18743	2.61289	1.03687
I_FSs129008	tr|A0A0J8C6L2|A0A0J8C6L2_BETVU Uncharacterized protein OS=Beta vulgaris subsp. vulgaris GN=BVRB_6g133090 PE=4 SV=1	Chenopodiaceae	7.36695	8.02884	5.46049	1.32444	4.96414	3.20031	2.01758	0.161857	10.2629	1.92598	7.1344	1.39881	1.48287	0.945565
I_FSs129061	tr|A0A0J8BMW5|A0A0J8BMW5_BETVU Uncharacterized protein OS=Beta vulgaris subsp. vulgaris GN=BVRB_9g202780 PE=4 SV=1	Chenopodiaceae	1.88388	0.0433881	1.44524	0.241788	0.60057	0.369494	0	0	4.50927	0.97341	2.16291	1.10355	0	0
I_FSs129074	tr|A0A151QT53|A0A151QT53_CAJCA Uncharacterized protein OS=Cajanus cajan GN=KK1_045698 PE=4 SV=1	Fabaceae	6.9583	9.84052	6.8478	9.68425	1.09536	1.54907	0.76011	1.07496	7.5374	5.86475	5.02243	0.996519	0	0
I_FSs129039	tr|A0A0K9R5T0|A0A0K9R5T0_SPIOL Uncharacterized protein (Fragment) OS=Spinacia oleracea GN=SOVF_108740 PE=4 SV=1	Chenopodiaceae	7.97025	6.88318	0	0	66.1118	22.0444	34.0914	35.7767	6.09804	0.281471	4.57466	0.213681	10.3111	3.4938
I_FSs129042	tr|A0A0K9R3T8|A0A0K9R3T8_SPIOL Uncharacterized protein OS=Spinacia oleracea GN=SOVF_108670 PE=4 SV=1	Chenopodiaceae	2.97309	4.20459	0	0	0	0	0	0	6.15799	0.338344	1.27052	1.79679	0	0
I_FSs129047	tr|R7W2F8|R7W2F8_AEGTA Glyceraldehyde-3-phosphate dehydrogenase OS=Aegilops tauschii GN=F775_18260 PE=3 SV=1	Poaceae	2.09179	1.30219	0.683049	0.307617	12.5057	8.21847	1.17186	1.10602	7.77531	2.97645	4.72461	5.88054	0.290548	0.410898
I_FSs129048	tr|A0A0K9S1R4|A0A0K9S1R4_SPIOL Uncharacterized protein OS=Spinacia oleracea GN=SOVF_009280 PE=4 SV=1	Chenopodiaceae	3.17049	1.85299	1.16268	1.64428	7.92691	0.414223	0.99185	1.40269	8.42939	0.149871	3.23286	1.81637	1.29714	0.433817
I_FSs128941	tr|A0A0K9S1R4|A0A0K9S1R4_SPIOL Uncharacterized protein OS=Spinacia oleracea GN=SOVF_009280 PE=4 SV=1	Chenopodiaceae	104.961	107.836	52.4485	53.1065	39.8626	26.3997	35.5215	12.6116	219.386	27.0581	127.239	34.7677	10.0121	1.83167
I_FSs128916	tr|A0A0J8B6S9|A0A0J8B6S9_BETVU Uncharacterized protein OS=Beta vulgaris subsp. vulgaris GN=BVRB_8g200020 PE=4 SV=1	Chenopodiaceae	2.64357	1.22634	1.16809	1.65193	8.76226	6.00395	6.06098	1.57557	6.02475	1.8869	3.08098	2.73656	2.74611	2.17464
I_FSs128947	tr|A0A0J8C065|A0A0J8C065_BETVU Uncharacterized protein OS=Beta vulgaris subsp. vulgaris GN=BVRB_6g152210 PE=4 SV=1	Chenopodiaceae	2.52034	3.56429	1.6504	2.33401	8.30381	4.67679	3.85518	0.867344	3.36357	2.77747	1.91052	0.981676	1.11937	0.714823
I_FSs128981	tr|A0A0J8BWW9|A0A0J8BWW9_BETVU Uncharacterized protein OS=Beta vulgaris subsp. vulgaris GN=BVRB_7g166900 PE=4 SV=1	Chenopodiaceae	58.4742	12.3726	33.3871	8.75929	29.8911	19.187	25.9331	12.641	50.5515	0.788141	27.5902	10.8161	5.28798	5.11609
I_FSs128991	tr|A0A0J8D0S7|A0A0J8D0S7_BETVU Uncharacterized protein OS=Beta vulgaris subsp. vulgaris GN=BVRB_2g034900 PE=4 SV=1	Chenopodiaceae	2.00555	0.940593	0.87655	1.23963	8.21649	3.72237	8.26459	6.33046	1.35282	0.12764	2.34396	0.534049	0.883888	0.0764906
I_FSs128992	tr|A0A0J8BJF5|A0A0J8BJF5_BETVU Uncharacterized protein OS=Beta vulgaris subsp. vulgaris GN=BVRB_1g020140 PE=4 SV=1	Chenopodiaceae	0	0	0.54792	0.774876	1.06611	0.664507	2.01961	0.18015	2.84541	0.546721	2.69683	0.623675	0.401585	0.567928
I_FSs128973	tr|A0A0K9QQI9|A0A0K9QQI9_SPIOL Uncharacterized protein OS=Spinacia oleracea GN=SOVF_152540 PE=4 SV=1	Chenopodiaceae	4.05647	2.91377	2.68197	3.79288	5.21373	5.93	1.40421	1.98585	7.13668	5.58674	2.21529	0.481412	0	0
I_FSs129066	tr|A0A0J8D5U8|A0A0J8D5U8_BETVU Uncharacterized protein OS=Beta vulgaris subsp. vulgaris GN=BVRB_1g007790 PE=4 SV=1	Chenopodiaceae	0	0	0	0	1.55063	0.711625	0	0	4.44499	6.28617	0.276473	0.390992	0.24502	0.34651
I_FSs129190	tr|S8C5Q8|S8C5Q8_9LAMI Uncharacterized protein OS=Genlisea aurea GN=M569_15044 PE=3 SV=1	Tetrachondraceae	6.4136	9.0702	0	0	15.4666	6.91105	8.66815	3.72738	3.41117	4.82412	2.02523	2.86411	2.67807	3.78736
I_FSs129200	tr|A0A0J8D7S8|A0A0J8D7S8_BETVU Uncharacterized protein OS=Beta vulgaris subsp. vulgaris GN=BVRB_1g002820 PE=4 SV=1	Chenopodiaceae	0	0	15.7106	18.9347	0	0	0	0	3.61375	5.11061	2.42076	3.42347	0	0
I_FSs129162	tr|A0A061R6C9|A0A061R6C9_9CHLO Uncharacterized protein OS=Tetraselmis sp. GSL018 GN=K09966 PE=4 SV=1	Unknown	5.2897	1.16897	2.70372	1.6848	6.26502	4.27863	3.15119	2.1862	5.41314	0.607037	3.57857	0.432021	2.12692	1.6414
I_FSs129166	tr|A0A0J8CBJ8|A0A0J8CBJ8_BETVU Uncharacterized protein OS=Beta vulgaris subsp. vulgaris GN=BVRB_6g130140 PE=4 SV=1	Chenopodiaceae	1.12305	1.58823	2.52952	0.731035	0	0	0	0	4.9623	0.287587	7.68699	0.898549	0	0
I_FSs129176	tr|B4F9L4|B4F9L4_MAIZE Ammonium transporter OS=Zea mays PE=2 SV=1	Poaceae	53.6559	24.2367	202.024	43.2714	51.7758	40.0382	17.5161	20.5839	107.157	67.7149	106.483	47.4017	15.2373	8.97246
I_FSs129180	tr|A0A0K9QSM2|A0A0K9QSM2_SPIOL Uncharacterized protein OS=Spinacia oleracea GN=SOVF_146060 PE=4 SV=1	Chenopodiaceae	2.12416	3.00401	1.3966	1.97508	12.7732	7.59006	5.63511	4.40105	2.94507	2.607	2.11373	1.12337	2.58343	1.65895
I_FSs129231	tr|A0A0J8BBR7|A0A0J8BBR7_BETVU Uncharacterized protein OS=Beta vulgaris subsp. vulgaris GN=BVRB_4g093130 PE=4 SV=1	Chenopodiaceae	0	0	15.433	13.7457	0	0	0	0	8.79989	5.10348	20.7101	15.1937	0	0
I_FSs129234	tr|A0A1D1Z6I9|A0A1D1Z6I9_9ARAE Magnesium transporter protein 1 OS=Anthurium amnicola GN=magt1_3 PE=4 SV=1	Araceae	0.362158	0.512169	9.83103	6.59358	0	0	0	0	4.07652	0.164812	9.70791	9.44792	0	0
I_FSs129239	tr|A0A1D1Z8L8|A0A1D1Z8L8_9ARAE Cytochrome P450 4F12 OS=Anthurium amnicola GN=CYP4F12_4 PE=4 SV=1	Araceae	74.7839	0.276691	20.395	28.8429	85.2702	77.971	21.3415	27.3539	2.84058	4.01719	3.83502	5.42354	0	0
I_FSs129107	tr|Q6URX0|Q6URX0_SPIRO PsbC (Fragment) OS=Spiranthes romanzoffiana GN=psbC PE=4 SV=1	Orchidaceae	0	0	43.6267	23.7787	0	0	0	0	24.2226	12.1738	64.6813	52.5716	0.33965	0.480338
I_FSs129110	tr|A0A0D6R9H5|A0A0D6R9H5_ARACU Uncharacterized protein OS=Araucaria cunninghamii PE=3 SV=1	Araucariaceae	5.76169	0.803372	3.23403	3.12884	8.82142	2.40865	3.27977	0.288422	7.81954	3.79809	5.40657	3.50216	2.06615	0.809446
I_FSs129117	tr|A0A0K9REN2|A0A0K9REN2_SPIOL Uncharacterized protein OS=Spinacia oleracea GN=SOVF_075380 PE=4 SV=1	Chenopodiaceae	6.0966	3.65475	4.71569	0.138105	1.47881	0.437204	2.44691	3.46045	3.0702	0.908611	5.01427	2.27476	0.52996	0.749477
I_FSs129118	tr|A0A0V0H3X3|A0A0V0H3X3_SOLCH Putative ovule protein OS=Solanum chacoense PE=4 SV=1	Solanaceae	6.6788	9.44525	10.6265	3.58707	11.5693	7.5157	8.65775	1.8856	11.0334	6.34714	1.62316	0.324887	3.80588	2.44962
I_FSs129095	tr|A0A0J8C8P3|A0A0J8C8P3_BETVU Uncharacterized protein OS=Beta vulgaris subsp. vulgaris GN=BVRB_5g121840 PE=4 SV=1	Chenopodiaceae	8.10575	11.4633	2.52952	0.731035	19.1209	9.28452	10.9923	5.2763	2.06626	2.92213	1.93047	1.2589	2.78419	1.78808
I_FSs129098	tr|A0A176W9T3|A0A176W9T3_MARPO Serine/threonine-protein phosphatase OS=Marchantia polymorpha subsp. polymorpha GN=AXG93_3102s1580 PE=3 SV=1	Marchantiaceae	23.9674	1.03598	22.388	0.804334	36.803	7.57516	25.8898	6.07334	26.6129	18.9354	31.2182	9.54028	2.14633	0.183487
I_FSs129151	sp|P35133|UBC10_ARATH Ubiquitin-conjugating enzyme E2 10 OS=Arabidopsis thaliana GN=UBC10 PE=1 SV=1	Brassicaceae	1.39724	1.93289	1.76946	2.49523	0	0	2.60392	0.386886	3.59037	0.819204	3.63364	5.12397	1.00296	1.41839
I_FSs129152	tr|A0A0K9RA21|A0A0K9RA21_SPIOL Uncharacterized protein OS=Spinacia oleracea GN=SOVF_090030 PE=4 SV=1	Chenopodiaceae	7.33972	6.2549	2.26403	3.20182	13.8536	8.53785	5.65052	0.643658	4.87087	0.151271	1.52795	2.16084	1.55725	0.741175
I_FSs129124	tr|A0A0K9RA21|A0A0K9RA21_SPIOL Uncharacterized protein OS=Spinacia oleracea GN=SOVF_090030 PE=4 SV=1	Chenopodiaceae	0	0	0	0	0	0	0	0	4.74725	6.71362	0	0	0	0
I_FSs129128	tr|V4P368|V4P368_EUTSA Uncharacterized protein OS=Eutrema salsugineum GN=EUTSA_v10024371mg PE=4 SV=1	Brassicaceae	1.06208	1.50201	56.8229	69.7463	0	0	0	0	15.636	4.9752	18.7408	18.2782	0.62608	0.885411
I_FSs129119	tr|A0A0D6R5U5|A0A0D6R5U5_ARACU Uncharacterized protein OS=Araucaria cunninghamii PE=4 SV=1	Araucariaceae	1.43842	2.03423	0	0	0	0	0	0	7.79715	11.0268	0	0	0	0
I_FSs129131	tr|A0A151UEL5|A0A151UEL5_CAJCA Phosphate regulon sensor protein phoR (Fragment) OS=Cajanus cajan GN=KK1_050044 PE=4 SV=1	Fabaceae	13.1303	18.569	5.20198	1.52295	8.74989	7.40173	2.62829	2.39839	8.15021	4.0254	2.32113	1.24094	0	0
I_FSs129134	tr|A0A0K9QK18|A0A0K9QK18_SPIOL Uncharacterized protein OS=Spinacia oleracea GN=SOVF_170420 PE=3 SV=1	Chenopodiaceae	2.69055	3.80502	0	0	0	0	0	0	8.04124	9.37505	0.60844	0.860464	0	0
I_FSs128681	tr|A0A0D6QWU6|A0A0D6QWU6_ARACU Uncharacterized protein OS=Araucaria cunninghamii PE=3 SV=1	Araucariaceae	0	0	21.9082	20.3694	0	0	0	0	3.63983	1.08431	4.26783	3.29387	0	0
I_FSs128683	tr|A0A078CCD5|A0A078CCD5_BRANA UDP-glucose 6-dehydrogenase OS=Brassica napus GN=BnaA04g09140D PE=3 SV=1	Brassicaceae	5.84042	5.03856	8.71354	0.798571	4.40855	4.59892	0.459918	0.650422	9.89793	3.76842	2.81976	1.96987	0.769705	1.08853
I_FSs128688	tr|S8E7Q1|S8E7Q1_9LAMI Uncharacterized protein (Fragment) OS=Genlisea aurea GN=M569_06327 PE=4 SV=1	Tetrachondraceae	2.68026	2.50429	1.02808	0.195166	9.49589	3.9328	8.74232	1.60481	3.02386	0.603664	3.01908	1.55366	1.46731	1.1589
I_FSs128694	tr|A0A0K9QPR9|A0A0K9QPR9_SPIOL Uncharacterized protein OS=Spinacia oleracea GN=SOVF_155050 PE=4 SV=1	Chenopodiaceae	0	0	11.2687	9.83709	0	0	0	0	3.6493	3.99628	4.59566	6.49924	0	0
I_FSs128697	tr|F2ECE9|F2ECE9_HORVD Predicted protein OS=Hordeum vulgare var. distichum PE=2 SV=1	Poaceae	7.33289	1.77105	170.741	153.461	0	0	0	0	15.8014	18.6052	7.96555	11.265	0	0
[truncated: 36,664 more rows]
